# Supplementary material for: Microbial communities living inside plant leaves or on the leaf surface are differently shaped by environmental cues
Source: ISME Commun. 2024 Aug 8;4(1):ycae103. doi: 10.1093/ismeco/ycae103 (PMC11333920; doi:10.1093/ismeco/ycae103)
Supplement: TableS1_Samples_SamplingLocations_ycae103 [file tables1_samples_samplinglocations_ycae103.xlsx]

## Sheet: Table. S1. Experimental set-up
				Sampling Sites				Sampling Dates
Compartment	TimePoint	ERG	EY	JUG	K69	PFN	WH
Endophyte	Spring2014	4	6	6	0	3	6	02_April_2014
Epiphyte	Spring2014	4	6	6	0	3	6	02_April_2014
Endophyte	Fall2014	8	7	7	0	3	6	03_December_2014
Epiphyte	Fall2014	8	7	7	0	3	6	03_December_2014
Endophyte	Spring2015	6	5	6	3	3	6	18_February_2015
Epiphyte	Spring2015	6	6	6	3	3	6	18_February_2015
Endophyte	Fall2015	6	6	6	4	6	6	01_December_2015
Epiphyte	Fall2015	6	6	5	4	6	6	01_December_2015
Endophyte	Spring2016	6	6	6	6	5	6	27_March_2016
Epiphyte	Spring2016	6	6	6	6	6	6	27_March_2016
Endophyte	Fall2016	6	5	6	6	1	6	05_December_2016
Epiphyte	Fall2016	6	6	6	6	1	6	05_December_2016
Endophyte	Spring2017	6	6	8	6	6	8	20&21_March_2017
Epiphyte	Spring2017	6	5	8	6	6	8	20&21_March_2017
Endophyte	Fall2017	6	9	6	5	0	8	26_November_2017
Epiphyte	Fall2017	6	9	6	5	0	8	26_November_2017
Endophyte	Spring2018	6	8	5	4	4	6	4&5_April_2018
Epiphyte	Spring2018	6	8	5	4	4	6	4&5_April_2018
Endophyte	Fall2018	5	6	6	0	5	6	21_November_2018
Epiphyte	Fall2018	5	6	6	0	5	6	21_November_2018
Endophyte	Spring2019	4	8	4	4	4	8	22_March_2019
Epiphyte	Spring2019	4	8	4	4	4	8	22_March_2019	Total unique samples:
									703

## Sheet: Table.S1.Sampling Locations
Site	N Coord.	E Coord.	Type
WH	48o 30' 24.62"	8o 56' 12.81"	Urban
ERG	48o 29' 43.30"	8o 48' 34.95"	Urban
JUG	48o 33' 24.30"	9o 08' 05.00"	Rural
EY	48o 26' 46.30"	8o 46' 59.10"	Railroad
PFN	48o 33' 39.30"	9o 06' 33.60"	Rural
K69	48.5468	9.10012	Roud
Distances between sampling locations (km)
	JUG	K69	PFN	ERG	EY	WH
JUG	0	2.80936	2.003	24.9488	28.663	15.7501
K69	2.80936	0	1.83598	22.1872	25.8538	12.9542
PFN	2.003	1.83598	0	23.2494	27.1637	14.1698
ERG	24.9488	22.1872	23.2494	0	5.76858	9.35288
EY	28.663	25.8538	27.1637	5.76858	0	13.0239
WH	15.7501	12.9542	14.1698	9.35288	13.0239	0
