# Supplementary material for: Microbial communities living inside plant leaves or on the leaf surface are differently shaped by environmental cues
Source: ISME Commun. 2024 Aug 8;4(1):ycae103. doi: 10.1093/ismeco/ycae103 (PMC11333920; doi:10.1093/ismeco/ycae103)
Supplement: TableS2_EnvironmentalFactors_ycae103 [file tables2_environmentalfactors_ycae103.xlsx]

## Sheet: tableS2_EnvironmentalFactors
SampleNumber	SamplingDate	SamplingSeason	SamplingSiteName	N.Coord.	E.Coord.	EnvironmentalFactors_FullName	EnvironmentalFactors_ShortNames	NumericalValues_EnvironmentalFactors	Unites_EnvironmentalFactors	Month_TakenEnvironmentalFactors
S95	03_December_2014	Fall	ERG	48o 29' 43.30"	8o 48' 34.95"	Wind Speed(average for month)	ws	1.31	m/s	November
S95	03_December_2014	Fall	ERG	48o 29' 43.30"	8o 48' 34.95"	Snow Water Equivalent(at end of month)	swe	0	mm	November
S95	03_December_2014	Fall	ERG	48o 29' 43.30"	8o 48' 34.95"	Max Temperature(average for month)	tmax	9.83	C	November
S95	03_December_2014	Fall	ERG	48o 29' 43.30"	8o 48' 34.95"	Palmer Drought Severity Index(at end of month)	PDSI	2.48	unitless	November
S95	03_December_2014	Fall	ERG	48o 29' 43.30"	8o 48' 34.95"	Min Temperature(average for month)	tmin	3.45	C	November
S95	03_December_2014	Fall	ERG	48o 29' 43.30"	8o 48' 34.95"	Runoff(monthly total)	q	52.4	mm	November
S95	03_December_2014	Fall	ERG	48o 29' 43.30"	8o 48' 34.95"	Climate Water Deficit(monthly total)	def	0	mm	November
S95	03_December_2014	Fall	ERG	48o 29' 43.30"	8o 48' 34.95"	Vapor Pressure Deficit(average for month)	vpd	0.19	kpa	November
S95	03_December_2014	Fall	ERG	48o 29' 43.30"	8o 48' 34.95"	Downward Surface Shortwave Radiation	srad	53.5996	W/m2	November
S95	03_December_2014	Fall	ERG	48o 29' 43.30"	8o 48' 34.95"	Potential Evapotranspiration(monthly total)	pet	16.9	mm	November
S95	03_December_2014	Fall	ERG	48o 29' 43.30"	8o 48' 34.95"	Soil Moisture(total column - at end of month)	soil	59.8	mm	November
S95	03_December_2014	Fall	ERG	48o 29' 43.30"	8o 48' 34.95"	Precipitation(monthly total)	ppt	69.3	mm	November
S95	03_December_2014	Fall	ERG	48o 29' 43.30"	8o 48' 34.95"	Actual Evapotranspiration(monthly total)	aet	16.9	mm	November
S95	03_December_2014	Fall	ERG	48o 29' 43.30"	8o 48' 34.95"	Vapor Pressure(average for month)	vap	0.815	kPa	November
S99	03_December_2014	Fall	ERG	48o 29' 43.30"	8o 48' 34.95"	Wind Speed(average for month)	ws	1.31	m/s	November
S99	03_December_2014	Fall	ERG	48o 29' 43.30"	8o 48' 34.95"	Snow Water Equivalent(at end of month)	swe	0	mm	November
S99	03_December_2014	Fall	ERG	48o 29' 43.30"	8o 48' 34.95"	Max Temperature(average for month)	tmax	9.83	C	November
S99	03_December_2014	Fall	ERG	48o 29' 43.30"	8o 48' 34.95"	Palmer Drought Severity Index(at end of month)	PDSI	2.48	unitless	November
S99	03_December_2014	Fall	ERG	48o 29' 43.30"	8o 48' 34.95"	Min Temperature(average for month)	tmin	3.45	C	November
S99	03_December_2014	Fall	ERG	48o 29' 43.30"	8o 48' 34.95"	Runoff(monthly total)	q	52.4	mm	November
S99	03_December_2014	Fall	ERG	48o 29' 43.30"	8o 48' 34.95"	Climate Water Deficit(monthly total)	def	0	mm	November
S99	03_December_2014	Fall	ERG	48o 29' 43.30"	8o 48' 34.95"	Vapor Pressure Deficit(average for month)	vpd	0.19	kpa	November
S99	03_December_2014	Fall	ERG	48o 29' 43.30"	8o 48' 34.95"	Downward Surface Shortwave Radiation	srad	53.5996	W/m2	November
S99	03_December_2014	Fall	ERG	48o 29' 43.30"	8o 48' 34.95"	Potential Evapotranspiration(monthly total)	pet	16.9	mm	November
S99	03_December_2014	Fall	ERG	48o 29' 43.30"	8o 48' 34.95"	Soil Moisture(total column - at end of month)	soil	59.8	mm	November
S99	03_December_2014	Fall	ERG	48o 29' 43.30"	8o 48' 34.95"	Precipitation(monthly total)	ppt	69.3	mm	November
S99	03_December_2014	Fall	ERG	48o 29' 43.30"	8o 48' 34.95"	Actual Evapotranspiration(monthly total)	aet	16.9	mm	November
S99	03_December_2014	Fall	ERG	48o 29' 43.30"	8o 48' 34.95"	Vapor Pressure(average for month)	vap	0.815	kPa	November
S101	03_December_2014	Fall	ERG	48o 29' 43.30"	8o 48' 34.95"	Wind Speed(average for month)	ws	1.31	m/s	November
S101	03_December_2014	Fall	ERG	48o 29' 43.30"	8o 48' 34.95"	Snow Water Equivalent(at end of month)	swe	0	mm	November
S101	03_December_2014	Fall	ERG	48o 29' 43.30"	8o 48' 34.95"	Max Temperature(average for month)	tmax	9.83	C	November
S101	03_December_2014	Fall	ERG	48o 29' 43.30"	8o 48' 34.95"	Palmer Drought Severity Index(at end of month)	PDSI	2.48	unitless	November
S101	03_December_2014	Fall	ERG	48o 29' 43.30"	8o 48' 34.95"	Min Temperature(average for month)	tmin	3.45	C	November
S101	03_December_2014	Fall	ERG	48o 29' 43.30"	8o 48' 34.95"	Runoff(monthly total)	q	52.4	mm	November
S101	03_December_2014	Fall	ERG	48o 29' 43.30"	8o 48' 34.95"	Climate Water Deficit(monthly total)	def	0	mm	November
S101	03_December_2014	Fall	ERG	48o 29' 43.30"	8o 48' 34.95"	Vapor Pressure Deficit(average for month)	vpd	0.19	kpa	November
S101	03_December_2014	Fall	ERG	48o 29' 43.30"	8o 48' 34.95"	Downward Surface Shortwave Radiation	srad	53.5996	W/m2	November
S101	03_December_2014	Fall	ERG	48o 29' 43.30"	8o 48' 34.95"	Potential Evapotranspiration(monthly total)	pet	16.9	mm	November
S101	03_December_2014	Fall	ERG	48o 29' 43.30"	8o 48' 34.95"	Soil Moisture(total column - at end of month)	soil	59.8	mm	November
S101	03_December_2014	Fall	ERG	48o 29' 43.30"	8o 48' 34.95"	Precipitation(monthly total)	ppt	69.3	mm	November
S101	03_December_2014	Fall	ERG	48o 29' 43.30"	8o 48' 34.95"	Actual Evapotranspiration(monthly total)	aet	16.9	mm	November
S101	03_December_2014	Fall	ERG	48o 29' 43.30"	8o 48' 34.95"	Vapor Pressure(average for month)	vap	0.815	kPa	November
S97	03_December_2014	Fall	ERG	48o 29' 43.30"	8o 48' 34.95"	Wind Speed(average for month)	ws	1.31	m/s	November
S97	03_December_2014	Fall	ERG	48o 29' 43.30"	8o 48' 34.95"	Snow Water Equivalent(at end of month)	swe	0	mm	November
S97	03_December_2014	Fall	ERG	48o 29' 43.30"	8o 48' 34.95"	Max Temperature(average for month)	tmax	9.83	C	November
S97	03_December_2014	Fall	ERG	48o 29' 43.30"	8o 48' 34.95"	Palmer Drought Severity Index(at end of month)	PDSI	2.48	unitless	November
S97	03_December_2014	Fall	ERG	48o 29' 43.30"	8o 48' 34.95"	Min Temperature(average for month)	tmin	3.45	C	November
S97	03_December_2014	Fall	ERG	48o 29' 43.30"	8o 48' 34.95"	Runoff(monthly total)	q	52.4	mm	November
S97	03_December_2014	Fall	ERG	48o 29' 43.30"	8o 48' 34.95"	Climate Water Deficit(monthly total)	def	0	mm	November
S97	03_December_2014	Fall	ERG	48o 29' 43.30"	8o 48' 34.95"	Vapor Pressure Deficit(average for month)	vpd	0.19	kpa	November
S97	03_December_2014	Fall	ERG	48o 29' 43.30"	8o 48' 34.95"	Downward Surface Shortwave Radiation	srad	53.5996	W/m2	November
S97	03_December_2014	Fall	ERG	48o 29' 43.30"	8o 48' 34.95"	Potential Evapotranspiration(monthly total)	pet	16.9	mm	November
S97	03_December_2014	Fall	ERG	48o 29' 43.30"	8o 48' 34.95"	Soil Moisture(total column - at end of month)	soil	59.8	mm	November
S97	03_December_2014	Fall	ERG	48o 29' 43.30"	8o 48' 34.95"	Precipitation(monthly total)	ppt	69.3	mm	November
S97	03_December_2014	Fall	ERG	48o 29' 43.30"	8o 48' 34.95"	Actual Evapotranspiration(monthly total)	aet	16.9	mm	November
S97	03_December_2014	Fall	ERG	48o 29' 43.30"	8o 48' 34.95"	Vapor Pressure(average for month)	vap	0.815	kPa	November
S98	03_December_2014	Fall	ERG	48o 29' 43.30"	8o 48' 34.95"	Wind Speed(average for month)	ws	1.31	m/s	November
S98	03_December_2014	Fall	ERG	48o 29' 43.30"	8o 48' 34.95"	Snow Water Equivalent(at end of month)	swe	0	mm	November
S98	03_December_2014	Fall	ERG	48o 29' 43.30"	8o 48' 34.95"	Max Temperature(average for month)	tmax	9.83	C	November
S98	03_December_2014	Fall	ERG	48o 29' 43.30"	8o 48' 34.95"	Palmer Drought Severity Index(at end of month)	PDSI	2.48	unitless	November
S98	03_December_2014	Fall	ERG	48o 29' 43.30"	8o 48' 34.95"	Min Temperature(average for month)	tmin	3.45	C	November
S98	03_December_2014	Fall	ERG	48o 29' 43.30"	8o 48' 34.95"	Runoff(monthly total)	q	52.4	mm	November
S98	03_December_2014	Fall	ERG	48o 29' 43.30"	8o 48' 34.95"	Climate Water Deficit(monthly total)	def	0	mm	November
S98	03_December_2014	Fall	ERG	48o 29' 43.30"	8o 48' 34.95"	Vapor Pressure Deficit(average for month)	vpd	0.19	kpa	November
S98	03_December_2014	Fall	ERG	48o 29' 43.30"	8o 48' 34.95"	Downward Surface Shortwave Radiation	srad	53.5996	W/m2	November
S98	03_December_2014	Fall	ERG	48o 29' 43.30"	8o 48' 34.95"	Potential Evapotranspiration(monthly total)	pet	16.9	mm	November
S98	03_December_2014	Fall	ERG	48o 29' 43.30"	8o 48' 34.95"	Soil Moisture(total column - at end of month)	soil	59.8	mm	November
S98	03_December_2014	Fall	ERG	48o 29' 43.30"	8o 48' 34.95"	Precipitation(monthly total)	ppt	69.3	mm	November
S98	03_December_2014	Fall	ERG	48o 29' 43.30"	8o 48' 34.95"	Actual Evapotranspiration(monthly total)	aet	16.9	mm	November
S98	03_December_2014	Fall	ERG	48o 29' 43.30"	8o 48' 34.95"	Vapor Pressure(average for month)	vap	0.815	kPa	November
S96	03_December_2014	Fall	ERG	48o 29' 43.30"	8o 48' 34.95"	Wind Speed(average for month)	ws	1.31	m/s	November
S96	03_December_2014	Fall	ERG	48o 29' 43.30"	8o 48' 34.95"	Snow Water Equivalent(at end of month)	swe	0	mm	November
S96	03_December_2014	Fall	ERG	48o 29' 43.30"	8o 48' 34.95"	Max Temperature(average for month)	tmax	9.83	C	November
S96	03_December_2014	Fall	ERG	48o 29' 43.30"	8o 48' 34.95"	Palmer Drought Severity Index(at end of month)	PDSI	2.48	unitless	November
S96	03_December_2014	Fall	ERG	48o 29' 43.30"	8o 48' 34.95"	Min Temperature(average for month)	tmin	3.45	C	November
S96	03_December_2014	Fall	ERG	48o 29' 43.30"	8o 48' 34.95"	Runoff(monthly total)	q	52.4	mm	November
S96	03_December_2014	Fall	ERG	48o 29' 43.30"	8o 48' 34.95"	Climate Water Deficit(monthly total)	def	0	mm	November
S96	03_December_2014	Fall	ERG	48o 29' 43.30"	8o 48' 34.95"	Vapor Pressure Deficit(average for month)	vpd	0.19	kpa	November
S96	03_December_2014	Fall	ERG	48o 29' 43.30"	8o 48' 34.95"	Downward Surface Shortwave Radiation	srad	53.5996	W/m2	November
S96	03_December_2014	Fall	ERG	48o 29' 43.30"	8o 48' 34.95"	Potential Evapotranspiration(monthly total)	pet	16.9	mm	November
S96	03_December_2014	Fall	ERG	48o 29' 43.30"	8o 48' 34.95"	Soil Moisture(total column - at end of month)	soil	59.8	mm	November
S96	03_December_2014	Fall	ERG	48o 29' 43.30"	8o 48' 34.95"	Precipitation(monthly total)	ppt	69.3	mm	November
S96	03_December_2014	Fall	ERG	48o 29' 43.30"	8o 48' 34.95"	Actual Evapotranspiration(monthly total)	aet	16.9	mm	November
S96	03_December_2014	Fall	ERG	48o 29' 43.30"	8o 48' 34.95"	Vapor Pressure(average for month)	vap	0.815	kPa	November
S102	03_December_2014	Fall	ERG	48o 29' 43.30"	8o 48' 34.95"	Wind Speed(average for month)	ws	1.31	m/s	November
S102	03_December_2014	Fall	ERG	48o 29' 43.30"	8o 48' 34.95"	Snow Water Equivalent(at end of month)	swe	0	mm	November
S102	03_December_2014	Fall	ERG	48o 29' 43.30"	8o 48' 34.95"	Max Temperature(average for month)	tmax	9.83	C	November
S102	03_December_2014	Fall	ERG	48o 29' 43.30"	8o 48' 34.95"	Palmer Drought Severity Index(at end of month)	PDSI	2.48	unitless	November
S102	03_December_2014	Fall	ERG	48o 29' 43.30"	8o 48' 34.95"	Min Temperature(average for month)	tmin	3.45	C	November
S102	03_December_2014	Fall	ERG	48o 29' 43.30"	8o 48' 34.95"	Runoff(monthly total)	q	52.4	mm	November
S102	03_December_2014	Fall	ERG	48o 29' 43.30"	8o 48' 34.95"	Climate Water Deficit(monthly total)	def	0	mm	November
S102	03_December_2014	Fall	ERG	48o 29' 43.30"	8o 48' 34.95"	Vapor Pressure Deficit(average for month)	vpd	0.19	kpa	November
S102	03_December_2014	Fall	ERG	48o 29' 43.30"	8o 48' 34.95"	Downward Surface Shortwave Radiation	srad	53.5996	W/m2	November
S102	03_December_2014	Fall	ERG	48o 29' 43.30"	8o 48' 34.95"	Potential Evapotranspiration(monthly total)	pet	16.9	mm	November
S102	03_December_2014	Fall	ERG	48o 29' 43.30"	8o 48' 34.95"	Soil Moisture(total column - at end of month)	soil	59.8	mm	November
S102	03_December_2014	Fall	ERG	48o 29' 43.30"	8o 48' 34.95"	Precipitation(monthly total)	ppt	69.3	mm	November
S102	03_December_2014	Fall	ERG	48o 29' 43.30"	8o 48' 34.95"	Actual Evapotranspiration(monthly total)	aet	16.9	mm	November
S102	03_December_2014	Fall	ERG	48o 29' 43.30"	8o 48' 34.95"	Vapor Pressure(average for month)	vap	0.815	kPa	November
S100	03_December_2014	Fall	ERG	48o 29' 43.30"	8o 48' 34.95"	Wind Speed(average for month)	ws	1.31	m/s	November
S100	03_December_2014	Fall	ERG	48o 29' 43.30"	8o 48' 34.95"	Snow Water Equivalent(at end of month)	swe	0	mm	November
S100	03_December_2014	Fall	ERG	48o 29' 43.30"	8o 48' 34.95"	Max Temperature(average for month)	tmax	9.83	C	November
S100	03_December_2014	Fall	ERG	48o 29' 43.30"	8o 48' 34.95"	Palmer Drought Severity Index(at end of month)	PDSI	2.48	unitless	November
S100	03_December_2014	Fall	ERG	48o 29' 43.30"	8o 48' 34.95"	Min Temperature(average for month)	tmin	3.45	C	November
S100	03_December_2014	Fall	ERG	48o 29' 43.30"	8o 48' 34.95"	Runoff(monthly total)	q	52.4	mm	November
S100	03_December_2014	Fall	ERG	48o 29' 43.30"	8o 48' 34.95"	Climate Water Deficit(monthly total)	def	0	mm	November
S100	03_December_2014	Fall	ERG	48o 29' 43.30"	8o 48' 34.95"	Vapor Pressure Deficit(average for month)	vpd	0.19	kpa	November
S100	03_December_2014	Fall	ERG	48o 29' 43.30"	8o 48' 34.95"	Downward Surface Shortwave Radiation	srad	53.5996	W/m2	November
S100	03_December_2014	Fall	ERG	48o 29' 43.30"	8o 48' 34.95"	Potential Evapotranspiration(monthly total)	pet	16.9	mm	November
S100	03_December_2014	Fall	ERG	48o 29' 43.30"	8o 48' 34.95"	Soil Moisture(total column - at end of month)	soil	59.8	mm	November
S100	03_December_2014	Fall	ERG	48o 29' 43.30"	8o 48' 34.95"	Precipitation(monthly total)	ppt	69.3	mm	November
S100	03_December_2014	Fall	ERG	48o 29' 43.30"	8o 48' 34.95"	Actual Evapotranspiration(monthly total)	aet	16.9	mm	November
S100	03_December_2014	Fall	ERG	48o 29' 43.30"	8o 48' 34.95"	Vapor Pressure(average for month)	vap	0.815	kPa	November
S33	03_December_2014	Fall	ERG	48o 29' 43.30"	8o 48' 34.95"	Wind Speed(average for month)	ws	1.31	m/s	November
S33	03_December_2014	Fall	ERG	48o 29' 43.30"	8o 48' 34.95"	Snow Water Equivalent(at end of month)	swe	0	mm	November
S33	03_December_2014	Fall	ERG	48o 29' 43.30"	8o 48' 34.95"	Max Temperature(average for month)	tmax	9.83	C	November
S33	03_December_2014	Fall	ERG	48o 29' 43.30"	8o 48' 34.95"	Palmer Drought Severity Index(at end of month)	PDSI	2.48	unitless	November
S33	03_December_2014	Fall	ERG	48o 29' 43.30"	8o 48' 34.95"	Min Temperature(average for month)	tmin	3.45	C	November
S33	03_December_2014	Fall	ERG	48o 29' 43.30"	8o 48' 34.95"	Runoff(monthly total)	q	52.4	mm	November
S33	03_December_2014	Fall	ERG	48o 29' 43.30"	8o 48' 34.95"	Climate Water Deficit(monthly total)	def	0	mm	November
S33	03_December_2014	Fall	ERG	48o 29' 43.30"	8o 48' 34.95"	Vapor Pressure Deficit(average for month)	vpd	0.19	kpa	November
S33	03_December_2014	Fall	ERG	48o 29' 43.30"	8o 48' 34.95"	Downward Surface Shortwave Radiation	srad	53.5996	W/m2	November
S33	03_December_2014	Fall	ERG	48o 29' 43.30"	8o 48' 34.95"	Potential Evapotranspiration(monthly total)	pet	16.9	mm	November
S33	03_December_2014	Fall	ERG	48o 29' 43.30"	8o 48' 34.95"	Soil Moisture(total column - at end of month)	soil	59.8	mm	November
S33	03_December_2014	Fall	ERG	48o 29' 43.30"	8o 48' 34.95"	Precipitation(monthly total)	ppt	69.3	mm	November
S33	03_December_2014	Fall	ERG	48o 29' 43.30"	8o 48' 34.95"	Actual Evapotranspiration(monthly total)	aet	16.9	mm	November
S33	03_December_2014	Fall	ERG	48o 29' 43.30"	8o 48' 34.95"	Vapor Pressure(average for month)	vap	0.815	kPa	November
S36	03_December_2014	Fall	ERG	48o 29' 43.30"	8o 48' 34.95"	Wind Speed(average for month)	ws	1.31	m/s	November
S36	03_December_2014	Fall	ERG	48o 29' 43.30"	8o 48' 34.95"	Snow Water Equivalent(at end of month)	swe	0	mm	November
S36	03_December_2014	Fall	ERG	48o 29' 43.30"	8o 48' 34.95"	Max Temperature(average for month)	tmax	9.83	C	November
S36	03_December_2014	Fall	ERG	48o 29' 43.30"	8o 48' 34.95"	Palmer Drought Severity Index(at end of month)	PDSI	2.48	unitless	November
S36	03_December_2014	Fall	ERG	48o 29' 43.30"	8o 48' 34.95"	Min Temperature(average for month)	tmin	3.45	C	November
S36	03_December_2014	Fall	ERG	48o 29' 43.30"	8o 48' 34.95"	Runoff(monthly total)	q	52.4	mm	November
S36	03_December_2014	Fall	ERG	48o 29' 43.30"	8o 48' 34.95"	Climate Water Deficit(monthly total)	def	0	mm	November
S36	03_December_2014	Fall	ERG	48o 29' 43.30"	8o 48' 34.95"	Vapor Pressure Deficit(average for month)	vpd	0.19	kpa	November
S36	03_December_2014	Fall	ERG	48o 29' 43.30"	8o 48' 34.95"	Downward Surface Shortwave Radiation	srad	53.5996	W/m2	November
S36	03_December_2014	Fall	ERG	48o 29' 43.30"	8o 48' 34.95"	Potential Evapotranspiration(monthly total)	pet	16.9	mm	November
S36	03_December_2014	Fall	ERG	48o 29' 43.30"	8o 48' 34.95"	Soil Moisture(total column - at end of month)	soil	59.8	mm	November
S36	03_December_2014	Fall	ERG	48o 29' 43.30"	8o 48' 34.95"	Precipitation(monthly total)	ppt	69.3	mm	November
S36	03_December_2014	Fall	ERG	48o 29' 43.30"	8o 48' 34.95"	Actual Evapotranspiration(monthly total)	aet	16.9	mm	November
S36	03_December_2014	Fall	ERG	48o 29' 43.30"	8o 48' 34.95"	Vapor Pressure(average for month)	vap	0.815	kPa	November
S37	03_December_2014	Fall	ERG	48o 29' 43.30"	8o 48' 34.95"	Wind Speed(average for month)	ws	1.31	m/s	November
S37	03_December_2014	Fall	ERG	48o 29' 43.30"	8o 48' 34.95"	Snow Water Equivalent(at end of month)	swe	0	mm	November
S37	03_December_2014	Fall	ERG	48o 29' 43.30"	8o 48' 34.95"	Max Temperature(average for month)	tmax	9.83	C	November
S37	03_December_2014	Fall	ERG	48o 29' 43.30"	8o 48' 34.95"	Palmer Drought Severity Index(at end of month)	PDSI	2.48	unitless	November
S37	03_December_2014	Fall	ERG	48o 29' 43.30"	8o 48' 34.95"	Min Temperature(average for month)	tmin	3.45	C	November
S37	03_December_2014	Fall	ERG	48o 29' 43.30"	8o 48' 34.95"	Runoff(monthly total)	q	52.4	mm	November
S37	03_December_2014	Fall	ERG	48o 29' 43.30"	8o 48' 34.95"	Climate Water Deficit(monthly total)	def	0	mm	November
S37	03_December_2014	Fall	ERG	48o 29' 43.30"	8o 48' 34.95"	Vapor Pressure Deficit(average for month)	vpd	0.19	kpa	November
S37	03_December_2014	Fall	ERG	48o 29' 43.30"	8o 48' 34.95"	Downward Surface Shortwave Radiation	srad	53.5996	W/m2	November
S37	03_December_2014	Fall	ERG	48o 29' 43.30"	8o 48' 34.95"	Potential Evapotranspiration(monthly total)	pet	16.9	mm	November
S37	03_December_2014	Fall	ERG	48o 29' 43.30"	8o 48' 34.95"	Soil Moisture(total column - at end of month)	soil	59.8	mm	November
S37	03_December_2014	Fall	ERG	48o 29' 43.30"	8o 48' 34.95"	Precipitation(monthly total)	ppt	69.3	mm	November
S37	03_December_2014	Fall	ERG	48o 29' 43.30"	8o 48' 34.95"	Actual Evapotranspiration(monthly total)	aet	16.9	mm	November
S37	03_December_2014	Fall	ERG	48o 29' 43.30"	8o 48' 34.95"	Vapor Pressure(average for month)	vap	0.815	kPa	November
S35	03_December_2014	Fall	ERG	48o 29' 43.30"	8o 48' 34.95"	Wind Speed(average for month)	ws	1.31	m/s	November
S35	03_December_2014	Fall	ERG	48o 29' 43.30"	8o 48' 34.95"	Snow Water Equivalent(at end of month)	swe	0	mm	November
S35	03_December_2014	Fall	ERG	48o 29' 43.30"	8o 48' 34.95"	Max Temperature(average for month)	tmax	9.83	C	November
S35	03_December_2014	Fall	ERG	48o 29' 43.30"	8o 48' 34.95"	Palmer Drought Severity Index(at end of month)	PDSI	2.48	unitless	November
S35	03_December_2014	Fall	ERG	48o 29' 43.30"	8o 48' 34.95"	Min Temperature(average for month)	tmin	3.45	C	November
S35	03_December_2014	Fall	ERG	48o 29' 43.30"	8o 48' 34.95"	Runoff(monthly total)	q	52.4	mm	November
S35	03_December_2014	Fall	ERG	48o 29' 43.30"	8o 48' 34.95"	Climate Water Deficit(monthly total)	def	0	mm	November
S35	03_December_2014	Fall	ERG	48o 29' 43.30"	8o 48' 34.95"	Vapor Pressure Deficit(average for month)	vpd	0.19	kpa	November
S35	03_December_2014	Fall	ERG	48o 29' 43.30"	8o 48' 34.95"	Downward Surface Shortwave Radiation	srad	53.5996	W/m2	November
S35	03_December_2014	Fall	ERG	48o 29' 43.30"	8o 48' 34.95"	Potential Evapotranspiration(monthly total)	pet	16.9	mm	November
S35	03_December_2014	Fall	ERG	48o 29' 43.30"	8o 48' 34.95"	Soil Moisture(total column - at end of month)	soil	59.8	mm	November
S35	03_December_2014	Fall	ERG	48o 29' 43.30"	8o 48' 34.95"	Precipitation(monthly total)	ppt	69.3	mm	November
S35	03_December_2014	Fall	ERG	48o 29' 43.30"	8o 48' 34.95"	Actual Evapotranspiration(monthly total)	aet	16.9	mm	November
S35	03_December_2014	Fall	ERG	48o 29' 43.30"	8o 48' 34.95"	Vapor Pressure(average for month)	vap	0.815	kPa	November
S38	03_December_2014	Fall	ERG	48o 29' 43.30"	8o 48' 34.95"	Wind Speed(average for month)	ws	1.31	m/s	November
S38	03_December_2014	Fall	ERG	48o 29' 43.30"	8o 48' 34.95"	Snow Water Equivalent(at end of month)	swe	0	mm	November
S38	03_December_2014	Fall	ERG	48o 29' 43.30"	8o 48' 34.95"	Max Temperature(average for month)	tmax	9.83	C	November
S38	03_December_2014	Fall	ERG	48o 29' 43.30"	8o 48' 34.95"	Palmer Drought Severity Index(at end of month)	PDSI	2.48	unitless	November
S38	03_December_2014	Fall	ERG	48o 29' 43.30"	8o 48' 34.95"	Min Temperature(average for month)	tmin	3.45	C	November
S38	03_December_2014	Fall	ERG	48o 29' 43.30"	8o 48' 34.95"	Runoff(monthly total)	q	52.4	mm	November
S38	03_December_2014	Fall	ERG	48o 29' 43.30"	8o 48' 34.95"	Climate Water Deficit(monthly total)	def	0	mm	November
S38	03_December_2014	Fall	ERG	48o 29' 43.30"	8o 48' 34.95"	Vapor Pressure Deficit(average for month)	vpd	0.19	kpa	November
S38	03_December_2014	Fall	ERG	48o 29' 43.30"	8o 48' 34.95"	Downward Surface Shortwave Radiation	srad	53.5996	W/m2	November
S38	03_December_2014	Fall	ERG	48o 29' 43.30"	8o 48' 34.95"	Potential Evapotranspiration(monthly total)	pet	16.9	mm	November
S38	03_December_2014	Fall	ERG	48o 29' 43.30"	8o 48' 34.95"	Soil Moisture(total column - at end of month)	soil	59.8	mm	November
S38	03_December_2014	Fall	ERG	48o 29' 43.30"	8o 48' 34.95"	Precipitation(monthly total)	ppt	69.3	mm	November
S38	03_December_2014	Fall	ERG	48o 29' 43.30"	8o 48' 34.95"	Actual Evapotranspiration(monthly total)	aet	16.9	mm	November
S38	03_December_2014	Fall	ERG	48o 29' 43.30"	8o 48' 34.95"	Vapor Pressure(average for month)	vap	0.815	kPa	November
S32	03_December_2014	Fall	ERG	48o 29' 43.30"	8o 48' 34.95"	Wind Speed(average for month)	ws	1.31	m/s	November
S32	03_December_2014	Fall	ERG	48o 29' 43.30"	8o 48' 34.95"	Snow Water Equivalent(at end of month)	swe	0	mm	November
S32	03_December_2014	Fall	ERG	48o 29' 43.30"	8o 48' 34.95"	Max Temperature(average for month)	tmax	9.83	C	November
S32	03_December_2014	Fall	ERG	48o 29' 43.30"	8o 48' 34.95"	Palmer Drought Severity Index(at end of month)	PDSI	2.48	unitless	November
S32	03_December_2014	Fall	ERG	48o 29' 43.30"	8o 48' 34.95"	Min Temperature(average for month)	tmin	3.45	C	November
S32	03_December_2014	Fall	ERG	48o 29' 43.30"	8o 48' 34.95"	Runoff(monthly total)	q	52.4	mm	November
S32	03_December_2014	Fall	ERG	48o 29' 43.30"	8o 48' 34.95"	Climate Water Deficit(monthly total)	def	0	mm	November
S32	03_December_2014	Fall	ERG	48o 29' 43.30"	8o 48' 34.95"	Vapor Pressure Deficit(average for month)	vpd	0.19	kpa	November
S32	03_December_2014	Fall	ERG	48o 29' 43.30"	8o 48' 34.95"	Downward Surface Shortwave Radiation	srad	53.5996	W/m2	November
S32	03_December_2014	Fall	ERG	48o 29' 43.30"	8o 48' 34.95"	Potential Evapotranspiration(monthly total)	pet	16.9	mm	November
S32	03_December_2014	Fall	ERG	48o 29' 43.30"	8o 48' 34.95"	Soil Moisture(total column - at end of month)	soil	59.8	mm	November
S32	03_December_2014	Fall	ERG	48o 29' 43.30"	8o 48' 34.95"	Precipitation(monthly total)	ppt	69.3	mm	November
S32	03_December_2014	Fall	ERG	48o 29' 43.30"	8o 48' 34.95"	Actual Evapotranspiration(monthly total)	aet	16.9	mm	November
S32	03_December_2014	Fall	ERG	48o 29' 43.30"	8o 48' 34.95"	Vapor Pressure(average for month)	vap	0.815	kPa	November
S34	03_December_2014	Fall	ERG	48o 29' 43.30"	8o 48' 34.95"	Wind Speed(average for month)	ws	1.31	m/s	November
S34	03_December_2014	Fall	ERG	48o 29' 43.30"	8o 48' 34.95"	Snow Water Equivalent(at end of month)	swe	0	mm	November
S34	03_December_2014	Fall	ERG	48o 29' 43.30"	8o 48' 34.95"	Max Temperature(average for month)	tmax	9.83	C	November
S34	03_December_2014	Fall	ERG	48o 29' 43.30"	8o 48' 34.95"	Palmer Drought Severity Index(at end of month)	PDSI	2.48	unitless	November
S34	03_December_2014	Fall	ERG	48o 29' 43.30"	8o 48' 34.95"	Min Temperature(average for month)	tmin	3.45	C	November
S34	03_December_2014	Fall	ERG	48o 29' 43.30"	8o 48' 34.95"	Runoff(monthly total)	q	52.4	mm	November
S34	03_December_2014	Fall	ERG	48o 29' 43.30"	8o 48' 34.95"	Climate Water Deficit(monthly total)	def	0	mm	November
S34	03_December_2014	Fall	ERG	48o 29' 43.30"	8o 48' 34.95"	Vapor Pressure Deficit(average for month)	vpd	0.19	kpa	November
S34	03_December_2014	Fall	ERG	48o 29' 43.30"	8o 48' 34.95"	Downward Surface Shortwave Radiation	srad	53.5996	W/m2	November
S34	03_December_2014	Fall	ERG	48o 29' 43.30"	8o 48' 34.95"	Potential Evapotranspiration(monthly total)	pet	16.9	mm	November
S34	03_December_2014	Fall	ERG	48o 29' 43.30"	8o 48' 34.95"	Soil Moisture(total column - at end of month)	soil	59.8	mm	November
S34	03_December_2014	Fall	ERG	48o 29' 43.30"	8o 48' 34.95"	Precipitation(monthly total)	ppt	69.3	mm	November
S34	03_December_2014	Fall	ERG	48o 29' 43.30"	8o 48' 34.95"	Actual Evapotranspiration(monthly total)	aet	16.9	mm	November
S34	03_December_2014	Fall	ERG	48o 29' 43.30"	8o 48' 34.95"	Vapor Pressure(average for month)	vap	0.815	kPa	November
S31	03_December_2014	Fall	ERG	48o 29' 43.30"	8o 48' 34.95"	Wind Speed(average for month)	ws	1.31	m/s	November
S31	03_December_2014	Fall	ERG	48o 29' 43.30"	8o 48' 34.95"	Snow Water Equivalent(at end of month)	swe	0	mm	November
S31	03_December_2014	Fall	ERG	48o 29' 43.30"	8o 48' 34.95"	Max Temperature(average for month)	tmax	9.83	C	November
S31	03_December_2014	Fall	ERG	48o 29' 43.30"	8o 48' 34.95"	Palmer Drought Severity Index(at end of month)	PDSI	2.48	unitless	November
S31	03_December_2014	Fall	ERG	48o 29' 43.30"	8o 48' 34.95"	Min Temperature(average for month)	tmin	3.45	C	November
S31	03_December_2014	Fall	ERG	48o 29' 43.30"	8o 48' 34.95"	Runoff(monthly total)	q	52.4	mm	November
S31	03_December_2014	Fall	ERG	48o 29' 43.30"	8o 48' 34.95"	Climate Water Deficit(monthly total)	def	0	mm	November
S31	03_December_2014	Fall	ERG	48o 29' 43.30"	8o 48' 34.95"	Vapor Pressure Deficit(average for month)	vpd	0.19	kpa	November
S31	03_December_2014	Fall	ERG	48o 29' 43.30"	8o 48' 34.95"	Downward Surface Shortwave Radiation	srad	53.5996	W/m2	November
S31	03_December_2014	Fall	ERG	48o 29' 43.30"	8o 48' 34.95"	Potential Evapotranspiration(monthly total)	pet	16.9	mm	November
S31	03_December_2014	Fall	ERG	48o 29' 43.30"	8o 48' 34.95"	Soil Moisture(total column - at end of month)	soil	59.8	mm	November
S31	03_December_2014	Fall	ERG	48o 29' 43.30"	8o 48' 34.95"	Precipitation(monthly total)	ppt	69.3	mm	November
S31	03_December_2014	Fall	ERG	48o 29' 43.30"	8o 48' 34.95"	Actual Evapotranspiration(monthly total)	aet	16.9	mm	November
S31	03_December_2014	Fall	ERG	48o 29' 43.30"	8o 48' 34.95"	Vapor Pressure(average for month)	vap	0.815	kPa	November
S326	05_December_2016	Fall	ERG	48o 29' 43.30"	8o 48' 34.95"	Snow Water Equivalent(at end of month)	swe	0	mm	November
S326	05_December_2016	Fall	ERG	48o 29' 43.30"	8o 48' 34.95"	Actual Evapotranspiration(monthly total)	aet	15.5	mm	November
S326	05_December_2016	Fall	ERG	48o 29' 43.30"	8o 48' 34.95"	Potential Evapotranspiration(monthly total)	pet	15.5	mm	November
S326	05_December_2016	Fall	ERG	48o 29' 43.30"	8o 48' 34.95"	Vapor Pressure(average for month)	vap	0.729	kPa	November
S326	05_December_2016	Fall	ERG	48o 29' 43.30"	8o 48' 34.95"	Palmer Drought Severity Index(at end of month)	PDSI	-1.8	unitless	November
S326	05_December_2016	Fall	ERG	48o 29' 43.30"	8o 48' 34.95"	Runoff(monthly total)	q	16.1	mm	November
S326	05_December_2016	Fall	ERG	48o 29' 43.30"	8o 48' 34.95"	Downward Surface Shortwave Radiation	srad	44.903	W/m2	November
S326	05_December_2016	Fall	ERG	48o 29' 43.30"	8o 48' 34.95"	Wind Speed(average for month)	ws	2.28	m/s	November
S326	05_December_2016	Fall	ERG	48o 29' 43.30"	8o 48' 34.95"	Precipitation(monthly total)	ppt	63.2	mm	November
S326	05_December_2016	Fall	ERG	48o 29' 43.30"	8o 48' 34.95"	Min Temperature(average for month)	tmin	0.7	C	November
S324	05_December_2016	Fall	ERG	48o 29' 43.30"	8o 48' 34.95"	Climate Water Deficit(monthly total)	def	0	mm	November
S324	05_December_2016	Fall	ERG	48o 29' 43.30"	8o 48' 34.95"	Max Temperature(average for month)	tmax	7.6	C	November
S324	05_December_2016	Fall	ERG	48o 29' 43.30"	8o 48' 34.95"	Vapor Pressure Deficit(average for month)	vpd	0.14	kpa	November
S324	05_December_2016	Fall	ERG	48o 29' 43.30"	8o 48' 34.95"	Soil Moisture(total column - at end of month)	soil	59.8	mm	November
S324	05_December_2016	Fall	ERG	48o 29' 43.30"	8o 48' 34.95"	Snow Water Equivalent(at end of month)	swe	0	mm	November
S324	05_December_2016	Fall	ERG	48o 29' 43.30"	8o 48' 34.95"	Actual Evapotranspiration(monthly total)	aet	15.5	mm	November
S324	05_December_2016	Fall	ERG	48o 29' 43.30"	8o 48' 34.95"	Potential Evapotranspiration(monthly total)	pet	15.5	mm	November
S324	05_December_2016	Fall	ERG	48o 29' 43.30"	8o 48' 34.95"	Vapor Pressure(average for month)	vap	0.729	kPa	November
S324	05_December_2016	Fall	ERG	48o 29' 43.30"	8o 48' 34.95"	Palmer Drought Severity Index(at end of month)	PDSI	-1.8	unitless	November
S324	05_December_2016	Fall	ERG	48o 29' 43.30"	8o 48' 34.95"	Runoff(monthly total)	q	16.1	mm	November
S324	05_December_2016	Fall	ERG	48o 29' 43.30"	8o 48' 34.95"	Downward Surface Shortwave Radiation	srad	44.903	W/m2	November
S324	05_December_2016	Fall	ERG	48o 29' 43.30"	8o 48' 34.95"	Wind Speed(average for month)	ws	2.28	m/s	November
S324	05_December_2016	Fall	ERG	48o 29' 43.30"	8o 48' 34.95"	Precipitation(monthly total)	ppt	63.2	mm	November
S324	05_December_2016	Fall	ERG	48o 29' 43.30"	8o 48' 34.95"	Min Temperature(average for month)	tmin	0.7	C	November
S321	05_December_2016	Fall	ERG	48o 29' 43.30"	8o 48' 34.95"	Climate Water Deficit(monthly total)	def	0	mm	November
S321	05_December_2016	Fall	ERG	48o 29' 43.30"	8o 48' 34.95"	Max Temperature(average for month)	tmax	7.6	C	November
S321	05_December_2016	Fall	ERG	48o 29' 43.30"	8o 48' 34.95"	Vapor Pressure Deficit(average for month)	vpd	0.14	kpa	November
S321	05_December_2016	Fall	ERG	48o 29' 43.30"	8o 48' 34.95"	Soil Moisture(total column - at end of month)	soil	59.8	mm	November
S321	05_December_2016	Fall	ERG	48o 29' 43.30"	8o 48' 34.95"	Snow Water Equivalent(at end of month)	swe	0	mm	November
S321	05_December_2016	Fall	ERG	48o 29' 43.30"	8o 48' 34.95"	Actual Evapotranspiration(monthly total)	aet	15.5	mm	November
S321	05_December_2016	Fall	ERG	48o 29' 43.30"	8o 48' 34.95"	Potential Evapotranspiration(monthly total)	pet	15.5	mm	November
S321	05_December_2016	Fall	ERG	48o 29' 43.30"	8o 48' 34.95"	Vapor Pressure(average for month)	vap	0.729	kPa	November
S321	05_December_2016	Fall	ERG	48o 29' 43.30"	8o 48' 34.95"	Palmer Drought Severity Index(at end of month)	PDSI	-1.8	unitless	November
S321	05_December_2016	Fall	ERG	48o 29' 43.30"	8o 48' 34.95"	Runoff(monthly total)	q	16.1	mm	November
S321	05_December_2016	Fall	ERG	48o 29' 43.30"	8o 48' 34.95"	Downward Surface Shortwave Radiation	srad	44.903	W/m2	November
S321	05_December_2016	Fall	ERG	48o 29' 43.30"	8o 48' 34.95"	Wind Speed(average for month)	ws	2.28	m/s	November
S321	05_December_2016	Fall	ERG	48o 29' 43.30"	8o 48' 34.95"	Precipitation(monthly total)	ppt	63.2	mm	November
S321	05_December_2016	Fall	ERG	48o 29' 43.30"	8o 48' 34.95"	Min Temperature(average for month)	tmin	0.7	C	November
S324	05_December_2016	Fall	ERG	48o 29' 43.30"	8o 48' 34.95"	Climate Water Deficit(monthly total)	def	0	mm	November
S324	05_December_2016	Fall	ERG	48o 29' 43.30"	8o 48' 34.95"	Max Temperature(average for month)	tmax	7.6	C	November
S324	05_December_2016	Fall	ERG	48o 29' 43.30"	8o 48' 34.95"	Vapor Pressure Deficit(average for month)	vpd	0.14	kpa	November
S324	05_December_2016	Fall	ERG	48o 29' 43.30"	8o 48' 34.95"	Soil Moisture(total column - at end of month)	soil	59.8	mm	November
S324	05_December_2016	Fall	ERG	48o 29' 43.30"	8o 48' 34.95"	Snow Water Equivalent(at end of month)	swe	0	mm	November
S324	05_December_2016	Fall	ERG	48o 29' 43.30"	8o 48' 34.95"	Actual Evapotranspiration(monthly total)	aet	15.5	mm	November
S324	05_December_2016	Fall	ERG	48o 29' 43.30"	8o 48' 34.95"	Potential Evapotranspiration(monthly total)	pet	15.5	mm	November
S324	05_December_2016	Fall	ERG	48o 29' 43.30"	8o 48' 34.95"	Vapor Pressure(average for month)	vap	0.729	kPa	November
S324	05_December_2016	Fall	ERG	48o 29' 43.30"	8o 48' 34.95"	Palmer Drought Severity Index(at end of month)	PDSI	-1.8	unitless	November
S324	05_December_2016	Fall	ERG	48o 29' 43.30"	8o 48' 34.95"	Runoff(monthly total)	q	16.1	mm	November
S324	05_December_2016	Fall	ERG	48o 29' 43.30"	8o 48' 34.95"	Downward Surface Shortwave Radiation	srad	44.903	W/m2	November
S324	05_December_2016	Fall	ERG	48o 29' 43.30"	8o 48' 34.95"	Wind Speed(average for month)	ws	2.28	m/s	November
S324	05_December_2016	Fall	ERG	48o 29' 43.30"	8o 48' 34.95"	Precipitation(monthly total)	ppt	63.2	mm	November
S324	05_December_2016	Fall	ERG	48o 29' 43.30"	8o 48' 34.95"	Min Temperature(average for month)	tmin	0.7	C	November
S295	05_December_2016	Fall	ERG	48o 29' 43.30"	8o 48' 34.95"	Climate Water Deficit(monthly total)	def	0	mm	November
S295	05_December_2016	Fall	ERG	48o 29' 43.30"	8o 48' 34.95"	Max Temperature(average for month)	tmax	7.6	C	November
S295	05_December_2016	Fall	ERG	48o 29' 43.30"	8o 48' 34.95"	Vapor Pressure Deficit(average for month)	vpd	0.14	kpa	November
S295	05_December_2016	Fall	ERG	48o 29' 43.30"	8o 48' 34.95"	Soil Moisture(total column - at end of month)	soil	59.8	mm	November
S295	05_December_2016	Fall	ERG	48o 29' 43.30"	8o 48' 34.95"	Snow Water Equivalent(at end of month)	swe	0	mm	November
S295	05_December_2016	Fall	ERG	48o 29' 43.30"	8o 48' 34.95"	Actual Evapotranspiration(monthly total)	aet	15.5	mm	November
S295	05_December_2016	Fall	ERG	48o 29' 43.30"	8o 48' 34.95"	Potential Evapotranspiration(monthly total)	pet	15.5	mm	November
S295	05_December_2016	Fall	ERG	48o 29' 43.30"	8o 48' 34.95"	Vapor Pressure(average for month)	vap	0.729	kPa	November
S295	05_December_2016	Fall	ERG	48o 29' 43.30"	8o 48' 34.95"	Palmer Drought Severity Index(at end of month)	PDSI	-1.8	unitless	November
S295	05_December_2016	Fall	ERG	48o 29' 43.30"	8o 48' 34.95"	Runoff(monthly total)	q	16.1	mm	November
S295	05_December_2016	Fall	ERG	48o 29' 43.30"	8o 48' 34.95"	Downward Surface Shortwave Radiation	srad	44.903	W/m2	November
S295	05_December_2016	Fall	ERG	48o 29' 43.30"	8o 48' 34.95"	Wind Speed(average for month)	ws	2.28	m/s	November
S295	05_December_2016	Fall	ERG	48o 29' 43.30"	8o 48' 34.95"	Precipitation(monthly total)	ppt	63.2	mm	November
S295	05_December_2016	Fall	ERG	48o 29' 43.30"	8o 48' 34.95"	Min Temperature(average for month)	tmin	0.7	C	November
S294	05_December_2016	Fall	ERG	48o 29' 43.30"	8o 48' 34.95"	Climate Water Deficit(monthly total)	def	0	mm	November
S294	05_December_2016	Fall	ERG	48o 29' 43.30"	8o 48' 34.95"	Max Temperature(average for month)	tmax	7.6	C	November
S294	05_December_2016	Fall	ERG	48o 29' 43.30"	8o 48' 34.95"	Vapor Pressure Deficit(average for month)	vpd	0.14	kpa	November
S294	05_December_2016	Fall	ERG	48o 29' 43.30"	8o 48' 34.95"	Soil Moisture(total column - at end of month)	soil	59.8	mm	November
S294	05_December_2016	Fall	ERG	48o 29' 43.30"	8o 48' 34.95"	Snow Water Equivalent(at end of month)	swe	0	mm	November
S294	05_December_2016	Fall	ERG	48o 29' 43.30"	8o 48' 34.95"	Actual Evapotranspiration(monthly total)	aet	15.5	mm	November
S294	05_December_2016	Fall	ERG	48o 29' 43.30"	8o 48' 34.95"	Potential Evapotranspiration(monthly total)	pet	15.5	mm	November
S294	05_December_2016	Fall	ERG	48o 29' 43.30"	8o 48' 34.95"	Vapor Pressure(average for month)	vap	0.729	kPa	November
S294	05_December_2016	Fall	ERG	48o 29' 43.30"	8o 48' 34.95"	Palmer Drought Severity Index(at end of month)	PDSI	-1.8	unitless	November
S294	05_December_2016	Fall	ERG	48o 29' 43.30"	8o 48' 34.95"	Runoff(monthly total)	q	16.1	mm	November
S294	05_December_2016	Fall	ERG	48o 29' 43.30"	8o 48' 34.95"	Downward Surface Shortwave Radiation	srad	44.903	W/m2	November
S294	05_December_2016	Fall	ERG	48o 29' 43.30"	8o 48' 34.95"	Wind Speed(average for month)	ws	2.28	m/s	November
S294	05_December_2016	Fall	ERG	48o 29' 43.30"	8o 48' 34.95"	Precipitation(monthly total)	ppt	63.2	mm	November
S294	05_December_2016	Fall	ERG	48o 29' 43.30"	8o 48' 34.95"	Min Temperature(average for month)	tmin	0.7	C	November
S292	05_December_2016	Fall	ERG	48o 29' 43.30"	8o 48' 34.95"	Climate Water Deficit(monthly total)	def	0	mm	November
S292	05_December_2016	Fall	ERG	48o 29' 43.30"	8o 48' 34.95"	Max Temperature(average for month)	tmax	7.6	C	November
S292	05_December_2016	Fall	ERG	48o 29' 43.30"	8o 48' 34.95"	Vapor Pressure Deficit(average for month)	vpd	0.14	kpa	November
S292	05_December_2016	Fall	ERG	48o 29' 43.30"	8o 48' 34.95"	Soil Moisture(total column - at end of month)	soil	59.8	mm	November
S292	05_December_2016	Fall	ERG	48o 29' 43.30"	8o 48' 34.95"	Snow Water Equivalent(at end of month)	swe	0	mm	November
S292	05_December_2016	Fall	ERG	48o 29' 43.30"	8o 48' 34.95"	Actual Evapotranspiration(monthly total)	aet	15.5	mm	November
S292	05_December_2016	Fall	ERG	48o 29' 43.30"	8o 48' 34.95"	Potential Evapotranspiration(monthly total)	pet	15.5	mm	November
S292	05_December_2016	Fall	ERG	48o 29' 43.30"	8o 48' 34.95"	Vapor Pressure(average for month)	vap	0.729	kPa	November
S292	05_December_2016	Fall	ERG	48o 29' 43.30"	8o 48' 34.95"	Palmer Drought Severity Index(at end of month)	PDSI	-1.8	unitless	November
S292	05_December_2016	Fall	ERG	48o 29' 43.30"	8o 48' 34.95"	Runoff(monthly total)	q	16.1	mm	November
S292	05_December_2016	Fall	ERG	48o 29' 43.30"	8o 48' 34.95"	Downward Surface Shortwave Radiation	srad	44.903	W/m2	November
S292	05_December_2016	Fall	ERG	48o 29' 43.30"	8o 48' 34.95"	Wind Speed(average for month)	ws	2.28	m/s	November
S292	05_December_2016	Fall	ERG	48o 29' 43.30"	8o 48' 34.95"	Precipitation(monthly total)	ppt	63.2	mm	November
S292	05_December_2016	Fall	ERG	48o 29' 43.30"	8o 48' 34.95"	Min Temperature(average for month)	tmin	0.7	C	November
S295	05_December_2016	Fall	ERG	48o 29' 43.30"	8o 48' 34.95"	Climate Water Deficit(monthly total)	def	0	mm	November
S295	05_December_2016	Fall	ERG	48o 29' 43.30"	8o 48' 34.95"	Max Temperature(average for month)	tmax	7.6	C	November
S295	05_December_2016	Fall	ERG	48o 29' 43.30"	8o 48' 34.95"	Vapor Pressure Deficit(average for month)	vpd	0.14	kpa	November
S295	05_December_2016	Fall	ERG	48o 29' 43.30"	8o 48' 34.95"	Soil Moisture(total column - at end of month)	soil	59.8	mm	November
S295	05_December_2016	Fall	ERG	48o 29' 43.30"	8o 48' 34.95"	Snow Water Equivalent(at end of month)	swe	0	mm	November
S295	05_December_2016	Fall	ERG	48o 29' 43.30"	8o 48' 34.95"	Actual Evapotranspiration(monthly total)	aet	15.5	mm	November
S295	05_December_2016	Fall	ERG	48o 29' 43.30"	8o 48' 34.95"	Potential Evapotranspiration(monthly total)	pet	15.5	mm	November
S295	05_December_2016	Fall	ERG	48o 29' 43.30"	8o 48' 34.95"	Vapor Pressure(average for month)	vap	0.729	kPa	November
S295	05_December_2016	Fall	ERG	48o 29' 43.30"	8o 48' 34.95"	Palmer Drought Severity Index(at end of month)	PDSI	-1.8	unitless	November
S295	05_December_2016	Fall	ERG	48o 29' 43.30"	8o 48' 34.95"	Runoff(monthly total)	q	16.1	mm	November
S295	05_December_2016	Fall	ERG	48o 29' 43.30"	8o 48' 34.95"	Downward Surface Shortwave Radiation	srad	44.903	W/m2	November
S295	05_December_2016	Fall	ERG	48o 29' 43.30"	8o 48' 34.95"	Wind Speed(average for month)	ws	2.28	m/s	November
S295	05_December_2016	Fall	ERG	48o 29' 43.30"	8o 48' 34.95"	Precipitation(monthly total)	ppt	63.2	mm	November
S295	05_December_2016	Fall	ERG	48o 29' 43.30"	8o 48' 34.95"	Min Temperature(average for month)	tmin	0.7	C	November
S293	05_December_2016	Fall	ERG	48o 29' 43.30"	8o 48' 34.95"	Climate Water Deficit(monthly total)	def	0	mm	November
S293	05_December_2016	Fall	ERG	48o 29' 43.30"	8o 48' 34.95"	Max Temperature(average for month)	tmax	7.6	C	November
S293	05_December_2016	Fall	ERG	48o 29' 43.30"	8o 48' 34.95"	Vapor Pressure Deficit(average for month)	vpd	0.14	kpa	November
S293	05_December_2016	Fall	ERG	48o 29' 43.30"	8o 48' 34.95"	Soil Moisture(total column - at end of month)	soil	59.8	mm	November
S293	05_December_2016	Fall	ERG	48o 29' 43.30"	8o 48' 34.95"	Snow Water Equivalent(at end of month)	swe	0	mm	November
S293	05_December_2016	Fall	ERG	48o 29' 43.30"	8o 48' 34.95"	Actual Evapotranspiration(monthly total)	aet	15.5	mm	November
S293	05_December_2016	Fall	ERG	48o 29' 43.30"	8o 48' 34.95"	Potential Evapotranspiration(monthly total)	pet	15.5	mm	November
S293	05_December_2016	Fall	ERG	48o 29' 43.30"	8o 48' 34.95"	Vapor Pressure(average for month)	vap	0.729	kPa	November
S293	05_December_2016	Fall	ERG	48o 29' 43.30"	8o 48' 34.95"	Palmer Drought Severity Index(at end of month)	PDSI	-1.8	unitless	November
S293	05_December_2016	Fall	ERG	48o 29' 43.30"	8o 48' 34.95"	Runoff(monthly total)	q	16.1	mm	November
S293	05_December_2016	Fall	ERG	48o 29' 43.30"	8o 48' 34.95"	Downward Surface Shortwave Radiation	srad	44.903	W/m2	November
S293	05_December_2016	Fall	ERG	48o 29' 43.30"	8o 48' 34.95"	Wind Speed(average for month)	ws	2.28	m/s	November
S293	05_December_2016	Fall	ERG	48o 29' 43.30"	8o 48' 34.95"	Precipitation(monthly total)	ppt	63.2	mm	November
S293	05_December_2016	Fall	ERG	48o 29' 43.30"	8o 48' 34.95"	Min Temperature(average for month)	tmin	0.7	C	November
S325	05_December_2016	Fall	ERG	48o 29' 43.30"	8o 48' 34.95"	Climate Water Deficit(monthly total)	def	0	mm	November
S325	05_December_2016	Fall	ERG	48o 29' 43.30"	8o 48' 34.95"	Max Temperature(average for month)	tmax	7.6	C	November
S325	05_December_2016	Fall	ERG	48o 29' 43.30"	8o 48' 34.95"	Vapor Pressure Deficit(average for month)	vpd	0.14	kpa	November
S325	05_December_2016	Fall	ERG	48o 29' 43.30"	8o 48' 34.95"	Soil Moisture(total column - at end of month)	soil	59.8	mm	November
S325	05_December_2016	Fall	ERG	48o 29' 43.30"	8o 48' 34.95"	Snow Water Equivalent(at end of month)	swe	0	mm	November
S325	05_December_2016	Fall	ERG	48o 29' 43.30"	8o 48' 34.95"	Actual Evapotranspiration(monthly total)	aet	15.5	mm	November
S325	05_December_2016	Fall	ERG	48o 29' 43.30"	8o 48' 34.95"	Potential Evapotranspiration(monthly total)	pet	15.5	mm	November
S325	05_December_2016	Fall	ERG	48o 29' 43.30"	8o 48' 34.95"	Vapor Pressure(average for month)	vap	0.729	kPa	November
S325	05_December_2016	Fall	ERG	48o 29' 43.30"	8o 48' 34.95"	Palmer Drought Severity Index(at end of month)	PDSI	-1.8	unitless	November
S325	05_December_2016	Fall	ERG	48o 29' 43.30"	8o 48' 34.95"	Runoff(monthly total)	q	16.1	mm	November
S325	05_December_2016	Fall	ERG	48o 29' 43.30"	8o 48' 34.95"	Downward Surface Shortwave Radiation	srad	44.903	W/m2	November
S325	05_December_2016	Fall	ERG	48o 29' 43.30"	8o 48' 34.95"	Wind Speed(average for month)	ws	2.28	m/s	November
S325	05_December_2016	Fall	ERG	48o 29' 43.30"	8o 48' 34.95"	Precipitation(monthly total)	ppt	63.2	mm	November
S325	05_December_2016	Fall	ERG	48o 29' 43.30"	8o 48' 34.95"	Min Temperature(average for month)	tmin	0.7	C	November
S290	05_December_2016	Fall	ERG	48o 29' 43.30"	8o 48' 34.95"	Climate Water Deficit(monthly total)	def	0	mm	November
S290	05_December_2016	Fall	ERG	48o 29' 43.30"	8o 48' 34.95"	Max Temperature(average for month)	tmax	7.6	C	November
S290	05_December_2016	Fall	ERG	48o 29' 43.30"	8o 48' 34.95"	Vapor Pressure Deficit(average for month)	vpd	0.14	kpa	November
S290	05_December_2016	Fall	ERG	48o 29' 43.30"	8o 48' 34.95"	Soil Moisture(total column - at end of month)	soil	59.8	mm	November
S290	05_December_2016	Fall	ERG	48o 29' 43.30"	8o 48' 34.95"	Snow Water Equivalent(at end of month)	swe	0	mm	November
S290	05_December_2016	Fall	ERG	48o 29' 43.30"	8o 48' 34.95"	Actual Evapotranspiration(monthly total)	aet	15.5	mm	November
S290	05_December_2016	Fall	ERG	48o 29' 43.30"	8o 48' 34.95"	Potential Evapotranspiration(monthly total)	pet	15.5	mm	November
S290	05_December_2016	Fall	ERG	48o 29' 43.30"	8o 48' 34.95"	Vapor Pressure(average for month)	vap	0.729	kPa	November
S290	05_December_2016	Fall	ERG	48o 29' 43.30"	8o 48' 34.95"	Palmer Drought Severity Index(at end of month)	PDSI	-1.8	unitless	November
S290	05_December_2016	Fall	ERG	48o 29' 43.30"	8o 48' 34.95"	Runoff(monthly total)	q	16.1	mm	November
S290	05_December_2016	Fall	ERG	48o 29' 43.30"	8o 48' 34.95"	Downward Surface Shortwave Radiation	srad	44.903	W/m2	November
S290	05_December_2016	Fall	ERG	48o 29' 43.30"	8o 48' 34.95"	Wind Speed(average for month)	ws	2.28	m/s	November
S290	05_December_2016	Fall	ERG	48o 29' 43.30"	8o 48' 34.95"	Precipitation(monthly total)	ppt	63.2	mm	November
S290	05_December_2016	Fall	ERG	48o 29' 43.30"	8o 48' 34.95"	Min Temperature(average for month)	tmin	0.7	C	November
S293	05_December_2016	Fall	ERG	48o 29' 43.30"	8o 48' 34.95"	Climate Water Deficit(monthly total)	def	0	mm	November
S293	05_December_2016	Fall	ERG	48o 29' 43.30"	8o 48' 34.95"	Max Temperature(average for month)	tmax	7.6	C	November
S293	05_December_2016	Fall	ERG	48o 29' 43.30"	8o 48' 34.95"	Vapor Pressure Deficit(average for month)	vpd	0.14	kpa	November
S293	05_December_2016	Fall	ERG	48o 29' 43.30"	8o 48' 34.95"	Soil Moisture(total column - at end of month)	soil	59.8	mm	November
S293	05_December_2016	Fall	ERG	48o 29' 43.30"	8o 48' 34.95"	Snow Water Equivalent(at end of month)	swe	0	mm	November
S293	05_December_2016	Fall	ERG	48o 29' 43.30"	8o 48' 34.95"	Actual Evapotranspiration(monthly total)	aet	15.5	mm	November
S293	05_December_2016	Fall	ERG	48o 29' 43.30"	8o 48' 34.95"	Potential Evapotranspiration(monthly total)	pet	15.5	mm	November
S293	05_December_2016	Fall	ERG	48o 29' 43.30"	8o 48' 34.95"	Vapor Pressure(average for month)	vap	0.729	kPa	November
S293	05_December_2016	Fall	ERG	48o 29' 43.30"	8o 48' 34.95"	Palmer Drought Severity Index(at end of month)	PDSI	-1.8	unitless	November
S293	05_December_2016	Fall	ERG	48o 29' 43.30"	8o 48' 34.95"	Runoff(monthly total)	q	16.1	mm	November
S293	05_December_2016	Fall	ERG	48o 29' 43.30"	8o 48' 34.95"	Downward Surface Shortwave Radiation	srad	44.903	W/m2	November
S293	05_December_2016	Fall	ERG	48o 29' 43.30"	8o 48' 34.95"	Wind Speed(average for month)	ws	2.28	m/s	November
S293	05_December_2016	Fall	ERG	48o 29' 43.30"	8o 48' 34.95"	Precipitation(monthly total)	ppt	63.2	mm	November
S293	05_December_2016	Fall	ERG	48o 29' 43.30"	8o 48' 34.95"	Min Temperature(average for month)	tmin	0.7	C	November
S521	22_March_2019	Spring	ERG	48o 29' 43.30"	8o 48' 34.95"	Climate Water Deficit(monthly total)	def	0	mm	March
S521	22_March_2019	Spring	ERG	48o 29' 43.30"	8o 48' 34.95"	Snow Water Equivalent(at end of month)	swe	0	mm	March
S521	22_March_2019	Spring	ERG	48o 29' 43.30"	8o 48' 34.95"	Min Temperature(average for month)	tmin	2.7	C	March
S521	22_March_2019	Spring	ERG	48o 29' 43.30"	8o 48' 34.95"	Palmer Drought Severity Index(at end of month)	PDSI	-5.9	unitless	March
S521	22_March_2019	Spring	ERG	48o 29' 43.30"	8o 48' 34.95"	Wind Speed(average for month)	ws	4.1	m/s	March
S521	22_March_2019	Spring	ERG	48o 29' 43.30"	8o 48' 34.95"	Soil Moisture(total column - at end of month)	soil	59.8	mm	March
S521	22_March_2019	Spring	ERG	48o 29' 43.30"	8o 48' 34.95"	Precipitation(monthly total)	ppt	76.2	mm	March
S521	22_March_2019	Spring	ERG	48o 29' 43.30"	8o 48' 34.95"	Actual Evapotranspiration(monthly total)	aet	56.7	mm	March
S375	20&21_March_2017	Spring	ERG	48o 29' 43.30"	8o 48' 34.95"	Wind Speed(average for month)	ws	3.3	m/s	March
S375	20&21_March_2017	Spring	ERG	48o 29' 43.30"	8o 48' 34.95"	Snow Water Equivalent(at end of month)	swe	0	mm	March
S487	21_November_2018	Fall	ERG	48o 29' 43.30"	8o 48' 34.95"	Palmer Drought Severity Index(at end of month)	PDSI	-6.9	unitless	November
S487	21_November_2018	Fall	ERG	48o 29' 43.30"	8o 48' 34.95"	Vapor Pressure Deficit(average for month)	vpd	0.16	kpa	November
S487	21_November_2018	Fall	ERG	48o 29' 43.30"	8o 48' 34.95"	Runoff(monthly total)	q	1.1	mm	November
S487	21_November_2018	Fall	ERG	48o 29' 43.30"	8o 48' 34.95"	Wind Speed(average for month)	ws	1.8	m/s	November
S487	21_November_2018	Fall	ERG	48o 29' 43.30"	8o 48' 34.95"	Soil Moisture(total column - at end of month)	soil	7.5	mm	November
S487	21_November_2018	Fall	ERG	48o 29' 43.30"	8o 48' 34.95"	Downward Surface Shortwave Radiation	srad	58.6984	W/m2	November
S487	21_November_2018	Fall	ERG	48o 29' 43.30"	8o 48' 34.95"	Vapor Pressure(average for month)	vap	0.689	kPa	November
S487	21_November_2018	Fall	ERG	48o 29' 43.30"	8o 48' 34.95"	Potential Evapotranspiration(monthly total)	pet	20.5	mm	November
S487	21_November_2018	Fall	ERG	48o 29' 43.30"	8o 48' 34.95"	Snow Water Equivalent(at end of month)	swe	0	mm	November
S487	21_November_2018	Fall	ERG	48o 29' 43.30"	8o 48' 34.95"	Climate Water Deficit(monthly total)	def	0	mm	November
S487	21_November_2018	Fall	ERG	48o 29' 43.30"	8o 48' 34.95"	Min Temperature(average for month)	tmin	1.9	C	November
S487	21_November_2018	Fall	ERG	48o 29' 43.30"	8o 48' 34.95"	Precipitation(monthly total)	ppt	22.8	mm	November
S487	21_November_2018	Fall	ERG	48o 29' 43.30"	8o 48' 34.95"	Max Temperature(average for month)	tmax	9.1	C	November
S487	21_November_2018	Fall	ERG	48o 29' 43.30"	8o 48' 34.95"	Actual Evapotranspiration(monthly total)	aet	20.5	mm	November
S486	21_November_2018	Fall	ERG	48o 29' 43.30"	8o 48' 34.95"	Palmer Drought Severity Index(at end of month)	PDSI	-6.9	unitless	November
S486	21_November_2018	Fall	ERG	48o 29' 43.30"	8o 48' 34.95"	Vapor Pressure Deficit(average for month)	vpd	0.16	kpa	November
S486	21_November_2018	Fall	ERG	48o 29' 43.30"	8o 48' 34.95"	Runoff(monthly total)	q	1.1	mm	November
S486	21_November_2018	Fall	ERG	48o 29' 43.30"	8o 48' 34.95"	Wind Speed(average for month)	ws	1.8	m/s	November
S486	21_November_2018	Fall	ERG	48o 29' 43.30"	8o 48' 34.95"	Soil Moisture(total column - at end of month)	soil	7.5	mm	November
S486	21_November_2018	Fall	ERG	48o 29' 43.30"	8o 48' 34.95"	Downward Surface Shortwave Radiation	srad	58.6984	W/m2	November
S108	18_February_2015	Spring	ERG	48o 29' 43.30"	8o 48' 34.95"	Snow Water Equivalent(at end of month)	swe	44.1	mm	February
S108	18_February_2015	Spring	ERG	48o 29' 43.30"	8o 48' 34.95"	Potential Evapotranspiration(monthly total)	pet	3	mm	February
S108	18_February_2015	Spring	ERG	48o 29' 43.30"	8o 48' 34.95"	Max Temperature(average for month)	tmax	3.47	C	February
S108	18_February_2015	Spring	ERG	48o 29' 43.30"	8o 48' 34.95"	Precipitation(monthly total)	ppt	30.3	mm	February
S108	18_February_2015	Spring	ERG	48o 29' 43.30"	8o 48' 34.95"	Soil Moisture(total column - at end of month)	soil	59.8	mm	February
S108	18_February_2015	Spring	ERG	48o 29' 43.30"	8o 48' 34.95"	Downward Surface Shortwave Radiation	srad	78.6007	W/m2	February
S108	18_February_2015	Spring	ERG	48o 29' 43.30"	8o 48' 34.95"	Palmer Drought Severity Index(at end of month)	PDSI	1.69	unitless	February
S108	18_February_2015	Spring	ERG	48o 29' 43.30"	8o 48' 34.95"	Actual Evapotranspiration(monthly total)	aet	3	mm	February
S108	18_February_2015	Spring	ERG	48o 29' 43.30"	8o 48' 34.95"	Vapor Pressure Deficit(average for month)	vpd	0.12	kpa	February
S108	18_February_2015	Spring	ERG	48o 29' 43.30"	8o 48' 34.95"	Runoff(monthly total)	q	12	mm	February
S108	18_February_2015	Spring	ERG	48o 29' 43.30"	8o 48' 34.95"	Vapor Pressure(average for month)	vap	0.512	kPa	February
S108	18_February_2015	Spring	ERG	48o 29' 43.30"	8o 48' 34.95"	Wind Speed(average for month)	ws	2.17	m/s	February
S108	18_February_2015	Spring	ERG	48o 29' 43.30"	8o 48' 34.95"	Climate Water Deficit(monthly total)	def	0	mm	February
S108	18_February_2015	Spring	ERG	48o 29' 43.30"	8o 48' 34.95"	Min Temperature(average for month)	tmin	-3.44	C	February
S107	18_February_2015	Spring	ERG	48o 29' 43.30"	8o 48' 34.95"	Snow Water Equivalent(at end of month)	swe	44.1	mm	February
S107	18_February_2015	Spring	ERG	48o 29' 43.30"	8o 48' 34.95"	Potential Evapotranspiration(monthly total)	pet	3	mm	February
S107	18_February_2015	Spring	ERG	48o 29' 43.30"	8o 48' 34.95"	Max Temperature(average for month)	tmax	3.47	C	February
S107	18_February_2015	Spring	ERG	48o 29' 43.30"	8o 48' 34.95"	Precipitation(monthly total)	ppt	30.3	mm	February
S107	18_February_2015	Spring	ERG	48o 29' 43.30"	8o 48' 34.95"	Soil Moisture(total column - at end of month)	soil	59.8	mm	February
S107	18_February_2015	Spring	ERG	48o 29' 43.30"	8o 48' 34.95"	Downward Surface Shortwave Radiation	srad	78.6007	W/m2	February
S107	18_February_2015	Spring	ERG	48o 29' 43.30"	8o 48' 34.95"	Palmer Drought Severity Index(at end of month)	PDSI	1.69	unitless	February
S107	18_February_2015	Spring	ERG	48o 29' 43.30"	8o 48' 34.95"	Actual Evapotranspiration(monthly total)	aet	3	mm	February
S107	18_February_2015	Spring	ERG	48o 29' 43.30"	8o 48' 34.95"	Vapor Pressure Deficit(average for month)	vpd	0.12	kpa	February
S107	18_February_2015	Spring	ERG	48o 29' 43.30"	8o 48' 34.95"	Runoff(monthly total)	q	12	mm	February
S107	18_February_2015	Spring	ERG	48o 29' 43.30"	8o 48' 34.95"	Vapor Pressure(average for month)	vap	0.512	kPa	February
S107	18_February_2015	Spring	ERG	48o 29' 43.30"	8o 48' 34.95"	Wind Speed(average for month)	ws	2.17	m/s	February
S107	18_February_2015	Spring	ERG	48o 29' 43.30"	8o 48' 34.95"	Climate Water Deficit(monthly total)	def	0	mm	February
S107	18_February_2015	Spring	ERG	48o 29' 43.30"	8o 48' 34.95"	Min Temperature(average for month)	tmin	-3.44	C	February
S105	18_February_2015	Spring	ERG	48o 29' 43.30"	8o 48' 34.95"	Snow Water Equivalent(at end of month)	swe	44.1	mm	February
S105	18_February_2015	Spring	ERG	48o 29' 43.30"	8o 48' 34.95"	Potential Evapotranspiration(monthly total)	pet	3	mm	February
S105	18_February_2015	Spring	ERG	48o 29' 43.30"	8o 48' 34.95"	Max Temperature(average for month)	tmax	3.47	C	February
S105	18_February_2015	Spring	ERG	48o 29' 43.30"	8o 48' 34.95"	Precipitation(monthly total)	ppt	30.3	mm	February
S105	18_February_2015	Spring	ERG	48o 29' 43.30"	8o 48' 34.95"	Soil Moisture(total column - at end of month)	soil	59.8	mm	February
S105	18_February_2015	Spring	ERG	48o 29' 43.30"	8o 48' 34.95"	Downward Surface Shortwave Radiation	srad	78.6007	W/m2	February
S105	18_February_2015	Spring	ERG	48o 29' 43.30"	8o 48' 34.95"	Palmer Drought Severity Index(at end of month)	PDSI	1.69	unitless	February
S105	18_February_2015	Spring	ERG	48o 29' 43.30"	8o 48' 34.95"	Actual Evapotranspiration(monthly total)	aet	3	mm	February
S105	18_February_2015	Spring	ERG	48o 29' 43.30"	8o 48' 34.95"	Vapor Pressure Deficit(average for month)	vpd	0.12	kpa	February
S105	18_February_2015	Spring	ERG	48o 29' 43.30"	8o 48' 34.95"	Runoff(monthly total)	q	12	mm	February
S105	18_February_2015	Spring	ERG	48o 29' 43.30"	8o 48' 34.95"	Vapor Pressure(average for month)	vap	0.512	kPa	February
S105	18_February_2015	Spring	ERG	48o 29' 43.30"	8o 48' 34.95"	Wind Speed(average for month)	ws	2.17	m/s	February
S105	18_February_2015	Spring	ERG	48o 29' 43.30"	8o 48' 34.95"	Climate Water Deficit(monthly total)	def	0	mm	February
S105	18_February_2015	Spring	ERG	48o 29' 43.30"	8o 48' 34.95"	Min Temperature(average for month)	tmin	-3.44	C	February
S104	18_February_2015	Spring	ERG	48o 29' 43.30"	8o 48' 34.95"	Snow Water Equivalent(at end of month)	swe	44.1	mm	February
S104	18_February_2015	Spring	ERG	48o 29' 43.30"	8o 48' 34.95"	Potential Evapotranspiration(monthly total)	pet	3	mm	February
S104	18_February_2015	Spring	ERG	48o 29' 43.30"	8o 48' 34.95"	Max Temperature(average for month)	tmax	3.47	C	February
S104	18_February_2015	Spring	ERG	48o 29' 43.30"	8o 48' 34.95"	Precipitation(monthly total)	ppt	30.3	mm	February
S104	18_February_2015	Spring	ERG	48o 29' 43.30"	8o 48' 34.95"	Soil Moisture(total column - at end of month)	soil	59.8	mm	February
S104	18_February_2015	Spring	ERG	48o 29' 43.30"	8o 48' 34.95"	Downward Surface Shortwave Radiation	srad	78.6007	W/m2	February
S104	18_February_2015	Spring	ERG	48o 29' 43.30"	8o 48' 34.95"	Palmer Drought Severity Index(at end of month)	PDSI	1.69	unitless	February
S104	18_February_2015	Spring	ERG	48o 29' 43.30"	8o 48' 34.95"	Actual Evapotranspiration(monthly total)	aet	3	mm	February
S104	18_February_2015	Spring	ERG	48o 29' 43.30"	8o 48' 34.95"	Vapor Pressure Deficit(average for month)	vpd	0.12	kpa	February
S104	18_February_2015	Spring	ERG	48o 29' 43.30"	8o 48' 34.95"	Runoff(monthly total)	q	12	mm	February
S104	18_February_2015	Spring	ERG	48o 29' 43.30"	8o 48' 34.95"	Vapor Pressure(average for month)	vap	0.512	kPa	February
S104	18_February_2015	Spring	ERG	48o 29' 43.30"	8o 48' 34.95"	Wind Speed(average for month)	ws	2.17	m/s	February
S104	18_February_2015	Spring	ERG	48o 29' 43.30"	8o 48' 34.95"	Climate Water Deficit(monthly total)	def	0	mm	February
S104	18_February_2015	Spring	ERG	48o 29' 43.30"	8o 48' 34.95"	Min Temperature(average for month)	tmin	-3.44	C	February
S106	18_February_2015	Spring	ERG	48o 29' 43.30"	8o 48' 34.95"	Snow Water Equivalent(at end of month)	swe	44.1	mm	February
S106	18_February_2015	Spring	ERG	48o 29' 43.30"	8o 48' 34.95"	Potential Evapotranspiration(monthly total)	pet	3	mm	February
S106	18_February_2015	Spring	ERG	48o 29' 43.30"	8o 48' 34.95"	Max Temperature(average for month)	tmax	3.47	C	February
S106	18_February_2015	Spring	ERG	48o 29' 43.30"	8o 48' 34.95"	Precipitation(monthly total)	ppt	30.3	mm	February
S106	18_February_2015	Spring	ERG	48o 29' 43.30"	8o 48' 34.95"	Soil Moisture(total column - at end of month)	soil	59.8	mm	February
S106	18_February_2015	Spring	ERG	48o 29' 43.30"	8o 48' 34.95"	Downward Surface Shortwave Radiation	srad	78.6007	W/m2	February
S106	18_February_2015	Spring	ERG	48o 29' 43.30"	8o 48' 34.95"	Palmer Drought Severity Index(at end of month)	PDSI	1.69	unitless	February
S106	18_February_2015	Spring	ERG	48o 29' 43.30"	8o 48' 34.95"	Actual Evapotranspiration(monthly total)	aet	3	mm	February
S106	18_February_2015	Spring	ERG	48o 29' 43.30"	8o 48' 34.95"	Vapor Pressure Deficit(average for month)	vpd	0.12	kpa	February
S106	18_February_2015	Spring	ERG	48o 29' 43.30"	8o 48' 34.95"	Runoff(monthly total)	q	12	mm	February
S106	18_February_2015	Spring	ERG	48o 29' 43.30"	8o 48' 34.95"	Vapor Pressure(average for month)	vap	0.512	kPa	February
S106	18_February_2015	Spring	ERG	48o 29' 43.30"	8o 48' 34.95"	Wind Speed(average for month)	ws	2.17	m/s	February
S106	18_February_2015	Spring	ERG	48o 29' 43.30"	8o 48' 34.95"	Climate Water Deficit(monthly total)	def	0	mm	February
S106	18_February_2015	Spring	ERG	48o 29' 43.30"	8o 48' 34.95"	Min Temperature(average for month)	tmin	-3.44	C	February
S103	18_February_2015	Spring	ERG	48o 29' 43.30"	8o 48' 34.95"	Snow Water Equivalent(at end of month)	swe	44.1	mm	February
S103	18_February_2015	Spring	ERG	48o 29' 43.30"	8o 48' 34.95"	Potential Evapotranspiration(monthly total)	pet	3	mm	February
S103	18_February_2015	Spring	ERG	48o 29' 43.30"	8o 48' 34.95"	Max Temperature(average for month)	tmax	3.47	C	February
S103	18_February_2015	Spring	ERG	48o 29' 43.30"	8o 48' 34.95"	Precipitation(monthly total)	ppt	30.3	mm	February
S103	18_February_2015	Spring	ERG	48o 29' 43.30"	8o 48' 34.95"	Soil Moisture(total column - at end of month)	soil	59.8	mm	February
S103	18_February_2015	Spring	ERG	48o 29' 43.30"	8o 48' 34.95"	Downward Surface Shortwave Radiation	srad	78.6007	W/m2	February
S103	18_February_2015	Spring	ERG	48o 29' 43.30"	8o 48' 34.95"	Palmer Drought Severity Index(at end of month)	PDSI	1.69	unitless	February
S103	18_February_2015	Spring	ERG	48o 29' 43.30"	8o 48' 34.95"	Actual Evapotranspiration(monthly total)	aet	3	mm	February
S103	18_February_2015	Spring	ERG	48o 29' 43.30"	8o 48' 34.95"	Vapor Pressure Deficit(average for month)	vpd	0.12	kpa	February
S103	18_February_2015	Spring	ERG	48o 29' 43.30"	8o 48' 34.95"	Runoff(monthly total)	q	12	mm	February
S103	18_February_2015	Spring	ERG	48o 29' 43.30"	8o 48' 34.95"	Vapor Pressure(average for month)	vap	0.512	kPa	February
S103	18_February_2015	Spring	ERG	48o 29' 43.30"	8o 48' 34.95"	Wind Speed(average for month)	ws	2.17	m/s	February
S103	18_February_2015	Spring	ERG	48o 29' 43.30"	8o 48' 34.95"	Climate Water Deficit(monthly total)	def	0	mm	February
S103	18_February_2015	Spring	ERG	48o 29' 43.30"	8o 48' 34.95"	Min Temperature(average for month)	tmin	-3.44	C	February
S29	18_February_2015	Spring	ERG	48o 29' 43.30"	8o 48' 34.95"	Snow Water Equivalent(at end of month)	swe	44.1	mm	February
S29	18_February_2015	Spring	ERG	48o 29' 43.30"	8o 48' 34.95"	Potential Evapotranspiration(monthly total)	pet	3	mm	February
S29	18_February_2015	Spring	ERG	48o 29' 43.30"	8o 48' 34.95"	Max Temperature(average for month)	tmax	3.47	C	February
S29	18_February_2015	Spring	ERG	48o 29' 43.30"	8o 48' 34.95"	Precipitation(monthly total)	ppt	30.3	mm	February
S29	18_February_2015	Spring	ERG	48o 29' 43.30"	8o 48' 34.95"	Soil Moisture(total column - at end of month)	soil	59.8	mm	February
S29	18_February_2015	Spring	ERG	48o 29' 43.30"	8o 48' 34.95"	Downward Surface Shortwave Radiation	srad	78.6007	W/m2	February
S29	18_February_2015	Spring	ERG	48o 29' 43.30"	8o 48' 34.95"	Palmer Drought Severity Index(at end of month)	PDSI	1.69	unitless	February
S29	18_February_2015	Spring	ERG	48o 29' 43.30"	8o 48' 34.95"	Actual Evapotranspiration(monthly total)	aet	3	mm	February
S29	18_February_2015	Spring	ERG	48o 29' 43.30"	8o 48' 34.95"	Vapor Pressure Deficit(average for month)	vpd	0.12	kpa	February
S29	18_February_2015	Spring	ERG	48o 29' 43.30"	8o 48' 34.95"	Runoff(monthly total)	q	12	mm	February
S29	18_February_2015	Spring	ERG	48o 29' 43.30"	8o 48' 34.95"	Vapor Pressure(average for month)	vap	0.512	kPa	February
S29	18_February_2015	Spring	ERG	48o 29' 43.30"	8o 48' 34.95"	Wind Speed(average for month)	ws	2.17	m/s	February
S29	18_February_2015	Spring	ERG	48o 29' 43.30"	8o 48' 34.95"	Climate Water Deficit(monthly total)	def	0	mm	February
S29	18_February_2015	Spring	ERG	48o 29' 43.30"	8o 48' 34.95"	Min Temperature(average for month)	tmin	-3.44	C	February
S25	18_February_2015	Spring	ERG	48o 29' 43.30"	8o 48' 34.95"	Snow Water Equivalent(at end of month)	swe	44.1	mm	February
S25	18_February_2015	Spring	ERG	48o 29' 43.30"	8o 48' 34.95"	Potential Evapotranspiration(monthly total)	pet	3	mm	February
S25	18_February_2015	Spring	ERG	48o 29' 43.30"	8o 48' 34.95"	Max Temperature(average for month)	tmax	3.47	C	February
S25	18_February_2015	Spring	ERG	48o 29' 43.30"	8o 48' 34.95"	Precipitation(monthly total)	ppt	30.3	mm	February
S25	18_February_2015	Spring	ERG	48o 29' 43.30"	8o 48' 34.95"	Soil Moisture(total column - at end of month)	soil	59.8	mm	February
S25	18_February_2015	Spring	ERG	48o 29' 43.30"	8o 48' 34.95"	Downward Surface Shortwave Radiation	srad	78.6007	W/m2	February
S25	18_February_2015	Spring	ERG	48o 29' 43.30"	8o 48' 34.95"	Palmer Drought Severity Index(at end of month)	PDSI	1.69	unitless	February
S25	18_February_2015	Spring	ERG	48o 29' 43.30"	8o 48' 34.95"	Actual Evapotranspiration(monthly total)	aet	3	mm	February
S25	18_February_2015	Spring	ERG	48o 29' 43.30"	8o 48' 34.95"	Vapor Pressure Deficit(average for month)	vpd	0.12	kpa	February
S25	18_February_2015	Spring	ERG	48o 29' 43.30"	8o 48' 34.95"	Runoff(monthly total)	q	12	mm	February
S25	18_February_2015	Spring	ERG	48o 29' 43.30"	8o 48' 34.95"	Vapor Pressure(average for month)	vap	0.512	kPa	February
S25	18_February_2015	Spring	ERG	48o 29' 43.30"	8o 48' 34.95"	Wind Speed(average for month)	ws	2.17	m/s	February
S25	18_February_2015	Spring	ERG	48o 29' 43.30"	8o 48' 34.95"	Climate Water Deficit(monthly total)	def	0	mm	February
S25	18_February_2015	Spring	ERG	48o 29' 43.30"	8o 48' 34.95"	Min Temperature(average for month)	tmin	-3.44	C	February
S30	18_February_2015	Spring	ERG	48o 29' 43.30"	8o 48' 34.95"	Snow Water Equivalent(at end of month)	swe	44.1	mm	February
S30	18_February_2015	Spring	ERG	48o 29' 43.30"	8o 48' 34.95"	Potential Evapotranspiration(monthly total)	pet	3	mm	February
S30	18_February_2015	Spring	ERG	48o 29' 43.30"	8o 48' 34.95"	Max Temperature(average for month)	tmax	3.47	C	February
S30	18_February_2015	Spring	ERG	48o 29' 43.30"	8o 48' 34.95"	Precipitation(monthly total)	ppt	30.3	mm	February
S30	18_February_2015	Spring	ERG	48o 29' 43.30"	8o 48' 34.95"	Soil Moisture(total column - at end of month)	soil	59.8	mm	February
S30	18_February_2015	Spring	ERG	48o 29' 43.30"	8o 48' 34.95"	Downward Surface Shortwave Radiation	srad	78.6007	W/m2	February
S30	18_February_2015	Spring	ERG	48o 29' 43.30"	8o 48' 34.95"	Palmer Drought Severity Index(at end of month)	PDSI	1.69	unitless	February
S30	18_February_2015	Spring	ERG	48o 29' 43.30"	8o 48' 34.95"	Actual Evapotranspiration(monthly total)	aet	3	mm	February
S30	18_February_2015	Spring	ERG	48o 29' 43.30"	8o 48' 34.95"	Vapor Pressure Deficit(average for month)	vpd	0.12	kpa	February
S30	18_February_2015	Spring	ERG	48o 29' 43.30"	8o 48' 34.95"	Runoff(monthly total)	q	12	mm	February
S30	18_February_2015	Spring	ERG	48o 29' 43.30"	8o 48' 34.95"	Vapor Pressure(average for month)	vap	0.512	kPa	February
S30	18_February_2015	Spring	ERG	48o 29' 43.30"	8o 48' 34.95"	Wind Speed(average for month)	ws	2.17	m/s	February
S30	18_February_2015	Spring	ERG	48o 29' 43.30"	8o 48' 34.95"	Climate Water Deficit(monthly total)	def	0	mm	February
S30	18_February_2015	Spring	ERG	48o 29' 43.30"	8o 48' 34.95"	Min Temperature(average for month)	tmin	-3.44	C	February
S27	18_February_2015	Spring	ERG	48o 29' 43.30"	8o 48' 34.95"	Snow Water Equivalent(at end of month)	swe	44.1	mm	February
S110	01_December_2015	Fall	ERG	48o 29' 43.30"	8o 48' 34.95"	Actual Evapotranspiration(monthly total)	aet	18.9	mm	November
S110	01_December_2015	Fall	ERG	48o 29' 43.30"	8o 48' 34.95"	Palmer Drought Severity Index(at end of month)	PDSI	-4.77	unitless	November
S110	01_December_2015	Fall	ERG	48o 29' 43.30"	8o 48' 34.95"	Potential Evapotranspiration(monthly total)	pet	18.9	mm	November
S110	01_December_2015	Fall	ERG	48o 29' 43.30"	8o 48' 34.95"	Snow Water Equivalent(at end of month)	swe	0	mm	November
S110	01_December_2015	Fall	ERG	48o 29' 43.30"	8o 48' 34.95"	Vapor Pressure Deficit(average for month)	vpd	0.16	kpa	November
S110	01_December_2015	Fall	ERG	48o 29' 43.30"	8o 48' 34.95"	Min Temperature(average for month)	tmin	3.02	C	November
S110	01_December_2015	Fall	ERG	48o 29' 43.30"	8o 48' 34.95"	Vapor Pressure(average for month)	vap	0.885	kPa	November
S110	01_December_2015	Fall	ERG	48o 29' 43.30"	8o 48' 34.95"	Max Temperature(average for month)	tmax	11.2	C	November
S110	01_December_2015	Fall	ERG	48o 29' 43.30"	8o 48' 34.95"	Wind Speed(average for month)	ws	3.17	m/s	November
S110	01_December_2015	Fall	ERG	48o 29' 43.30"	8o 48' 34.95"	Downward Surface Shortwave Radiation	srad	52.3977	W/m2	November
S110	01_December_2015	Fall	ERG	48o 29' 43.30"	8o 48' 34.95"	Soil Moisture(total column - at end of month)	soil	59.8	mm	November
S110	01_December_2015	Fall	ERG	48o 29' 43.30"	8o 48' 34.95"	Climate Water Deficit(monthly total)	def	0	mm	November
S110	01_December_2015	Fall	ERG	48o 29' 43.30"	8o 48' 34.95"	Precipitation(monthly total)	ppt	80.8	mm	November
S110	01_December_2015	Fall	ERG	48o 29' 43.30"	8o 48' 34.95"	Runoff(monthly total)	q	11.1	mm	November
S109	01_December_2015	Fall	ERG	48o 29' 43.30"	8o 48' 34.95"	Actual Evapotranspiration(monthly total)	aet	18.9	mm	November
S109	01_December_2015	Fall	ERG	48o 29' 43.30"	8o 48' 34.95"	Palmer Drought Severity Index(at end of month)	PDSI	-4.77	unitless	November
S109	01_December_2015	Fall	ERG	48o 29' 43.30"	8o 48' 34.95"	Potential Evapotranspiration(monthly total)	pet	18.9	mm	November
S109	01_December_2015	Fall	ERG	48o 29' 43.30"	8o 48' 34.95"	Snow Water Equivalent(at end of month)	swe	0	mm	November
S109	01_December_2015	Fall	ERG	48o 29' 43.30"	8o 48' 34.95"	Vapor Pressure Deficit(average for month)	vpd	0.16	kpa	November
S109	01_December_2015	Fall	ERG	48o 29' 43.30"	8o 48' 34.95"	Min Temperature(average for month)	tmin	3.02	C	November
S109	01_December_2015	Fall	ERG	48o 29' 43.30"	8o 48' 34.95"	Vapor Pressure(average for month)	vap	0.885	kPa	November
S109	01_December_2015	Fall	ERG	48o 29' 43.30"	8o 48' 34.95"	Max Temperature(average for month)	tmax	11.2	C	November
S109	01_December_2015	Fall	ERG	48o 29' 43.30"	8o 48' 34.95"	Wind Speed(average for month)	ws	3.17	m/s	November
S109	01_December_2015	Fall	ERG	48o 29' 43.30"	8o 48' 34.95"	Downward Surface Shortwave Radiation	srad	52.3977	W/m2	November
S109	01_December_2015	Fall	ERG	48o 29' 43.30"	8o 48' 34.95"	Soil Moisture(total column - at end of month)	soil	59.8	mm	November
S109	01_December_2015	Fall	ERG	48o 29' 43.30"	8o 48' 34.95"	Climate Water Deficit(monthly total)	def	0	mm	November
S109	01_December_2015	Fall	ERG	48o 29' 43.30"	8o 48' 34.95"	Precipitation(monthly total)	ppt	80.8	mm	November
S109	01_December_2015	Fall	ERG	48o 29' 43.30"	8o 48' 34.95"	Runoff(monthly total)	q	11.1	mm	November
S113	01_December_2015	Fall	ERG	48o 29' 43.30"	8o 48' 34.95"	Actual Evapotranspiration(monthly total)	aet	18.9	mm	November
S113	01_December_2015	Fall	ERG	48o 29' 43.30"	8o 48' 34.95"	Palmer Drought Severity Index(at end of month)	PDSI	-4.77	unitless	November
S113	01_December_2015	Fall	ERG	48o 29' 43.30"	8o 48' 34.95"	Potential Evapotranspiration(monthly total)	pet	18.9	mm	November
S113	01_December_2015	Fall	ERG	48o 29' 43.30"	8o 48' 34.95"	Snow Water Equivalent(at end of month)	swe	0	mm	November
S113	01_December_2015	Fall	ERG	48o 29' 43.30"	8o 48' 34.95"	Vapor Pressure Deficit(average for month)	vpd	0.16	kpa	November
S113	01_December_2015	Fall	ERG	48o 29' 43.30"	8o 48' 34.95"	Min Temperature(average for month)	tmin	3.02	C	November
S113	01_December_2015	Fall	ERG	48o 29' 43.30"	8o 48' 34.95"	Vapor Pressure(average for month)	vap	0.885	kPa	November
S113	01_December_2015	Fall	ERG	48o 29' 43.30"	8o 48' 34.95"	Max Temperature(average for month)	tmax	11.2	C	November
S113	01_December_2015	Fall	ERG	48o 29' 43.30"	8o 48' 34.95"	Wind Speed(average for month)	ws	3.17	m/s	November
S113	01_December_2015	Fall	ERG	48o 29' 43.30"	8o 48' 34.95"	Downward Surface Shortwave Radiation	srad	52.3977	W/m2	November
S113	01_December_2015	Fall	ERG	48o 29' 43.30"	8o 48' 34.95"	Soil Moisture(total column - at end of month)	soil	59.8	mm	November
S113	01_December_2015	Fall	ERG	48o 29' 43.30"	8o 48' 34.95"	Climate Water Deficit(monthly total)	def	0	mm	November
S113	01_December_2015	Fall	ERG	48o 29' 43.30"	8o 48' 34.95"	Precipitation(monthly total)	ppt	80.8	mm	November
S113	01_December_2015	Fall	ERG	48o 29' 43.30"	8o 48' 34.95"	Runoff(monthly total)	q	11.1	mm	November
S111	01_December_2015	Fall	ERG	48o 29' 43.30"	8o 48' 34.95"	Actual Evapotranspiration(monthly total)	aet	18.9	mm	November
S111	01_December_2015	Fall	ERG	48o 29' 43.30"	8o 48' 34.95"	Palmer Drought Severity Index(at end of month)	PDSI	-4.77	unitless	November
S111	01_December_2015	Fall	ERG	48o 29' 43.30"	8o 48' 34.95"	Potential Evapotranspiration(monthly total)	pet	18.9	mm	November
S111	01_December_2015	Fall	ERG	48o 29' 43.30"	8o 48' 34.95"	Snow Water Equivalent(at end of month)	swe	0	mm	November
S111	01_December_2015	Fall	ERG	48o 29' 43.30"	8o 48' 34.95"	Vapor Pressure Deficit(average for month)	vpd	0.16	kpa	November
S111	01_December_2015	Fall	ERG	48o 29' 43.30"	8o 48' 34.95"	Min Temperature(average for month)	tmin	3.02	C	November
S111	01_December_2015	Fall	ERG	48o 29' 43.30"	8o 48' 34.95"	Vapor Pressure(average for month)	vap	0.885	kPa	November
S111	01_December_2015	Fall	ERG	48o 29' 43.30"	8o 48' 34.95"	Max Temperature(average for month)	tmax	11.2	C	November
S111	01_December_2015	Fall	ERG	48o 29' 43.30"	8o 48' 34.95"	Wind Speed(average for month)	ws	3.17	m/s	November
S111	01_December_2015	Fall	ERG	48o 29' 43.30"	8o 48' 34.95"	Downward Surface Shortwave Radiation	srad	52.3977	W/m2	November
S111	01_December_2015	Fall	ERG	48o 29' 43.30"	8o 48' 34.95"	Soil Moisture(total column - at end of month)	soil	59.8	mm	November
S111	01_December_2015	Fall	ERG	48o 29' 43.30"	8o 48' 34.95"	Climate Water Deficit(monthly total)	def	0	mm	November
S111	01_December_2015	Fall	ERG	48o 29' 43.30"	8o 48' 34.95"	Precipitation(monthly total)	ppt	80.8	mm	November
S111	01_December_2015	Fall	ERG	48o 29' 43.30"	8o 48' 34.95"	Runoff(monthly total)	q	11.1	mm	November
S114	01_December_2015	Fall	ERG	48o 29' 43.30"	8o 48' 34.95"	Actual Evapotranspiration(monthly total)	aet	18.9	mm	November
S114	01_December_2015	Fall	ERG	48o 29' 43.30"	8o 48' 34.95"	Palmer Drought Severity Index(at end of month)	PDSI	-4.77	unitless	November
S114	01_December_2015	Fall	ERG	48o 29' 43.30"	8o 48' 34.95"	Potential Evapotranspiration(monthly total)	pet	18.9	mm	November
S114	01_December_2015	Fall	ERG	48o 29' 43.30"	8o 48' 34.95"	Snow Water Equivalent(at end of month)	swe	0	mm	November
S114	01_December_2015	Fall	ERG	48o 29' 43.30"	8o 48' 34.95"	Vapor Pressure Deficit(average for month)	vpd	0.16	kpa	November
S114	01_December_2015	Fall	ERG	48o 29' 43.30"	8o 48' 34.95"	Min Temperature(average for month)	tmin	3.02	C	November
S114	01_December_2015	Fall	ERG	48o 29' 43.30"	8o 48' 34.95"	Vapor Pressure(average for month)	vap	0.885	kPa	November
S114	01_December_2015	Fall	ERG	48o 29' 43.30"	8o 48' 34.95"	Max Temperature(average for month)	tmax	11.2	C	November
S114	01_December_2015	Fall	ERG	48o 29' 43.30"	8o 48' 34.95"	Wind Speed(average for month)	ws	3.17	m/s	November
S114	01_December_2015	Fall	ERG	48o 29' 43.30"	8o 48' 34.95"	Downward Surface Shortwave Radiation	srad	52.3977	W/m2	November
S114	01_December_2015	Fall	ERG	48o 29' 43.30"	8o 48' 34.95"	Soil Moisture(total column - at end of month)	soil	59.8	mm	November
S114	01_December_2015	Fall	ERG	48o 29' 43.30"	8o 48' 34.95"	Climate Water Deficit(monthly total)	def	0	mm	November
S114	01_December_2015	Fall	ERG	48o 29' 43.30"	8o 48' 34.95"	Precipitation(monthly total)	ppt	80.8	mm	November
S114	01_December_2015	Fall	ERG	48o 29' 43.30"	8o 48' 34.95"	Runoff(monthly total)	q	11.1	mm	November
S75	01_December_2015	Fall	ERG	48o 29' 43.30"	8o 48' 34.95"	Actual Evapotranspiration(monthly total)	aet	18.9	mm	November
S75	01_December_2015	Fall	ERG	48o 29' 43.30"	8o 48' 34.95"	Palmer Drought Severity Index(at end of month)	PDSI	-4.77	unitless	November
S75	01_December_2015	Fall	ERG	48o 29' 43.30"	8o 48' 34.95"	Potential Evapotranspiration(monthly total)	pet	18.9	mm	November
S75	01_December_2015	Fall	ERG	48o 29' 43.30"	8o 48' 34.95"	Snow Water Equivalent(at end of month)	swe	0	mm	November
S75	01_December_2015	Fall	ERG	48o 29' 43.30"	8o 48' 34.95"	Vapor Pressure Deficit(average for month)	vpd	0.16	kpa	November
S75	01_December_2015	Fall	ERG	48o 29' 43.30"	8o 48' 34.95"	Min Temperature(average for month)	tmin	3.02	C	November
S75	01_December_2015	Fall	ERG	48o 29' 43.30"	8o 48' 34.95"	Vapor Pressure(average for month)	vap	0.885	kPa	November
S75	01_December_2015	Fall	ERG	48o 29' 43.30"	8o 48' 34.95"	Max Temperature(average for month)	tmax	11.2	C	November
S75	01_December_2015	Fall	ERG	48o 29' 43.30"	8o 48' 34.95"	Wind Speed(average for month)	ws	3.17	m/s	November
S75	01_December_2015	Fall	ERG	48o 29' 43.30"	8o 48' 34.95"	Downward Surface Shortwave Radiation	srad	52.3977	W/m2	November
S75	01_December_2015	Fall	ERG	48o 29' 43.30"	8o 48' 34.95"	Soil Moisture(total column - at end of month)	soil	59.8	mm	November
S75	01_December_2015	Fall	ERG	48o 29' 43.30"	8o 48' 34.95"	Climate Water Deficit(monthly total)	def	0	mm	November
S75	01_December_2015	Fall	ERG	48o 29' 43.30"	8o 48' 34.95"	Precipitation(monthly total)	ppt	80.8	mm	November
S75	01_December_2015	Fall	ERG	48o 29' 43.30"	8o 48' 34.95"	Runoff(monthly total)	q	11.1	mm	November
S78	01_December_2015	Fall	ERG	48o 29' 43.30"	8o 48' 34.95"	Actual Evapotranspiration(monthly total)	aet	18.9	mm	November
S78	01_December_2015	Fall	ERG	48o 29' 43.30"	8o 48' 34.95"	Palmer Drought Severity Index(at end of month)	PDSI	-4.77	unitless	November
S78	01_December_2015	Fall	ERG	48o 29' 43.30"	8o 48' 34.95"	Potential Evapotranspiration(monthly total)	pet	18.9	mm	November
S78	01_December_2015	Fall	ERG	48o 29' 43.30"	8o 48' 34.95"	Snow Water Equivalent(at end of month)	swe	0	mm	November
S78	01_December_2015	Fall	ERG	48o 29' 43.30"	8o 48' 34.95"	Vapor Pressure Deficit(average for month)	vpd	0.16	kpa	November
S78	01_December_2015	Fall	ERG	48o 29' 43.30"	8o 48' 34.95"	Min Temperature(average for month)	tmin	3.02	C	November
S78	01_December_2015	Fall	ERG	48o 29' 43.30"	8o 48' 34.95"	Vapor Pressure(average for month)	vap	0.885	kPa	November
S78	01_December_2015	Fall	ERG	48o 29' 43.30"	8o 48' 34.95"	Max Temperature(average for month)	tmax	11.2	C	November
S78	01_December_2015	Fall	ERG	48o 29' 43.30"	8o 48' 34.95"	Wind Speed(average for month)	ws	3.17	m/s	November
S78	01_December_2015	Fall	ERG	48o 29' 43.30"	8o 48' 34.95"	Downward Surface Shortwave Radiation	srad	52.3977	W/m2	November
S78	01_December_2015	Fall	ERG	48o 29' 43.30"	8o 48' 34.95"	Soil Moisture(total column - at end of month)	soil	59.8	mm	November
S78	01_December_2015	Fall	ERG	48o 29' 43.30"	8o 48' 34.95"	Climate Water Deficit(monthly total)	def	0	mm	November
S78	01_December_2015	Fall	ERG	48o 29' 43.30"	8o 48' 34.95"	Precipitation(monthly total)	ppt	80.8	mm	November
S78	01_December_2015	Fall	ERG	48o 29' 43.30"	8o 48' 34.95"	Runoff(monthly total)	q	11.1	mm	November
S112	01_December_2015	Fall	ERG	48o 29' 43.30"	8o 48' 34.95"	Actual Evapotranspiration(monthly total)	aet	18.9	mm	November
S112	01_December_2015	Fall	ERG	48o 29' 43.30"	8o 48' 34.95"	Palmer Drought Severity Index(at end of month)	PDSI	-4.77	unitless	November
S112	01_December_2015	Fall	ERG	48o 29' 43.30"	8o 48' 34.95"	Potential Evapotranspiration(monthly total)	pet	18.9	mm	November
S112	01_December_2015	Fall	ERG	48o 29' 43.30"	8o 48' 34.95"	Snow Water Equivalent(at end of month)	swe	0	mm	November
S112	01_December_2015	Fall	ERG	48o 29' 43.30"	8o 48' 34.95"	Vapor Pressure Deficit(average for month)	vpd	0.16	kpa	November
S112	01_December_2015	Fall	ERG	48o 29' 43.30"	8o 48' 34.95"	Min Temperature(average for month)	tmin	3.02	C	November
S112	01_December_2015	Fall	ERG	48o 29' 43.30"	8o 48' 34.95"	Vapor Pressure(average for month)	vap	0.885	kPa	November
S112	01_December_2015	Fall	ERG	48o 29' 43.30"	8o 48' 34.95"	Max Temperature(average for month)	tmax	11.2	C	November
S112	01_December_2015	Fall	ERG	48o 29' 43.30"	8o 48' 34.95"	Wind Speed(average for month)	ws	3.17	m/s	November
S112	01_December_2015	Fall	ERG	48o 29' 43.30"	8o 48' 34.95"	Downward Surface Shortwave Radiation	srad	52.3977	W/m2	November
S112	01_December_2015	Fall	ERG	48o 29' 43.30"	8o 48' 34.95"	Soil Moisture(total column - at end of month)	soil	59.8	mm	November
S112	01_December_2015	Fall	ERG	48o 29' 43.30"	8o 48' 34.95"	Climate Water Deficit(monthly total)	def	0	mm	November
S112	01_December_2015	Fall	ERG	48o 29' 43.30"	8o 48' 34.95"	Precipitation(monthly total)	ppt	80.8	mm	November
S112	01_December_2015	Fall	ERG	48o 29' 43.30"	8o 48' 34.95"	Runoff(monthly total)	q	11.1	mm	November
S77	01_December_2015	Fall	ERG	48o 29' 43.30"	8o 48' 34.95"	Actual Evapotranspiration(monthly total)	aet	18.9	mm	November
S77	01_December_2015	Fall	ERG	48o 29' 43.30"	8o 48' 34.95"	Palmer Drought Severity Index(at end of month)	PDSI	-4.77	unitless	November
S77	01_December_2015	Fall	ERG	48o 29' 43.30"	8o 48' 34.95"	Potential Evapotranspiration(monthly total)	pet	18.9	mm	November
S77	01_December_2015	Fall	ERG	48o 29' 43.30"	8o 48' 34.95"	Snow Water Equivalent(at end of month)	swe	0	mm	November
S77	01_December_2015	Fall	ERG	48o 29' 43.30"	8o 48' 34.95"	Vapor Pressure Deficit(average for month)	vpd	0.16	kpa	November
S77	01_December_2015	Fall	ERG	48o 29' 43.30"	8o 48' 34.95"	Min Temperature(average for month)	tmin	3.02	C	November
S77	01_December_2015	Fall	ERG	48o 29' 43.30"	8o 48' 34.95"	Vapor Pressure(average for month)	vap	0.885	kPa	November
S77	01_December_2015	Fall	ERG	48o 29' 43.30"	8o 48' 34.95"	Max Temperature(average for month)	tmax	11.2	C	November
S77	01_December_2015	Fall	ERG	48o 29' 43.30"	8o 48' 34.95"	Wind Speed(average for month)	ws	3.17	m/s	November
S77	01_December_2015	Fall	ERG	48o 29' 43.30"	8o 48' 34.95"	Downward Surface Shortwave Radiation	srad	52.3977	W/m2	November
S77	01_December_2015	Fall	ERG	48o 29' 43.30"	8o 48' 34.95"	Soil Moisture(total column - at end of month)	soil	59.8	mm	November
S77	01_December_2015	Fall	ERG	48o 29' 43.30"	8o 48' 34.95"	Climate Water Deficit(monthly total)	def	0	mm	November
S77	01_December_2015	Fall	ERG	48o 29' 43.30"	8o 48' 34.95"	Precipitation(monthly total)	ppt	80.8	mm	November
S77	01_December_2015	Fall	ERG	48o 29' 43.30"	8o 48' 34.95"	Runoff(monthly total)	q	11.1	mm	November
S76	01_December_2015	Fall	ERG	48o 29' 43.30"	8o 48' 34.95"	Actual Evapotranspiration(monthly total)	aet	18.9	mm	November
S76	01_December_2015	Fall	ERG	48o 29' 43.30"	8o 48' 34.95"	Palmer Drought Severity Index(at end of month)	PDSI	-4.77	unitless	November
S76	01_December_2015	Fall	ERG	48o 29' 43.30"	8o 48' 34.95"	Potential Evapotranspiration(monthly total)	pet	18.9	mm	November
S76	01_December_2015	Fall	ERG	48o 29' 43.30"	8o 48' 34.95"	Snow Water Equivalent(at end of month)	swe	0	mm	November
S76	01_December_2015	Fall	ERG	48o 29' 43.30"	8o 48' 34.95"	Vapor Pressure Deficit(average for month)	vpd	0.16	kpa	November
S76	01_December_2015	Fall	ERG	48o 29' 43.30"	8o 48' 34.95"	Min Temperature(average for month)	tmin	3.02	C	November
S76	01_December_2015	Fall	ERG	48o 29' 43.30"	8o 48' 34.95"	Vapor Pressure(average for month)	vap	0.885	kPa	November
S76	01_December_2015	Fall	ERG	48o 29' 43.30"	8o 48' 34.95"	Max Temperature(average for month)	tmax	11.2	C	November
S76	01_December_2015	Fall	ERG	48o 29' 43.30"	8o 48' 34.95"	Wind Speed(average for month)	ws	3.17	m/s	November
S76	01_December_2015	Fall	ERG	48o 29' 43.30"	8o 48' 34.95"	Downward Surface Shortwave Radiation	srad	52.3977	W/m2	November
S76	01_December_2015	Fall	ERG	48o 29' 43.30"	8o 48' 34.95"	Soil Moisture(total column - at end of month)	soil	59.8	mm	November
S76	01_December_2015	Fall	ERG	48o 29' 43.30"	8o 48' 34.95"	Climate Water Deficit(monthly total)	def	0	mm	November
S76	01_December_2015	Fall	ERG	48o 29' 43.30"	8o 48' 34.95"	Precipitation(monthly total)	ppt	80.8	mm	November
S76	01_December_2015	Fall	ERG	48o 29' 43.30"	8o 48' 34.95"	Runoff(monthly total)	q	11.1	mm	November
S73	01_December_2015	Fall	ERG	48o 29' 43.30"	8o 48' 34.95"	Actual Evapotranspiration(monthly total)	aet	18.9	mm	November
S73	01_December_2015	Fall	ERG	48o 29' 43.30"	8o 48' 34.95"	Palmer Drought Severity Index(at end of month)	PDSI	-4.77	unitless	November
S73	01_December_2015	Fall	ERG	48o 29' 43.30"	8o 48' 34.95"	Potential Evapotranspiration(monthly total)	pet	18.9	mm	November
S73	01_December_2015	Fall	ERG	48o 29' 43.30"	8o 48' 34.95"	Snow Water Equivalent(at end of month)	swe	0	mm	November
S73	01_December_2015	Fall	ERG	48o 29' 43.30"	8o 48' 34.95"	Vapor Pressure Deficit(average for month)	vpd	0.16	kpa	November
S73	01_December_2015	Fall	ERG	48o 29' 43.30"	8o 48' 34.95"	Min Temperature(average for month)	tmin	3.02	C	November
S73	01_December_2015	Fall	ERG	48o 29' 43.30"	8o 48' 34.95"	Vapor Pressure(average for month)	vap	0.885	kPa	November
S73	01_December_2015	Fall	ERG	48o 29' 43.30"	8o 48' 34.95"	Max Temperature(average for month)	tmax	11.2	C	November
S73	01_December_2015	Fall	ERG	48o 29' 43.30"	8o 48' 34.95"	Wind Speed(average for month)	ws	3.17	m/s	November
S73	01_December_2015	Fall	ERG	48o 29' 43.30"	8o 48' 34.95"	Downward Surface Shortwave Radiation	srad	52.3977	W/m2	November
S73	01_December_2015	Fall	ERG	48o 29' 43.30"	8o 48' 34.95"	Soil Moisture(total column - at end of month)	soil	59.8	mm	November
S73	01_December_2015	Fall	ERG	48o 29' 43.30"	8o 48' 34.95"	Climate Water Deficit(monthly total)	def	0	mm	November
S73	01_December_2015	Fall	ERG	48o 29' 43.30"	8o 48' 34.95"	Precipitation(monthly total)	ppt	80.8	mm	November
S73	01_December_2015	Fall	ERG	48o 29' 43.30"	8o 48' 34.95"	Runoff(monthly total)	q	11.1	mm	November
S74	01_December_2015	Fall	ERG	48o 29' 43.30"	8o 48' 34.95"	Actual Evapotranspiration(monthly total)	aet	18.9	mm	November
S74	01_December_2015	Fall	ERG	48o 29' 43.30"	8o 48' 34.95"	Palmer Drought Severity Index(at end of month)	PDSI	-4.77	unitless	November
S74	01_December_2015	Fall	ERG	48o 29' 43.30"	8o 48' 34.95"	Potential Evapotranspiration(monthly total)	pet	18.9	mm	November
S74	01_December_2015	Fall	ERG	48o 29' 43.30"	8o 48' 34.95"	Snow Water Equivalent(at end of month)	swe	0	mm	November
S74	01_December_2015	Fall	ERG	48o 29' 43.30"	8o 48' 34.95"	Vapor Pressure Deficit(average for month)	vpd	0.16	kpa	November
S74	01_December_2015	Fall	ERG	48o 29' 43.30"	8o 48' 34.95"	Min Temperature(average for month)	tmin	3.02	C	November
S74	01_December_2015	Fall	ERG	48o 29' 43.30"	8o 48' 34.95"	Vapor Pressure(average for month)	vap	0.885	kPa	November
S74	01_December_2015	Fall	ERG	48o 29' 43.30"	8o 48' 34.95"	Max Temperature(average for month)	tmax	11.2	C	November
S74	01_December_2015	Fall	ERG	48o 29' 43.30"	8o 48' 34.95"	Wind Speed(average for month)	ws	3.17	m/s	November
S74	01_December_2015	Fall	ERG	48o 29' 43.30"	8o 48' 34.95"	Downward Surface Shortwave Radiation	srad	52.3977	W/m2	November
S74	01_December_2015	Fall	ERG	48o 29' 43.30"	8o 48' 34.95"	Soil Moisture(total column - at end of month)	soil	59.8	mm	November
S74	01_December_2015	Fall	ERG	48o 29' 43.30"	8o 48' 34.95"	Climate Water Deficit(monthly total)	def	0	mm	November
S74	01_December_2015	Fall	ERG	48o 29' 43.30"	8o 48' 34.95"	Precipitation(monthly total)	ppt	80.8	mm	November
S74	01_December_2015	Fall	ERG	48o 29' 43.30"	8o 48' 34.95"	Runoff(monthly total)	q	11.1	mm	November
S519	22_March_2019	Spring	ERG	48o 29' 43.30"	8o 48' 34.95"	Palmer Drought Severity Index(at end of month)	PDSI	-5.9	unitless	March
S519	22_March_2019	Spring	ERG	48o 29' 43.30"	8o 48' 34.95"	Wind Speed(average for month)	ws	4.1	m/s	March
S519	22_March_2019	Spring	ERG	48o 29' 43.30"	8o 48' 34.95"	Soil Moisture(total column - at end of month)	soil	59.8	mm	March
S519	22_March_2019	Spring	ERG	48o 29' 43.30"	8o 48' 34.95"	Precipitation(monthly total)	ppt	76.2	mm	March
S519	22_March_2019	Spring	ERG	48o 29' 43.30"	8o 48' 34.95"	Actual Evapotranspiration(monthly total)	aet	56.7	mm	March
S518	22_March_2019	Spring	ERG	48o 29' 43.30"	8o 48' 34.95"	Vapor Pressure(average for month)	vap	0.691	kPa	March
S518	22_March_2019	Spring	ERG	48o 29' 43.30"	8o 48' 34.95"	Max Temperature(average for month)	tmax	11.7	C	March
S518	22_March_2019	Spring	ERG	48o 29' 43.30"	8o 48' 34.95"	Runoff(monthly total)	q	20.9	mm	March
S518	22_March_2019	Spring	ERG	48o 29' 43.30"	8o 48' 34.95"	Downward Surface Shortwave Radiation	srad	126.699	W/m2	March
S518	22_March_2019	Spring	ERG	48o 29' 43.30"	8o 48' 34.95"	Potential Evapotranspiration(monthly total)	pet	56.7	mm	March
S518	22_March_2019	Spring	ERG	48o 29' 43.30"	8o 48' 34.95"	Vapor Pressure Deficit(average for month)	vpd	0.37	kpa	March
S518	22_March_2019	Spring	ERG	48o 29' 43.30"	8o 48' 34.95"	Climate Water Deficit(monthly total)	def	0	mm	March
S518	22_March_2019	Spring	ERG	48o 29' 43.30"	8o 48' 34.95"	Snow Water Equivalent(at end of month)	swe	0	mm	March
S518	22_March_2019	Spring	ERG	48o 29' 43.30"	8o 48' 34.95"	Min Temperature(average for month)	tmin	2.7	C	March
S518	22_March_2019	Spring	ERG	48o 29' 43.30"	8o 48' 34.95"	Palmer Drought Severity Index(at end of month)	PDSI	-5.9	unitless	March
S518	22_March_2019	Spring	ERG	48o 29' 43.30"	8o 48' 34.95"	Wind Speed(average for month)	ws	4.1	m/s	March
S518	22_March_2019	Spring	ERG	48o 29' 43.30"	8o 48' 34.95"	Soil Moisture(total column - at end of month)	soil	59.8	mm	March
S518	22_March_2019	Spring	ERG	48o 29' 43.30"	8o 48' 34.95"	Precipitation(monthly total)	ppt	76.2	mm	March
S518	22_March_2019	Spring	ERG	48o 29' 43.30"	8o 48' 34.95"	Actual Evapotranspiration(monthly total)	aet	56.7	mm	March
S520	22_March_2019	Spring	ERG	48o 29' 43.30"	8o 48' 34.95"	Vapor Pressure(average for month)	vap	0.691	kPa	March
S520	22_March_2019	Spring	ERG	48o 29' 43.30"	8o 48' 34.95"	Max Temperature(average for month)	tmax	11.7	C	March
S520	22_March_2019	Spring	ERG	48o 29' 43.30"	8o 48' 34.95"	Runoff(monthly total)	q	20.9	mm	March
S520	22_March_2019	Spring	ERG	48o 29' 43.30"	8o 48' 34.95"	Downward Surface Shortwave Radiation	srad	126.699	W/m2	March
S520	22_March_2019	Spring	ERG	48o 29' 43.30"	8o 48' 34.95"	Potential Evapotranspiration(monthly total)	pet	56.7	mm	March
S520	22_March_2019	Spring	ERG	48o 29' 43.30"	8o 48' 34.95"	Vapor Pressure Deficit(average for month)	vpd	0.37	kpa	March
S520	22_March_2019	Spring	ERG	48o 29' 43.30"	8o 48' 34.95"	Climate Water Deficit(monthly total)	def	0	mm	March
S520	22_March_2019	Spring	ERG	48o 29' 43.30"	8o 48' 34.95"	Snow Water Equivalent(at end of month)	swe	0	mm	March
S520	22_March_2019	Spring	ERG	48o 29' 43.30"	8o 48' 34.95"	Min Temperature(average for month)	tmin	2.7	C	March
S520	22_March_2019	Spring	ERG	48o 29' 43.30"	8o 48' 34.95"	Palmer Drought Severity Index(at end of month)	PDSI	-5.9	unitless	March
S520	22_March_2019	Spring	ERG	48o 29' 43.30"	8o 48' 34.95"	Wind Speed(average for month)	ws	4.1	m/s	March
S520	22_March_2019	Spring	ERG	48o 29' 43.30"	8o 48' 34.95"	Soil Moisture(total column - at end of month)	soil	59.8	mm	March
S520	22_March_2019	Spring	ERG	48o 29' 43.30"	8o 48' 34.95"	Precipitation(monthly total)	ppt	76.2	mm	March
S520	22_March_2019	Spring	ERG	48o 29' 43.30"	8o 48' 34.95"	Actual Evapotranspiration(monthly total)	aet	56.7	mm	March
S521	22_March_2019	Spring	ERG	48o 29' 43.30"	8o 48' 34.95"	Vapor Pressure(average for month)	vap	0.691	kPa	March
S521	22_March_2019	Spring	ERG	48o 29' 43.30"	8o 48' 34.95"	Max Temperature(average for month)	tmax	11.7	C	March
S521	22_March_2019	Spring	ERG	48o 29' 43.30"	8o 48' 34.95"	Runoff(monthly total)	q	20.9	mm	March
S521	22_March_2019	Spring	ERG	48o 29' 43.30"	8o 48' 34.95"	Downward Surface Shortwave Radiation	srad	126.699	W/m2	March
S521	22_March_2019	Spring	ERG	48o 29' 43.30"	8o 48' 34.95"	Potential Evapotranspiration(monthly total)	pet	56.7	mm	March
S521	22_March_2019	Spring	ERG	48o 29' 43.30"	8o 48' 34.95"	Vapor Pressure Deficit(average for month)	vpd	0.37	kpa	March
S375	20&21_March_2017	Spring	ERG	48o 29' 43.30"	8o 48' 34.95"	Climate Water Deficit(monthly total)	def	0	mm	March
S375	20&21_March_2017	Spring	ERG	48o 29' 43.30"	8o 48' 34.95"	Precipitation(monthly total)	ppt	61.3	mm	March
S375	20&21_March_2017	Spring	ERG	48o 29' 43.30"	8o 48' 34.95"	Vapor Pressure(average for month)	vap	0.714	kPa	March
S375	20&21_March_2017	Spring	ERG	48o 29' 43.30"	8o 48' 34.95"	Min Temperature(average for month)	tmin	2.6	C	March
S375	20&21_March_2017	Spring	ERG	48o 29' 43.30"	8o 48' 34.95"	Runoff(monthly total)	q	5.9	mm	March
S375	20&21_March_2017	Spring	ERG	48o 29' 43.30"	8o 48' 34.95"	Actual Evapotranspiration(monthly total)	aet	57.4	mm	March
S375	20&21_March_2017	Spring	ERG	48o 29' 43.30"	8o 48' 34.95"	Max Temperature(average for month)	tmax	13.4	C	March
S375	20&21_March_2017	Spring	ERG	48o 29' 43.30"	8o 48' 34.95"	Downward Surface Shortwave Radiation	srad	130.697	W/m2	March
S42	02_April_2014	Spring	ERG	48o 29' 43.30"	8o 48' 34.95"	Downward Surface Shortwave Radiation	srad	147.599	W/m2	March
S39	02_April_2014	Spring	ERG	48o 29' 43.30"	8o 48' 34.95"	Max Temperature(average for month)	tmax	12.99	C	March
S39	02_April_2014	Spring	ERG	48o 29' 43.30"	8o 48' 34.95"	Vapor Pressure(average for month)	vap	0.676	kPa	March
S375	20&21_March_2017	Spring	ERG	48o 29' 43.30"	8o 48' 34.95"	Palmer Drought Severity Index(at end of month)	PDSI	-3.1	unitless	March
S375	20&21_March_2017	Spring	ERG	48o 29' 43.30"	8o 48' 34.95"	Soil Moisture(total column - at end of month)	soil	59.8	mm	March
S378	20&21_March_2017	Spring	ERG	48o 29' 43.30"	8o 48' 34.95"	Vapor Pressure Deficit(average for month)	vpd	0.33	kpa	March
S378	20&21_March_2017	Spring	ERG	48o 29' 43.30"	8o 48' 34.95"	Potential Evapotranspiration(monthly total)	pet	57.4	mm	March
S378	20&21_March_2017	Spring	ERG	48o 29' 43.30"	8o 48' 34.95"	Climate Water Deficit(monthly total)	def	0	mm	March
S378	20&21_March_2017	Spring	ERG	48o 29' 43.30"	8o 48' 34.95"	Precipitation(monthly total)	ppt	61.3	mm	March
S378	20&21_March_2017	Spring	ERG	48o 29' 43.30"	8o 48' 34.95"	Vapor Pressure(average for month)	vap	0.714	kPa	March
S378	20&21_March_2017	Spring	ERG	48o 29' 43.30"	8o 48' 34.95"	Min Temperature(average for month)	tmin	2.6	C	March
S378	20&21_March_2017	Spring	ERG	48o 29' 43.30"	8o 48' 34.95"	Runoff(monthly total)	q	5.9	mm	March
S378	20&21_March_2017	Spring	ERG	48o 29' 43.30"	8o 48' 34.95"	Actual Evapotranspiration(monthly total)	aet	57.4	mm	March
S378	20&21_March_2017	Spring	ERG	48o 29' 43.30"	8o 48' 34.95"	Max Temperature(average for month)	tmax	13.4	C	March
S378	20&21_March_2017	Spring	ERG	48o 29' 43.30"	8o 48' 34.95"	Downward Surface Shortwave Radiation	srad	130.697	W/m2	March
S378	20&21_March_2017	Spring	ERG	48o 29' 43.30"	8o 48' 34.95"	Wind Speed(average for month)	ws	3.3	m/s	March
S378	20&21_March_2017	Spring	ERG	48o 29' 43.30"	8o 48' 34.95"	Snow Water Equivalent(at end of month)	swe	0	mm	March
S378	20&21_March_2017	Spring	ERG	48o 29' 43.30"	8o 48' 34.95"	Palmer Drought Severity Index(at end of month)	PDSI	-3.1	unitless	March
S378	20&21_March_2017	Spring	ERG	48o 29' 43.30"	8o 48' 34.95"	Soil Moisture(total column - at end of month)	soil	59.8	mm	March
S373	20&21_March_2017	Spring	ERG	48o 29' 43.30"	8o 48' 34.95"	Vapor Pressure Deficit(average for month)	vpd	0.33	kpa	March
S373	20&21_March_2017	Spring	ERG	48o 29' 43.30"	8o 48' 34.95"	Potential Evapotranspiration(monthly total)	pet	57.4	mm	March
S373	20&21_March_2017	Spring	ERG	48o 29' 43.30"	8o 48' 34.95"	Climate Water Deficit(monthly total)	def	0	mm	March
S486	21_November_2018	Fall	ERG	48o 29' 43.30"	8o 48' 34.95"	Vapor Pressure(average for month)	vap	0.689	kPa	November
S486	21_November_2018	Fall	ERG	48o 29' 43.30"	8o 48' 34.95"	Potential Evapotranspiration(monthly total)	pet	20.5	mm	November
S486	21_November_2018	Fall	ERG	48o 29' 43.30"	8o 48' 34.95"	Snow Water Equivalent(at end of month)	swe	0	mm	November
S486	21_November_2018	Fall	ERG	48o 29' 43.30"	8o 48' 34.95"	Climate Water Deficit(monthly total)	def	0	mm	November
S486	21_November_2018	Fall	ERG	48o 29' 43.30"	8o 48' 34.95"	Min Temperature(average for month)	tmin	1.9	C	November
S486	21_November_2018	Fall	ERG	48o 29' 43.30"	8o 48' 34.95"	Precipitation(monthly total)	ppt	22.8	mm	November
S486	21_November_2018	Fall	ERG	48o 29' 43.30"	8o 48' 34.95"	Max Temperature(average for month)	tmax	9.1	C	November
S486	21_November_2018	Fall	ERG	48o 29' 43.30"	8o 48' 34.95"	Actual Evapotranspiration(monthly total)	aet	20.5	mm	November
S612	21_November_2018	Fall	ERG	48o 29' 43.30"	8o 48' 34.95"	Palmer Drought Severity Index(at end of month)	PDSI	-6.9	unitless	November
S612	21_November_2018	Fall	ERG	48o 29' 43.30"	8o 48' 34.95"	Vapor Pressure Deficit(average for month)	vpd	0.16	kpa	November
S612	21_November_2018	Fall	ERG	48o 29' 43.30"	8o 48' 34.95"	Runoff(monthly total)	q	1.1	mm	November
S612	21_November_2018	Fall	ERG	48o 29' 43.30"	8o 48' 34.95"	Wind Speed(average for month)	ws	1.8	m/s	November
S612	21_November_2018	Fall	ERG	48o 29' 43.30"	8o 48' 34.95"	Soil Moisture(total column - at end of month)	soil	7.5	mm	November
S612	21_November_2018	Fall	ERG	48o 29' 43.30"	8o 48' 34.95"	Downward Surface Shortwave Radiation	srad	58.6984	W/m2	November
S612	21_November_2018	Fall	ERG	48o 29' 43.30"	8o 48' 34.95"	Vapor Pressure(average for month)	vap	0.689	kPa	November
S612	21_November_2018	Fall	ERG	48o 29' 43.30"	8o 48' 34.95"	Potential Evapotranspiration(monthly total)	pet	20.5	mm	November
S612	21_November_2018	Fall	ERG	48o 29' 43.30"	8o 48' 34.95"	Snow Water Equivalent(at end of month)	swe	0	mm	November
S612	21_November_2018	Fall	ERG	48o 29' 43.30"	8o 48' 34.95"	Climate Water Deficit(monthly total)	def	0	mm	November
S612	21_November_2018	Fall	ERG	48o 29' 43.30"	8o 48' 34.95"	Min Temperature(average for month)	tmin	1.9	C	November
S612	21_November_2018	Fall	ERG	48o 29' 43.30"	8o 48' 34.95"	Precipitation(monthly total)	ppt	22.8	mm	November
S612	21_November_2018	Fall	ERG	48o 29' 43.30"	8o 48' 34.95"	Max Temperature(average for month)	tmax	9.1	C	November
S612	21_November_2018	Fall	ERG	48o 29' 43.30"	8o 48' 34.95"	Actual Evapotranspiration(monthly total)	aet	20.5	mm	November
S610	21_November_2018	Fall	ERG	48o 29' 43.30"	8o 48' 34.95"	Palmer Drought Severity Index(at end of month)	PDSI	-6.9	unitless	November
S610	21_November_2018	Fall	ERG	48o 29' 43.30"	8o 48' 34.95"	Vapor Pressure Deficit(average for month)	vpd	0.16	kpa	November
S610	21_November_2018	Fall	ERG	48o 29' 43.30"	8o 48' 34.95"	Runoff(monthly total)	q	1.1	mm	November
S610	21_November_2018	Fall	ERG	48o 29' 43.30"	8o 48' 34.95"	Wind Speed(average for month)	ws	1.8	m/s	November
S610	21_November_2018	Fall	ERG	48o 29' 43.30"	8o 48' 34.95"	Soil Moisture(total column - at end of month)	soil	7.5	mm	November
S610	21_November_2018	Fall	ERG	48o 29' 43.30"	8o 48' 34.95"	Downward Surface Shortwave Radiation	srad	58.6984	W/m2	November
S610	21_November_2018	Fall	ERG	48o 29' 43.30"	8o 48' 34.95"	Vapor Pressure(average for month)	vap	0.689	kPa	November
S610	21_November_2018	Fall	ERG	48o 29' 43.30"	8o 48' 34.95"	Potential Evapotranspiration(monthly total)	pet	20.5	mm	November
S610	21_November_2018	Fall	ERG	48o 29' 43.30"	8o 48' 34.95"	Snow Water Equivalent(at end of month)	swe	0	mm	November
S610	21_November_2018	Fall	ERG	48o 29' 43.30"	8o 48' 34.95"	Climate Water Deficit(monthly total)	def	0	mm	November
S610	21_November_2018	Fall	ERG	48o 29' 43.30"	8o 48' 34.95"	Min Temperature(average for month)	tmin	1.9	C	November
S610	21_November_2018	Fall	ERG	48o 29' 43.30"	8o 48' 34.95"	Precipitation(monthly total)	ppt	22.8	mm	November
S610	21_November_2018	Fall	ERG	48o 29' 43.30"	8o 48' 34.95"	Max Temperature(average for month)	tmax	9.1	C	November
S668	4&5_April_2018	Spring	ERG	48o 29' 43.30"	8o 48' 34.95"	Climate Water Deficit(monthly total)	def	0	mm	March
S668	4&5_April_2018	Spring	ERG	48o 29' 43.30"	8o 48' 34.95"	Max Temperature(average for month)	tmax	8.2	C	March
S668	4&5_April_2018	Spring	ERG	48o 29' 43.30"	8o 48' 34.95"	Soil Moisture(total column - at end of month)	soil	59.8	mm	March
S668	4&5_April_2018	Spring	ERG	48o 29' 43.30"	8o 48' 34.95"	Actual Evapotranspiration(monthly total)	aet	37.4	mm	March
S668	4&5_April_2018	Spring	ERG	48o 29' 43.30"	8o 48' 34.95"	Palmer Drought Severity Index(at end of month)	PDSI	-1.1	unitless	March
S668	4&5_April_2018	Spring	ERG	48o 29' 43.30"	8o 48' 34.95"	Potential Evapotranspiration(monthly total)	pet	37.4	mm	March
S668	4&5_April_2018	Spring	ERG	48o 29' 43.30"	8o 48' 34.95"	Vapor Pressure Deficit(average for month)	vpd	0.25	kpa	March
S668	4&5_April_2018	Spring	ERG	48o 29' 43.30"	8o 48' 34.95"	Downward Surface Shortwave Radiation	srad	117.8	W/m2	March
S668	4&5_April_2018	Spring	ERG	48o 29' 43.30"	8o 48' 34.95"	Wind Speed(average for month)	ws	3.1	m/s	March
S668	4&5_April_2018	Spring	ERG	48o 29' 43.30"	8o 48' 34.95"	Snow Water Equivalent(at end of month)	swe	1.4	mm	March
S668	4&5_April_2018	Spring	ERG	48o 29' 43.30"	8o 48' 34.95"	Precipitation(monthly total)	ppt	47.4	mm	March
S668	4&5_April_2018	Spring	ERG	48o 29' 43.30"	8o 48' 34.95"	Vapor Pressure(average for month)	vap	0.59	kPa	March
S668	4&5_April_2018	Spring	ERG	48o 29' 43.30"	8o 48' 34.95"	Runoff(monthly total)	q	45.7	mm	March
S668	4&5_April_2018	Spring	ERG	48o 29' 43.30"	8o 48' 34.95"	Min Temperature(average for month)	tmin	-0.9	C	March
S669	4&5_April_2018	Spring	ERG	48o 29' 43.30"	8o 48' 34.95"	Climate Water Deficit(monthly total)	def	0	mm	March
S669	4&5_April_2018	Spring	ERG	48o 29' 43.30"	8o 48' 34.95"	Max Temperature(average for month)	tmax	8.2	C	March
S669	4&5_April_2018	Spring	ERG	48o 29' 43.30"	8o 48' 34.95"	Soil Moisture(total column - at end of month)	soil	59.8	mm	March
S669	4&5_April_2018	Spring	ERG	48o 29' 43.30"	8o 48' 34.95"	Actual Evapotranspiration(monthly total)	aet	37.4	mm	March
S669	4&5_April_2018	Spring	ERG	48o 29' 43.30"	8o 48' 34.95"	Palmer Drought Severity Index(at end of month)	PDSI	-1.1	unitless	March
S669	4&5_April_2018	Spring	ERG	48o 29' 43.30"	8o 48' 34.95"	Potential Evapotranspiration(monthly total)	pet	37.4	mm	March
S669	4&5_April_2018	Spring	ERG	48o 29' 43.30"	8o 48' 34.95"	Vapor Pressure Deficit(average for month)	vpd	0.25	kpa	March
S669	4&5_April_2018	Spring	ERG	48o 29' 43.30"	8o 48' 34.95"	Downward Surface Shortwave Radiation	srad	117.8	W/m2	March
S669	4&5_April_2018	Spring	ERG	48o 29' 43.30"	8o 48' 34.95"	Wind Speed(average for month)	ws	3.1	m/s	March
S669	4&5_April_2018	Spring	ERG	48o 29' 43.30"	8o 48' 34.95"	Snow Water Equivalent(at end of month)	swe	1.4	mm	March
S669	4&5_April_2018	Spring	ERG	48o 29' 43.30"	8o 48' 34.95"	Precipitation(monthly total)	ppt	47.4	mm	March
S669	4&5_April_2018	Spring	ERG	48o 29' 43.30"	8o 48' 34.95"	Vapor Pressure(average for month)	vap	0.59	kPa	March
S669	4&5_April_2018	Spring	ERG	48o 29' 43.30"	8o 48' 34.95"	Runoff(monthly total)	q	45.7	mm	March
S669	4&5_April_2018	Spring	ERG	48o 29' 43.30"	8o 48' 34.95"	Min Temperature(average for month)	tmin	-0.9	C	March
S576	4&5_April_2018	Spring	ERG	48o 29' 43.30"	8o 48' 34.95"	Climate Water Deficit(monthly total)	def	0	mm	March
S576	4&5_April_2018	Spring	ERG	48o 29' 43.30"	8o 48' 34.95"	Max Temperature(average for month)	tmax	8.2	C	March
S576	4&5_April_2018	Spring	ERG	48o 29' 43.30"	8o 48' 34.95"	Soil Moisture(total column - at end of month)	soil	59.8	mm	March
S576	4&5_April_2018	Spring	ERG	48o 29' 43.30"	8o 48' 34.95"	Actual Evapotranspiration(monthly total)	aet	37.4	mm	March
S576	4&5_April_2018	Spring	ERG	48o 29' 43.30"	8o 48' 34.95"	Palmer Drought Severity Index(at end of month)	PDSI	-1.1	unitless	March
S576	4&5_April_2018	Spring	ERG	48o 29' 43.30"	8o 48' 34.95"	Potential Evapotranspiration(monthly total)	pet	37.4	mm	March
S576	4&5_April_2018	Spring	ERG	48o 29' 43.30"	8o 48' 34.95"	Vapor Pressure Deficit(average for month)	vpd	0.25	kpa	March
S576	4&5_April_2018	Spring	ERG	48o 29' 43.30"	8o 48' 34.95"	Downward Surface Shortwave Radiation	srad	117.8	W/m2	March
S576	4&5_April_2018	Spring	ERG	48o 29' 43.30"	8o 48' 34.95"	Wind Speed(average for month)	ws	3.1	m/s	March
S576	4&5_April_2018	Spring	ERG	48o 29' 43.30"	8o 48' 34.95"	Snow Water Equivalent(at end of month)	swe	1.4	mm	March
S576	4&5_April_2018	Spring	ERG	48o 29' 43.30"	8o 48' 34.95"	Precipitation(monthly total)	ppt	47.4	mm	March
S576	4&5_April_2018	Spring	ERG	48o 29' 43.30"	8o 48' 34.95"	Vapor Pressure(average for month)	vap	0.59	kPa	March
S576	4&5_April_2018	Spring	ERG	48o 29' 43.30"	8o 48' 34.95"	Runoff(monthly total)	q	45.7	mm	March
S576	4&5_April_2018	Spring	ERG	48o 29' 43.30"	8o 48' 34.95"	Min Temperature(average for month)	tmin	-0.9	C	March
S575	4&5_April_2018	Spring	ERG	48o 29' 43.30"	8o 48' 34.95"	Climate Water Deficit(monthly total)	def	0	mm	March
S575	4&5_April_2018	Spring	ERG	48o 29' 43.30"	8o 48' 34.95"	Max Temperature(average for month)	tmax	8.2	C	March
S575	4&5_April_2018	Spring	ERG	48o 29' 43.30"	8o 48' 34.95"	Soil Moisture(total column - at end of month)	soil	59.8	mm	March
S575	4&5_April_2018	Spring	ERG	48o 29' 43.30"	8o 48' 34.95"	Actual Evapotranspiration(monthly total)	aet	37.4	mm	March
S575	4&5_April_2018	Spring	ERG	48o 29' 43.30"	8o 48' 34.95"	Palmer Drought Severity Index(at end of month)	PDSI	-1.1	unitless	March
S575	4&5_April_2018	Spring	ERG	48o 29' 43.30"	8o 48' 34.95"	Potential Evapotranspiration(monthly total)	pet	37.4	mm	March
S575	4&5_April_2018	Spring	ERG	48o 29' 43.30"	8o 48' 34.95"	Vapor Pressure Deficit(average for month)	vpd	0.25	kpa	March
S575	4&5_April_2018	Spring	ERG	48o 29' 43.30"	8o 48' 34.95"	Downward Surface Shortwave Radiation	srad	117.8	W/m2	March
S575	4&5_April_2018	Spring	ERG	48o 29' 43.30"	8o 48' 34.95"	Wind Speed(average for month)	ws	3.1	m/s	March
S42	02_April_2014	Spring	ERG	48o 29' 43.30"	8o 48' 34.95"	Max Temperature(average for month)	tmax	12.99	C	March
S42	02_April_2014	Spring	ERG	48o 29' 43.30"	8o 48' 34.95"	Vapor Pressure(average for month)	vap	0.676	kPa	March
S42	02_April_2014	Spring	ERG	48o 29' 43.30"	8o 48' 34.95"	Palmer Drought Severity Index(at end of month)	PDSI	-1.9	unitless	March
S42	02_April_2014	Spring	ERG	48o 29' 43.30"	8o 48' 34.95"	Runoff(monthly total)	q	0.8	mm	March
S42	02_April_2014	Spring	ERG	48o 29' 43.30"	8o 48' 34.95"	Soil Moisture(total column - at end of month)	soil	36.3	mm	March
S42	02_April_2014	Spring	ERG	48o 29' 43.30"	8o 48' 34.95"	Potential Evapotranspiration(monthly total)	pet	52.4	mm	March
S42	02_April_2014	Spring	ERG	48o 29' 43.30"	8o 48' 34.95"	Snow Water Equivalent(at end of month)	swe	0	mm	March
S42	02_April_2014	Spring	ERG	48o 29' 43.30"	8o 48' 34.95"	Min Temperature(average for month)	tmin	1.76	C	March
S42	02_April_2014	Spring	ERG	48o 29' 43.30"	8o 48' 34.95"	Wind Speed(average for month)	ws	2.15	m/s	March
S42	02_April_2014	Spring	ERG	48o 29' 43.30"	8o 48' 34.95"	Actual Evapotranspiration(monthly total)	aet	38.8	mm	March
S42	02_April_2014	Spring	ERG	48o 29' 43.30"	8o 48' 34.95"	Vapor Pressure Deficit(average for month)	vpd	0.42	kpa	March
S42	02_April_2014	Spring	ERG	48o 29' 43.30"	8o 48' 34.95"	Precipitation(monthly total)	ppt	16	mm	March
S42	02_April_2014	Spring	ERG	48o 29' 43.30"	8o 48' 34.95"	Climate Water Deficit(monthly total)	def	13.6	mm	March
S116	27_March_2016	Spring	ERG	48o 29' 43.30"	8o 48' 34.95"	Potential Evapotranspiration(monthly total)	pet	42.1	mm	March
S116	27_March_2016	Spring	ERG	48o 29' 43.30"	8o 48' 34.95"	Runoff(monthly total)	q	11.2	mm	March
S118	27_March_2016	Spring	ERG	48o 29' 43.30"	8o 48' 34.95"	Actual Evapotranspiration(monthly total)	aet	42.1	mm	March
S39	02_April_2014	Spring	ERG	48o 29' 43.30"	8o 48' 34.95"	Palmer Drought Severity Index(at end of month)	PDSI	-1.9	unitless	March
S39	02_April_2014	Spring	ERG	48o 29' 43.30"	8o 48' 34.95"	Runoff(monthly total)	q	0.8	mm	March
S39	02_April_2014	Spring	ERG	48o 29' 43.30"	8o 48' 34.95"	Soil Moisture(total column - at end of month)	soil	36.3	mm	March
S39	02_April_2014	Spring	ERG	48o 29' 43.30"	8o 48' 34.95"	Potential Evapotranspiration(monthly total)	pet	52.4	mm	March
S39	02_April_2014	Spring	ERG	48o 29' 43.30"	8o 48' 34.95"	Snow Water Equivalent(at end of month)	swe	0	mm	March
S39	02_April_2014	Spring	ERG	48o 29' 43.30"	8o 48' 34.95"	Min Temperature(average for month)	tmin	1.76	C	March
S39	02_April_2014	Spring	ERG	48o 29' 43.30"	8o 48' 34.95"	Wind Speed(average for month)	ws	2.15	m/s	March
S39	02_April_2014	Spring	ERG	48o 29' 43.30"	8o 48' 34.95"	Actual Evapotranspiration(monthly total)	aet	38.8	mm	March
S39	02_April_2014	Spring	ERG	48o 29' 43.30"	8o 48' 34.95"	Vapor Pressure Deficit(average for month)	vpd	0.42	kpa	March
S39	02_April_2014	Spring	ERG	48o 29' 43.30"	8o 48' 34.95"	Precipitation(monthly total)	ppt	16	mm	March
S39	02_April_2014	Spring	ERG	48o 29' 43.30"	8o 48' 34.95"	Climate Water Deficit(monthly total)	def	13.6	mm	March
S39	02_April_2014	Spring	ERG	48o 29' 43.30"	8o 48' 34.95"	Downward Surface Shortwave Radiation	srad	147.599	W/m2	March
S40	02_April_2014	Spring	ERG	48o 29' 43.30"	8o 48' 34.95"	Max Temperature(average for month)	tmax	12.99	C	March
S40	02_April_2014	Spring	ERG	48o 29' 43.30"	8o 48' 34.95"	Vapor Pressure(average for month)	vap	0.676	kPa	March
S40	02_April_2014	Spring	ERG	48o 29' 43.30"	8o 48' 34.95"	Palmer Drought Severity Index(at end of month)	PDSI	-1.9	unitless	March
S40	02_April_2014	Spring	ERG	48o 29' 43.30"	8o 48' 34.95"	Runoff(monthly total)	q	0.8	mm	March
S40	02_April_2014	Spring	ERG	48o 29' 43.30"	8o 48' 34.95"	Soil Moisture(total column - at end of month)	soil	36.3	mm	March
S40	02_April_2014	Spring	ERG	48o 29' 43.30"	8o 48' 34.95"	Potential Evapotranspiration(monthly total)	pet	52.4	mm	March
S40	02_April_2014	Spring	ERG	48o 29' 43.30"	8o 48' 34.95"	Snow Water Equivalent(at end of month)	swe	0	mm	March
S40	02_April_2014	Spring	ERG	48o 29' 43.30"	8o 48' 34.95"	Min Temperature(average for month)	tmin	1.76	C	March
S40	02_April_2014	Spring	ERG	48o 29' 43.30"	8o 48' 34.95"	Wind Speed(average for month)	ws	2.15	m/s	March
S40	02_April_2014	Spring	ERG	48o 29' 43.30"	8o 48' 34.95"	Actual Evapotranspiration(monthly total)	aet	38.8	mm	March
S40	02_April_2014	Spring	ERG	48o 29' 43.30"	8o 48' 34.95"	Vapor Pressure Deficit(average for month)	vpd	0.42	kpa	March
S40	02_April_2014	Spring	ERG	48o 29' 43.30"	8o 48' 34.95"	Precipitation(monthly total)	ppt	16	mm	March
S40	02_April_2014	Spring	ERG	48o 29' 43.30"	8o 48' 34.95"	Climate Water Deficit(monthly total)	def	13.6	mm	March
S40	02_April_2014	Spring	ERG	48o 29' 43.30"	8o 48' 34.95"	Downward Surface Shortwave Radiation	srad	147.599	W/m2	March
S93	02_April_2014	Spring	ERG	48o 29' 43.30"	8o 48' 34.95"	Max Temperature(average for month)	tmax	12.99	C	March
S93	02_April_2014	Spring	ERG	48o 29' 43.30"	8o 48' 34.95"	Vapor Pressure(average for month)	vap	0.676	kPa	March
S93	02_April_2014	Spring	ERG	48o 29' 43.30"	8o 48' 34.95"	Palmer Drought Severity Index(at end of month)	PDSI	-1.9	unitless	March
S93	02_April_2014	Spring	ERG	48o 29' 43.30"	8o 48' 34.95"	Runoff(monthly total)	q	0.8	mm	March
S93	02_April_2014	Spring	ERG	48o 29' 43.30"	8o 48' 34.95"	Soil Moisture(total column - at end of month)	soil	36.3	mm	March
S93	02_April_2014	Spring	ERG	48o 29' 43.30"	8o 48' 34.95"	Potential Evapotranspiration(monthly total)	pet	52.4	mm	March
S93	02_April_2014	Spring	ERG	48o 29' 43.30"	8o 48' 34.95"	Snow Water Equivalent(at end of month)	swe	0	mm	March
S93	02_April_2014	Spring	ERG	48o 29' 43.30"	8o 48' 34.95"	Min Temperature(average for month)	tmin	1.76	C	March
S93	02_April_2014	Spring	ERG	48o 29' 43.30"	8o 48' 34.95"	Wind Speed(average for month)	ws	2.15	m/s	March
S93	02_April_2014	Spring	ERG	48o 29' 43.30"	8o 48' 34.95"	Actual Evapotranspiration(monthly total)	aet	38.8	mm	March
S93	02_April_2014	Spring	ERG	48o 29' 43.30"	8o 48' 34.95"	Vapor Pressure Deficit(average for month)	vpd	0.42	kpa	March
S93	02_April_2014	Spring	ERG	48o 29' 43.30"	8o 48' 34.95"	Precipitation(monthly total)	ppt	16	mm	March
S93	02_April_2014	Spring	ERG	48o 29' 43.30"	8o 48' 34.95"	Climate Water Deficit(monthly total)	def	13.6	mm	March
S93	02_April_2014	Spring	ERG	48o 29' 43.30"	8o 48' 34.95"	Downward Surface Shortwave Radiation	srad	147.599	W/m2	March
S94	02_April_2014	Spring	ERG	48o 29' 43.30"	8o 48' 34.95"	Max Temperature(average for month)	tmax	12.99	C	March
S94	02_April_2014	Spring	ERG	48o 29' 43.30"	8o 48' 34.95"	Vapor Pressure(average for month)	vap	0.676	kPa	March
S94	02_April_2014	Spring	ERG	48o 29' 43.30"	8o 48' 34.95"	Palmer Drought Severity Index(at end of month)	PDSI	-1.9	unitless	March
S94	02_April_2014	Spring	ERG	48o 29' 43.30"	8o 48' 34.95"	Runoff(monthly total)	q	0.8	mm	March
S94	02_April_2014	Spring	ERG	48o 29' 43.30"	8o 48' 34.95"	Soil Moisture(total column - at end of month)	soil	36.3	mm	March
S94	02_April_2014	Spring	ERG	48o 29' 43.30"	8o 48' 34.95"	Potential Evapotranspiration(monthly total)	pet	52.4	mm	March
S94	02_April_2014	Spring	ERG	48o 29' 43.30"	8o 48' 34.95"	Snow Water Equivalent(at end of month)	swe	0	mm	March
S94	02_April_2014	Spring	ERG	48o 29' 43.30"	8o 48' 34.95"	Min Temperature(average for month)	tmin	1.76	C	March
S94	02_April_2014	Spring	ERG	48o 29' 43.30"	8o 48' 34.95"	Wind Speed(average for month)	ws	2.15	m/s	March
S94	02_April_2014	Spring	ERG	48o 29' 43.30"	8o 48' 34.95"	Actual Evapotranspiration(monthly total)	aet	38.8	mm	March
S94	02_April_2014	Spring	ERG	48o 29' 43.30"	8o 48' 34.95"	Vapor Pressure Deficit(average for month)	vpd	0.42	kpa	March
S94	02_April_2014	Spring	ERG	48o 29' 43.30"	8o 48' 34.95"	Precipitation(monthly total)	ppt	16	mm	March
S94	02_April_2014	Spring	ERG	48o 29' 43.30"	8o 48' 34.95"	Climate Water Deficit(monthly total)	def	13.6	mm	March
S94	02_April_2014	Spring	ERG	48o 29' 43.30"	8o 48' 34.95"	Downward Surface Shortwave Radiation	srad	147.599	W/m2	March
S41	02_April_2014	Spring	ERG	48o 29' 43.30"	8o 48' 34.95"	Max Temperature(average for month)	tmax	12.99	C	March
S41	02_April_2014	Spring	ERG	48o 29' 43.30"	8o 48' 34.95"	Vapor Pressure(average for month)	vap	0.676	kPa	March
S41	02_April_2014	Spring	ERG	48o 29' 43.30"	8o 48' 34.95"	Palmer Drought Severity Index(at end of month)	PDSI	-1.9	unitless	March
S41	02_April_2014	Spring	ERG	48o 29' 43.30"	8o 48' 34.95"	Runoff(monthly total)	q	0.8	mm	March
S41	02_April_2014	Spring	ERG	48o 29' 43.30"	8o 48' 34.95"	Soil Moisture(total column - at end of month)	soil	36.3	mm	March
S41	02_April_2014	Spring	ERG	48o 29' 43.30"	8o 48' 34.95"	Potential Evapotranspiration(monthly total)	pet	52.4	mm	March
S41	02_April_2014	Spring	ERG	48o 29' 43.30"	8o 48' 34.95"	Snow Water Equivalent(at end of month)	swe	0	mm	March
S41	02_April_2014	Spring	ERG	48o 29' 43.30"	8o 48' 34.95"	Min Temperature(average for month)	tmin	1.76	C	March
S41	02_April_2014	Spring	ERG	48o 29' 43.30"	8o 48' 34.95"	Wind Speed(average for month)	ws	2.15	m/s	March
S41	02_April_2014	Spring	ERG	48o 29' 43.30"	8o 48' 34.95"	Actual Evapotranspiration(monthly total)	aet	38.8	mm	March
S41	02_April_2014	Spring	ERG	48o 29' 43.30"	8o 48' 34.95"	Vapor Pressure Deficit(average for month)	vpd	0.42	kpa	March
S41	02_April_2014	Spring	ERG	48o 29' 43.30"	8o 48' 34.95"	Precipitation(monthly total)	ppt	16	mm	March
S41	02_April_2014	Spring	ERG	48o 29' 43.30"	8o 48' 34.95"	Climate Water Deficit(monthly total)	def	13.6	mm	March
S41	02_April_2014	Spring	ERG	48o 29' 43.30"	8o 48' 34.95"	Downward Surface Shortwave Radiation	srad	147.599	W/m2	March
S92	02_April_2014	Spring	ERG	48o 29' 43.30"	8o 48' 34.95"	Max Temperature(average for month)	tmax	12.99	C	March
S92	02_April_2014	Spring	ERG	48o 29' 43.30"	8o 48' 34.95"	Vapor Pressure(average for month)	vap	0.676	kPa	March
S92	02_April_2014	Spring	ERG	48o 29' 43.30"	8o 48' 34.95"	Palmer Drought Severity Index(at end of month)	PDSI	-1.9	unitless	March
S92	02_April_2014	Spring	ERG	48o 29' 43.30"	8o 48' 34.95"	Runoff(monthly total)	q	0.8	mm	March
S92	02_April_2014	Spring	ERG	48o 29' 43.30"	8o 48' 34.95"	Soil Moisture(total column - at end of month)	soil	36.3	mm	March
S92	02_April_2014	Spring	ERG	48o 29' 43.30"	8o 48' 34.95"	Potential Evapotranspiration(monthly total)	pet	52.4	mm	March
S92	02_April_2014	Spring	ERG	48o 29' 43.30"	8o 48' 34.95"	Snow Water Equivalent(at end of month)	swe	0	mm	March
S92	02_April_2014	Spring	ERG	48o 29' 43.30"	8o 48' 34.95"	Min Temperature(average for month)	tmin	1.76	C	March
S92	02_April_2014	Spring	ERG	48o 29' 43.30"	8o 48' 34.95"	Wind Speed(average for month)	ws	2.15	m/s	March
S92	02_April_2014	Spring	ERG	48o 29' 43.30"	8o 48' 34.95"	Actual Evapotranspiration(monthly total)	aet	38.8	mm	March
S92	02_April_2014	Spring	ERG	48o 29' 43.30"	8o 48' 34.95"	Vapor Pressure Deficit(average for month)	vpd	0.42	kpa	March
S92	02_April_2014	Spring	ERG	48o 29' 43.30"	8o 48' 34.95"	Precipitation(monthly total)	ppt	16	mm	March
S92	02_April_2014	Spring	ERG	48o 29' 43.30"	8o 48' 34.95"	Climate Water Deficit(monthly total)	def	13.6	mm	March
S92	02_April_2014	Spring	ERG	48o 29' 43.30"	8o 48' 34.95"	Downward Surface Shortwave Radiation	srad	147.599	W/m2	March
S91	02_April_2014	Spring	ERG	48o 29' 43.30"	8o 48' 34.95"	Max Temperature(average for month)	tmax	12.99	C	March
S91	02_April_2014	Spring	ERG	48o 29' 43.30"	8o 48' 34.95"	Vapor Pressure(average for month)	vap	0.676	kPa	March
S91	02_April_2014	Spring	ERG	48o 29' 43.30"	8o 48' 34.95"	Palmer Drought Severity Index(at end of month)	PDSI	-1.9	unitless	March
S91	02_April_2014	Spring	ERG	48o 29' 43.30"	8o 48' 34.95"	Runoff(monthly total)	q	0.8	mm	March
S91	02_April_2014	Spring	ERG	48o 29' 43.30"	8o 48' 34.95"	Soil Moisture(total column - at end of month)	soil	36.3	mm	March
S91	02_April_2014	Spring	ERG	48o 29' 43.30"	8o 48' 34.95"	Potential Evapotranspiration(monthly total)	pet	52.4	mm	March
S91	02_April_2014	Spring	ERG	48o 29' 43.30"	8o 48' 34.95"	Snow Water Equivalent(at end of month)	swe	0	mm	March
S91	02_April_2014	Spring	ERG	48o 29' 43.30"	8o 48' 34.95"	Min Temperature(average for month)	tmin	1.76	C	March
S91	02_April_2014	Spring	ERG	48o 29' 43.30"	8o 48' 34.95"	Wind Speed(average for month)	ws	2.15	m/s	March
S91	02_April_2014	Spring	ERG	48o 29' 43.30"	8o 48' 34.95"	Actual Evapotranspiration(monthly total)	aet	38.8	mm	March
S91	02_April_2014	Spring	ERG	48o 29' 43.30"	8o 48' 34.95"	Vapor Pressure Deficit(average for month)	vpd	0.42	kpa	March
S91	02_April_2014	Spring	ERG	48o 29' 43.30"	8o 48' 34.95"	Precipitation(monthly total)	ppt	16	mm	March
S91	02_April_2014	Spring	ERG	48o 29' 43.30"	8o 48' 34.95"	Climate Water Deficit(monthly total)	def	13.6	mm	March
S91	02_April_2014	Spring	ERG	48o 29' 43.30"	8o 48' 34.95"	Downward Surface Shortwave Radiation	srad	147.599	W/m2	March
S41	02_April_2014	Spring	ERG	48o 29' 43.30"	8o 48' 34.95"	Max Temperature(average for month)	tmax	12.99	C	March
S41	02_April_2014	Spring	ERG	48o 29' 43.30"	8o 48' 34.95"	Vapor Pressure(average for month)	vap	0.676	kPa	March
S41	02_April_2014	Spring	ERG	48o 29' 43.30"	8o 48' 34.95"	Palmer Drought Severity Index(at end of month)	PDSI	-1.9	unitless	March
S41	02_April_2014	Spring	ERG	48o 29' 43.30"	8o 48' 34.95"	Runoff(monthly total)	q	0.8	mm	March
S41	02_April_2014	Spring	ERG	48o 29' 43.30"	8o 48' 34.95"	Soil Moisture(total column - at end of month)	soil	36.3	mm	March
S41	02_April_2014	Spring	ERG	48o 29' 43.30"	8o 48' 34.95"	Potential Evapotranspiration(monthly total)	pet	52.4	mm	March
S41	02_April_2014	Spring	ERG	48o 29' 43.30"	8o 48' 34.95"	Snow Water Equivalent(at end of month)	swe	0	mm	March
S41	02_April_2014	Spring	ERG	48o 29' 43.30"	8o 48' 34.95"	Min Temperature(average for month)	tmin	1.76	C	March
S41	02_April_2014	Spring	ERG	48o 29' 43.30"	8o 48' 34.95"	Wind Speed(average for month)	ws	2.15	m/s	March
S41	02_April_2014	Spring	ERG	48o 29' 43.30"	8o 48' 34.95"	Actual Evapotranspiration(monthly total)	aet	38.8	mm	March
S41	02_April_2014	Spring	ERG	48o 29' 43.30"	8o 48' 34.95"	Vapor Pressure Deficit(average for month)	vpd	0.42	kpa	March
S41	02_April_2014	Spring	ERG	48o 29' 43.30"	8o 48' 34.95"	Precipitation(monthly total)	ppt	16	mm	March
S41	02_April_2014	Spring	ERG	48o 29' 43.30"	8o 48' 34.95"	Climate Water Deficit(monthly total)	def	13.6	mm	March
S41	02_April_2014	Spring	ERG	48o 29' 43.30"	8o 48' 34.95"	Downward Surface Shortwave Radiation	srad	147.599	W/m2	March
S116	27_March_2016	Spring	ERG	48o 29' 43.30"	8o 48' 34.95"	Vapor Pressure Deficit(average for month)	vpd	0.21	kpa	March
S116	27_March_2016	Spring	ERG	48o 29' 43.30"	8o 48' 34.95"	Wind Speed(average for month)	ws	2.88	m/s	March
S116	27_March_2016	Spring	ERG	48o 29' 43.30"	8o 48' 34.95"	Vapor Pressure(average for month)	vap	0.594	kPa	March
S116	27_March_2016	Spring	ERG	48o 29' 43.30"	8o 48' 34.95"	Precipitation(monthly total)	ppt	51.4	mm	March
S116	27_March_2016	Spring	ERG	48o 29' 43.30"	8o 48' 34.95"	Soil Moisture(total column - at end of month)	soil	59.8	mm	March
S116	27_March_2016	Spring	ERG	48o 29' 43.30"	8o 48' 34.95"	Snow Water Equivalent(at end of month)	swe	0.1	mm	March
S116	27_March_2016	Spring	ERG	48o 29' 43.30"	8o 48' 34.95"	Palmer Drought Severity Index(at end of month)	PDSI	-3.2	unitless	March
S116	27_March_2016	Spring	ERG	48o 29' 43.30"	8o 48' 34.95"	Min Temperature(average for month)	tmin	-0.3	C	March
S488	21_November_2018	Fall	ERG	48o 29' 43.30"	8o 48' 34.95"	Vapor Pressure(average for month)	vap	0.689	kPa	November
S488	21_November_2018	Fall	ERG	48o 29' 43.30"	8o 48' 34.95"	Potential Evapotranspiration(monthly total)	pet	20.5	mm	November
S488	21_November_2018	Fall	ERG	48o 29' 43.30"	8o 48' 34.95"	Snow Water Equivalent(at end of month)	swe	0	mm	November
S118	27_March_2016	Spring	ERG	48o 29' 43.30"	8o 48' 34.95"	Max Temperature(average for month)	tmax	8.6	C	March
S118	27_March_2016	Spring	ERG	48o 29' 43.30"	8o 48' 34.95"	Downward Surface Shortwave Radiation	srad	118.102	W/m2	March
S118	27_March_2016	Spring	ERG	48o 29' 43.30"	8o 48' 34.95"	Climate Water Deficit(monthly total)	def	0	mm	March
S118	27_March_2016	Spring	ERG	48o 29' 43.30"	8o 48' 34.95"	Vapor Pressure Deficit(average for month)	vpd	0.21	kpa	March
S118	27_March_2016	Spring	ERG	48o 29' 43.30"	8o 48' 34.95"	Wind Speed(average for month)	ws	2.88	m/s	March
S118	27_March_2016	Spring	ERG	48o 29' 43.30"	8o 48' 34.95"	Vapor Pressure(average for month)	vap	0.594	kPa	March
S118	27_March_2016	Spring	ERG	48o 29' 43.30"	8o 48' 34.95"	Precipitation(monthly total)	ppt	51.4	mm	March
S118	27_March_2016	Spring	ERG	48o 29' 43.30"	8o 48' 34.95"	Soil Moisture(total column - at end of month)	soil	59.8	mm	March
S118	27_March_2016	Spring	ERG	48o 29' 43.30"	8o 48' 34.95"	Snow Water Equivalent(at end of month)	swe	0.1	mm	March
S118	27_March_2016	Spring	ERG	48o 29' 43.30"	8o 48' 34.95"	Palmer Drought Severity Index(at end of month)	PDSI	-3.2	unitless	March
S118	27_March_2016	Spring	ERG	48o 29' 43.30"	8o 48' 34.95"	Min Temperature(average for month)	tmin	-0.3	C	March
S118	27_March_2016	Spring	ERG	48o 29' 43.30"	8o 48' 34.95"	Potential Evapotranspiration(monthly total)	pet	42.1	mm	March
S118	27_March_2016	Spring	ERG	48o 29' 43.30"	8o 48' 34.95"	Runoff(monthly total)	q	11.2	mm	March
S120	27_March_2016	Spring	ERG	48o 29' 43.30"	8o 48' 34.95"	Actual Evapotranspiration(monthly total)	aet	42.1	mm	March
S120	27_March_2016	Spring	ERG	48o 29' 43.30"	8o 48' 34.95"	Max Temperature(average for month)	tmax	8.6	C	March
S120	27_March_2016	Spring	ERG	48o 29' 43.30"	8o 48' 34.95"	Downward Surface Shortwave Radiation	srad	118.102	W/m2	March
S120	27_March_2016	Spring	ERG	48o 29' 43.30"	8o 48' 34.95"	Climate Water Deficit(monthly total)	def	0	mm	March
S120	27_March_2016	Spring	ERG	48o 29' 43.30"	8o 48' 34.95"	Vapor Pressure Deficit(average for month)	vpd	0.21	kpa	March
S120	27_March_2016	Spring	ERG	48o 29' 43.30"	8o 48' 34.95"	Wind Speed(average for month)	ws	2.88	m/s	March
S120	27_March_2016	Spring	ERG	48o 29' 43.30"	8o 48' 34.95"	Vapor Pressure(average for month)	vap	0.594	kPa	March
S120	27_March_2016	Spring	ERG	48o 29' 43.30"	8o 48' 34.95"	Precipitation(monthly total)	ppt	51.4	mm	March
S120	27_March_2016	Spring	ERG	48o 29' 43.30"	8o 48' 34.95"	Soil Moisture(total column - at end of month)	soil	59.8	mm	March
S120	27_March_2016	Spring	ERG	48o 29' 43.30"	8o 48' 34.95"	Snow Water Equivalent(at end of month)	swe	0.1	mm	March
S120	27_March_2016	Spring	ERG	48o 29' 43.30"	8o 48' 34.95"	Palmer Drought Severity Index(at end of month)	PDSI	-3.2	unitless	March
S120	27_March_2016	Spring	ERG	48o 29' 43.30"	8o 48' 34.95"	Min Temperature(average for month)	tmin	-0.3	C	March
S120	27_March_2016	Spring	ERG	48o 29' 43.30"	8o 48' 34.95"	Potential Evapotranspiration(monthly total)	pet	42.1	mm	March
S120	27_March_2016	Spring	ERG	48o 29' 43.30"	8o 48' 34.95"	Runoff(monthly total)	q	11.2	mm	March
S117	27_March_2016	Spring	ERG	48o 29' 43.30"	8o 48' 34.95"	Actual Evapotranspiration(monthly total)	aet	42.1	mm	March
S117	27_March_2016	Spring	ERG	48o 29' 43.30"	8o 48' 34.95"	Max Temperature(average for month)	tmax	8.6	C	March
S117	27_March_2016	Spring	ERG	48o 29' 43.30"	8o 48' 34.95"	Downward Surface Shortwave Radiation	srad	118.102	W/m2	March
S117	27_March_2016	Spring	ERG	48o 29' 43.30"	8o 48' 34.95"	Climate Water Deficit(monthly total)	def	0	mm	March
S117	27_March_2016	Spring	ERG	48o 29' 43.30"	8o 48' 34.95"	Vapor Pressure Deficit(average for month)	vpd	0.21	kpa	March
S117	27_March_2016	Spring	ERG	48o 29' 43.30"	8o 48' 34.95"	Wind Speed(average for month)	ws	2.88	m/s	March
S117	27_March_2016	Spring	ERG	48o 29' 43.30"	8o 48' 34.95"	Vapor Pressure(average for month)	vap	0.594	kPa	March
S117	27_March_2016	Spring	ERG	48o 29' 43.30"	8o 48' 34.95"	Precipitation(monthly total)	ppt	51.4	mm	March
S117	27_March_2016	Spring	ERG	48o 29' 43.30"	8o 48' 34.95"	Soil Moisture(total column - at end of month)	soil	59.8	mm	March
S117	27_March_2016	Spring	ERG	48o 29' 43.30"	8o 48' 34.95"	Snow Water Equivalent(at end of month)	swe	0.1	mm	March
S117	27_March_2016	Spring	ERG	48o 29' 43.30"	8o 48' 34.95"	Palmer Drought Severity Index(at end of month)	PDSI	-3.2	unitless	March
S117	27_March_2016	Spring	ERG	48o 29' 43.30"	8o 48' 34.95"	Min Temperature(average for month)	tmin	-0.3	C	March
S117	27_March_2016	Spring	ERG	48o 29' 43.30"	8o 48' 34.95"	Potential Evapotranspiration(monthly total)	pet	42.1	mm	March
S117	27_March_2016	Spring	ERG	48o 29' 43.30"	8o 48' 34.95"	Runoff(monthly total)	q	11.2	mm	March
S82	27_March_2016	Spring	ERG	48o 29' 43.30"	8o 48' 34.95"	Actual Evapotranspiration(monthly total)	aet	42.1	mm	March
S82	27_March_2016	Spring	ERG	48o 29' 43.30"	8o 48' 34.95"	Max Temperature(average for month)	tmax	8.6	C	March
S82	27_March_2016	Spring	ERG	48o 29' 43.30"	8o 48' 34.95"	Downward Surface Shortwave Radiation	srad	118.102	W/m2	March
S82	27_March_2016	Spring	ERG	48o 29' 43.30"	8o 48' 34.95"	Climate Water Deficit(monthly total)	def	0	mm	March
S82	27_March_2016	Spring	ERG	48o 29' 43.30"	8o 48' 34.95"	Vapor Pressure Deficit(average for month)	vpd	0.21	kpa	March
S82	27_March_2016	Spring	ERG	48o 29' 43.30"	8o 48' 34.95"	Wind Speed(average for month)	ws	2.88	m/s	March
S82	27_March_2016	Spring	ERG	48o 29' 43.30"	8o 48' 34.95"	Vapor Pressure(average for month)	vap	0.594	kPa	March
S82	27_March_2016	Spring	ERG	48o 29' 43.30"	8o 48' 34.95"	Precipitation(monthly total)	ppt	51.4	mm	March
S82	27_March_2016	Spring	ERG	48o 29' 43.30"	8o 48' 34.95"	Soil Moisture(total column - at end of month)	soil	59.8	mm	March
S82	27_March_2016	Spring	ERG	48o 29' 43.30"	8o 48' 34.95"	Snow Water Equivalent(at end of month)	swe	0.1	mm	March
S82	27_March_2016	Spring	ERG	48o 29' 43.30"	8o 48' 34.95"	Palmer Drought Severity Index(at end of month)	PDSI	-3.2	unitless	March
S82	27_March_2016	Spring	ERG	48o 29' 43.30"	8o 48' 34.95"	Min Temperature(average for month)	tmin	-0.3	C	March
S82	27_March_2016	Spring	ERG	48o 29' 43.30"	8o 48' 34.95"	Potential Evapotranspiration(monthly total)	pet	42.1	mm	March
S82	27_March_2016	Spring	ERG	48o 29' 43.30"	8o 48' 34.95"	Runoff(monthly total)	q	11.2	mm	March
S84	27_March_2016	Spring	ERG	48o 29' 43.30"	8o 48' 34.95"	Actual Evapotranspiration(monthly total)	aet	42.1	mm	March
S84	27_March_2016	Spring	ERG	48o 29' 43.30"	8o 48' 34.95"	Max Temperature(average for month)	tmax	8.6	C	March
S84	27_March_2016	Spring	ERG	48o 29' 43.30"	8o 48' 34.95"	Downward Surface Shortwave Radiation	srad	118.102	W/m2	March
S84	27_March_2016	Spring	ERG	48o 29' 43.30"	8o 48' 34.95"	Climate Water Deficit(monthly total)	def	0	mm	March
S84	27_March_2016	Spring	ERG	48o 29' 43.30"	8o 48' 34.95"	Vapor Pressure Deficit(average for month)	vpd	0.21	kpa	March
S84	27_March_2016	Spring	ERG	48o 29' 43.30"	8o 48' 34.95"	Wind Speed(average for month)	ws	2.88	m/s	March
S84	27_March_2016	Spring	ERG	48o 29' 43.30"	8o 48' 34.95"	Vapor Pressure(average for month)	vap	0.594	kPa	March
S84	27_March_2016	Spring	ERG	48o 29' 43.30"	8o 48' 34.95"	Precipitation(monthly total)	ppt	51.4	mm	March
S84	27_March_2016	Spring	ERG	48o 29' 43.30"	8o 48' 34.95"	Soil Moisture(total column - at end of month)	soil	59.8	mm	March
S84	27_March_2016	Spring	ERG	48o 29' 43.30"	8o 48' 34.95"	Snow Water Equivalent(at end of month)	swe	0.1	mm	March
S84	27_March_2016	Spring	ERG	48o 29' 43.30"	8o 48' 34.95"	Palmer Drought Severity Index(at end of month)	PDSI	-3.2	unitless	March
S84	27_March_2016	Spring	ERG	48o 29' 43.30"	8o 48' 34.95"	Min Temperature(average for month)	tmin	-0.3	C	March
S84	27_March_2016	Spring	ERG	48o 29' 43.30"	8o 48' 34.95"	Potential Evapotranspiration(monthly total)	pet	42.1	mm	March
S84	27_March_2016	Spring	ERG	48o 29' 43.30"	8o 48' 34.95"	Runoff(monthly total)	q	11.2	mm	March
S79	27_March_2016	Spring	ERG	48o 29' 43.30"	8o 48' 34.95"	Actual Evapotranspiration(monthly total)	aet	42.1	mm	March
S79	27_March_2016	Spring	ERG	48o 29' 43.30"	8o 48' 34.95"	Max Temperature(average for month)	tmax	8.6	C	March
S79	27_March_2016	Spring	ERG	48o 29' 43.30"	8o 48' 34.95"	Downward Surface Shortwave Radiation	srad	118.102	W/m2	March
S79	27_March_2016	Spring	ERG	48o 29' 43.30"	8o 48' 34.95"	Climate Water Deficit(monthly total)	def	0	mm	March
S79	27_March_2016	Spring	ERG	48o 29' 43.30"	8o 48' 34.95"	Vapor Pressure Deficit(average for month)	vpd	0.21	kpa	March
S79	27_March_2016	Spring	ERG	48o 29' 43.30"	8o 48' 34.95"	Wind Speed(average for month)	ws	2.88	m/s	March
S79	27_March_2016	Spring	ERG	48o 29' 43.30"	8o 48' 34.95"	Vapor Pressure(average for month)	vap	0.594	kPa	March
S79	27_March_2016	Spring	ERG	48o 29' 43.30"	8o 48' 34.95"	Precipitation(monthly total)	ppt	51.4	mm	March
S79	27_March_2016	Spring	ERG	48o 29' 43.30"	8o 48' 34.95"	Soil Moisture(total column - at end of month)	soil	59.8	mm	March
S79	27_March_2016	Spring	ERG	48o 29' 43.30"	8o 48' 34.95"	Snow Water Equivalent(at end of month)	swe	0.1	mm	March
S79	27_March_2016	Spring	ERG	48o 29' 43.30"	8o 48' 34.95"	Palmer Drought Severity Index(at end of month)	PDSI	-3.2	unitless	March
S79	27_March_2016	Spring	ERG	48o 29' 43.30"	8o 48' 34.95"	Min Temperature(average for month)	tmin	-0.3	C	March
S79	27_March_2016	Spring	ERG	48o 29' 43.30"	8o 48' 34.95"	Potential Evapotranspiration(monthly total)	pet	42.1	mm	March
S79	27_March_2016	Spring	ERG	48o 29' 43.30"	8o 48' 34.95"	Runoff(monthly total)	q	11.2	mm	March
S83	27_March_2016	Spring	ERG	48o 29' 43.30"	8o 48' 34.95"	Actual Evapotranspiration(monthly total)	aet	42.1	mm	March
S83	27_March_2016	Spring	ERG	48o 29' 43.30"	8o 48' 34.95"	Max Temperature(average for month)	tmax	8.6	C	March
S83	27_March_2016	Spring	ERG	48o 29' 43.30"	8o 48' 34.95"	Downward Surface Shortwave Radiation	srad	118.102	W/m2	March
S83	27_March_2016	Spring	ERG	48o 29' 43.30"	8o 48' 34.95"	Climate Water Deficit(monthly total)	def	0	mm	March
S83	27_March_2016	Spring	ERG	48o 29' 43.30"	8o 48' 34.95"	Vapor Pressure Deficit(average for month)	vpd	0.21	kpa	March
S83	27_March_2016	Spring	ERG	48o 29' 43.30"	8o 48' 34.95"	Wind Speed(average for month)	ws	2.88	m/s	March
S83	27_March_2016	Spring	ERG	48o 29' 43.30"	8o 48' 34.95"	Vapor Pressure(average for month)	vap	0.594	kPa	March
S83	27_March_2016	Spring	ERG	48o 29' 43.30"	8o 48' 34.95"	Precipitation(monthly total)	ppt	51.4	mm	March
S83	27_March_2016	Spring	ERG	48o 29' 43.30"	8o 48' 34.95"	Soil Moisture(total column - at end of month)	soil	59.8	mm	March
S83	27_March_2016	Spring	ERG	48o 29' 43.30"	8o 48' 34.95"	Snow Water Equivalent(at end of month)	swe	0.1	mm	March
S83	27_March_2016	Spring	ERG	48o 29' 43.30"	8o 48' 34.95"	Palmer Drought Severity Index(at end of month)	PDSI	-3.2	unitless	March
S83	27_March_2016	Spring	ERG	48o 29' 43.30"	8o 48' 34.95"	Min Temperature(average for month)	tmin	-0.3	C	March
S83	27_March_2016	Spring	ERG	48o 29' 43.30"	8o 48' 34.95"	Potential Evapotranspiration(monthly total)	pet	42.1	mm	March
S83	27_March_2016	Spring	ERG	48o 29' 43.30"	8o 48' 34.95"	Runoff(monthly total)	q	11.2	mm	March
S80	27_March_2016	Spring	ERG	48o 29' 43.30"	8o 48' 34.95"	Actual Evapotranspiration(monthly total)	aet	42.1	mm	March
S80	27_March_2016	Spring	ERG	48o 29' 43.30"	8o 48' 34.95"	Max Temperature(average for month)	tmax	8.6	C	March
S80	27_March_2016	Spring	ERG	48o 29' 43.30"	8o 48' 34.95"	Downward Surface Shortwave Radiation	srad	118.102	W/m2	March
S80	27_March_2016	Spring	ERG	48o 29' 43.30"	8o 48' 34.95"	Climate Water Deficit(monthly total)	def	0	mm	March
S80	27_March_2016	Spring	ERG	48o 29' 43.30"	8o 48' 34.95"	Vapor Pressure Deficit(average for month)	vpd	0.21	kpa	March
S80	27_March_2016	Spring	ERG	48o 29' 43.30"	8o 48' 34.95"	Wind Speed(average for month)	ws	2.88	m/s	March
S80	27_March_2016	Spring	ERG	48o 29' 43.30"	8o 48' 34.95"	Vapor Pressure(average for month)	vap	0.594	kPa	March
S80	27_March_2016	Spring	ERG	48o 29' 43.30"	8o 48' 34.95"	Precipitation(monthly total)	ppt	51.4	mm	March
S80	27_March_2016	Spring	ERG	48o 29' 43.30"	8o 48' 34.95"	Soil Moisture(total column - at end of month)	soil	59.8	mm	March
S80	27_March_2016	Spring	ERG	48o 29' 43.30"	8o 48' 34.95"	Snow Water Equivalent(at end of month)	swe	0.1	mm	March
S80	27_March_2016	Spring	ERG	48o 29' 43.30"	8o 48' 34.95"	Palmer Drought Severity Index(at end of month)	PDSI	-3.2	unitless	March
S80	27_March_2016	Spring	ERG	48o 29' 43.30"	8o 48' 34.95"	Min Temperature(average for month)	tmin	-0.3	C	March
S375	20&21_March_2017	Spring	ERG	48o 29' 43.30"	8o 48' 34.95"	Vapor Pressure Deficit(average for month)	vpd	0.33	kpa	March
S375	20&21_March_2017	Spring	ERG	48o 29' 43.30"	8o 48' 34.95"	Potential Evapotranspiration(monthly total)	pet	57.4	mm	March
S611	21_November_2018	Fall	ERG	48o 29' 43.30"	8o 48' 34.95"	Actual Evapotranspiration(monthly total)	aet	20.5	mm	November
S488	21_November_2018	Fall	ERG	48o 29' 43.30"	8o 48' 34.95"	Palmer Drought Severity Index(at end of month)	PDSI	-6.9	unitless	November
S488	21_November_2018	Fall	ERG	48o 29' 43.30"	8o 48' 34.95"	Vapor Pressure Deficit(average for month)	vpd	0.16	kpa	November
S488	21_November_2018	Fall	ERG	48o 29' 43.30"	8o 48' 34.95"	Runoff(monthly total)	q	1.1	mm	November
S488	21_November_2018	Fall	ERG	48o 29' 43.30"	8o 48' 34.95"	Wind Speed(average for month)	ws	1.8	m/s	November
S488	21_November_2018	Fall	ERG	48o 29' 43.30"	8o 48' 34.95"	Soil Moisture(total column - at end of month)	soil	7.5	mm	November
S488	21_November_2018	Fall	ERG	48o 29' 43.30"	8o 48' 34.95"	Downward Surface Shortwave Radiation	srad	58.6984	W/m2	November
S539	26_November_2017	Fall	ERG	48o 29' 43.30"	8o 48' 34.95"	Potential Evapotranspiration(monthly total)	pet	20.6	mm	November
S539	26_November_2017	Fall	ERG	48o 29' 43.30"	8o 48' 34.95"	Precipitation(monthly total)	ppt	101.1	mm	November
S539	26_November_2017	Fall	ERG	48o 29' 43.30"	8o 48' 34.95"	Runoff(monthly total)	q	43.3	mm	November
S488	21_November_2018	Fall	ERG	48o 29' 43.30"	8o 48' 34.95"	Climate Water Deficit(monthly total)	def	0	mm	November
S488	21_November_2018	Fall	ERG	48o 29' 43.30"	8o 48' 34.95"	Min Temperature(average for month)	tmin	1.9	C	November
S488	21_November_2018	Fall	ERG	48o 29' 43.30"	8o 48' 34.95"	Precipitation(monthly total)	ppt	22.8	mm	November
S488	21_November_2018	Fall	ERG	48o 29' 43.30"	8o 48' 34.95"	Max Temperature(average for month)	tmax	9.1	C	November
S488	21_November_2018	Fall	ERG	48o 29' 43.30"	8o 48' 34.95"	Actual Evapotranspiration(monthly total)	aet	20.5	mm	November
S485	21_November_2018	Fall	ERG	48o 29' 43.30"	8o 48' 34.95"	Palmer Drought Severity Index(at end of month)	PDSI	-6.9	unitless	November
S485	21_November_2018	Fall	ERG	48o 29' 43.30"	8o 48' 34.95"	Vapor Pressure Deficit(average for month)	vpd	0.16	kpa	November
S485	21_November_2018	Fall	ERG	48o 29' 43.30"	8o 48' 34.95"	Runoff(monthly total)	q	1.1	mm	November
S485	21_November_2018	Fall	ERG	48o 29' 43.30"	8o 48' 34.95"	Wind Speed(average for month)	ws	1.8	m/s	November
S485	21_November_2018	Fall	ERG	48o 29' 43.30"	8o 48' 34.95"	Soil Moisture(total column - at end of month)	soil	7.5	mm	November
S485	21_November_2018	Fall	ERG	48o 29' 43.30"	8o 48' 34.95"	Downward Surface Shortwave Radiation	srad	58.6984	W/m2	November
S485	21_November_2018	Fall	ERG	48o 29' 43.30"	8o 48' 34.95"	Vapor Pressure(average for month)	vap	0.689	kPa	November
S485	21_November_2018	Fall	ERG	48o 29' 43.30"	8o 48' 34.95"	Potential Evapotranspiration(monthly total)	pet	20.5	mm	November
S485	21_November_2018	Fall	ERG	48o 29' 43.30"	8o 48' 34.95"	Snow Water Equivalent(at end of month)	swe	0	mm	November
S485	21_November_2018	Fall	ERG	48o 29' 43.30"	8o 48' 34.95"	Climate Water Deficit(monthly total)	def	0	mm	November
S485	21_November_2018	Fall	ERG	48o 29' 43.30"	8o 48' 34.95"	Min Temperature(average for month)	tmin	1.9	C	November
S485	21_November_2018	Fall	ERG	48o 29' 43.30"	8o 48' 34.95"	Precipitation(monthly total)	ppt	22.8	mm	November
S485	21_November_2018	Fall	ERG	48o 29' 43.30"	8o 48' 34.95"	Max Temperature(average for month)	tmax	9.1	C	November
S485	21_November_2018	Fall	ERG	48o 29' 43.30"	8o 48' 34.95"	Actual Evapotranspiration(monthly total)	aet	20.5	mm	November
S635	26_November_2017	Fall	ERG	48o 29' 43.30"	8o 48' 34.95"	Potential Evapotranspiration(monthly total)	pet	20.6	mm	November
S373	20&21_March_2017	Spring	ERG	48o 29' 43.30"	8o 48' 34.95"	Precipitation(monthly total)	ppt	61.3	mm	March
S373	20&21_March_2017	Spring	ERG	48o 29' 43.30"	8o 48' 34.95"	Vapor Pressure(average for month)	vap	0.714	kPa	March
S373	20&21_March_2017	Spring	ERG	48o 29' 43.30"	8o 48' 34.95"	Min Temperature(average for month)	tmin	2.6	C	March
S373	20&21_March_2017	Spring	ERG	48o 29' 43.30"	8o 48' 34.95"	Runoff(monthly total)	q	5.9	mm	March
S373	20&21_March_2017	Spring	ERG	48o 29' 43.30"	8o 48' 34.95"	Actual Evapotranspiration(monthly total)	aet	57.4	mm	March
S373	20&21_March_2017	Spring	ERG	48o 29' 43.30"	8o 48' 34.95"	Max Temperature(average for month)	tmax	13.4	C	March
S373	20&21_March_2017	Spring	ERG	48o 29' 43.30"	8o 48' 34.95"	Downward Surface Shortwave Radiation	srad	130.697	W/m2	March
S373	20&21_March_2017	Spring	ERG	48o 29' 43.30"	8o 48' 34.95"	Wind Speed(average for month)	ws	3.3	m/s	March
S373	20&21_March_2017	Spring	ERG	48o 29' 43.30"	8o 48' 34.95"	Snow Water Equivalent(at end of month)	swe	0	mm	March
S373	20&21_March_2017	Spring	ERG	48o 29' 43.30"	8o 48' 34.95"	Palmer Drought Severity Index(at end of month)	PDSI	-3.1	unitless	March
S373	20&21_March_2017	Spring	ERG	48o 29' 43.30"	8o 48' 34.95"	Soil Moisture(total column - at end of month)	soil	59.8	mm	March
S413	20&21_March_2017	Spring	ERG	48o 29' 43.30"	8o 48' 34.95"	Vapor Pressure Deficit(average for month)	vpd	0.33	kpa	March
S413	20&21_March_2017	Spring	ERG	48o 29' 43.30"	8o 48' 34.95"	Potential Evapotranspiration(monthly total)	pet	57.4	mm	March
S413	20&21_March_2017	Spring	ERG	48o 29' 43.30"	8o 48' 34.95"	Climate Water Deficit(monthly total)	def	0	mm	March
S413	20&21_March_2017	Spring	ERG	48o 29' 43.30"	8o 48' 34.95"	Precipitation(monthly total)	ppt	61.3	mm	March
S413	20&21_March_2017	Spring	ERG	48o 29' 43.30"	8o 48' 34.95"	Vapor Pressure(average for month)	vap	0.714	kPa	March
S413	20&21_March_2017	Spring	ERG	48o 29' 43.30"	8o 48' 34.95"	Min Temperature(average for month)	tmin	2.6	C	March
S413	20&21_March_2017	Spring	ERG	48o 29' 43.30"	8o 48' 34.95"	Runoff(monthly total)	q	5.9	mm	March
S413	20&21_March_2017	Spring	ERG	48o 29' 43.30"	8o 48' 34.95"	Actual Evapotranspiration(monthly total)	aet	57.4	mm	March
S413	20&21_March_2017	Spring	ERG	48o 29' 43.30"	8o 48' 34.95"	Max Temperature(average for month)	tmax	13.4	C	March
S413	20&21_March_2017	Spring	ERG	48o 29' 43.30"	8o 48' 34.95"	Downward Surface Shortwave Radiation	srad	130.697	W/m2	March
S413	20&21_March_2017	Spring	ERG	48o 29' 43.30"	8o 48' 34.95"	Wind Speed(average for month)	ws	3.3	m/s	March
S413	20&21_March_2017	Spring	ERG	48o 29' 43.30"	8o 48' 34.95"	Snow Water Equivalent(at end of month)	swe	0	mm	March
S413	20&21_March_2017	Spring	ERG	48o 29' 43.30"	8o 48' 34.95"	Palmer Drought Severity Index(at end of month)	PDSI	-3.1	unitless	March
S413	20&21_March_2017	Spring	ERG	48o 29' 43.30"	8o 48' 34.95"	Soil Moisture(total column - at end of month)	soil	59.8	mm	March
S377	20&21_March_2017	Spring	ERG	48o 29' 43.30"	8o 48' 34.95"	Vapor Pressure Deficit(average for month)	vpd	0.33	kpa	March
S377	20&21_March_2017	Spring	ERG	48o 29' 43.30"	8o 48' 34.95"	Potential Evapotranspiration(monthly total)	pet	57.4	mm	March
S377	20&21_March_2017	Spring	ERG	48o 29' 43.30"	8o 48' 34.95"	Climate Water Deficit(monthly total)	def	0	mm	March
S377	20&21_March_2017	Spring	ERG	48o 29' 43.30"	8o 48' 34.95"	Precipitation(monthly total)	ppt	61.3	mm	March
S377	20&21_March_2017	Spring	ERG	48o 29' 43.30"	8o 48' 34.95"	Vapor Pressure(average for month)	vap	0.714	kPa	March
S377	20&21_March_2017	Spring	ERG	48o 29' 43.30"	8o 48' 34.95"	Min Temperature(average for month)	tmin	2.6	C	March
S377	20&21_March_2017	Spring	ERG	48o 29' 43.30"	8o 48' 34.95"	Runoff(monthly total)	q	5.9	mm	March
S377	20&21_March_2017	Spring	ERG	48o 29' 43.30"	8o 48' 34.95"	Actual Evapotranspiration(monthly total)	aet	57.4	mm	March
S377	20&21_March_2017	Spring	ERG	48o 29' 43.30"	8o 48' 34.95"	Max Temperature(average for month)	tmax	13.4	C	March
S377	20&21_March_2017	Spring	ERG	48o 29' 43.30"	8o 48' 34.95"	Downward Surface Shortwave Radiation	srad	130.697	W/m2	March
S610	21_November_2018	Fall	ERG	48o 29' 43.30"	8o 48' 34.95"	Actual Evapotranspiration(monthly total)	aet	20.5	mm	November
S609	21_November_2018	Fall	ERG	48o 29' 43.30"	8o 48' 34.95"	Palmer Drought Severity Index(at end of month)	PDSI	-6.9	unitless	November
S609	21_November_2018	Fall	ERG	48o 29' 43.30"	8o 48' 34.95"	Vapor Pressure Deficit(average for month)	vpd	0.16	kpa	November
S609	21_November_2018	Fall	ERG	48o 29' 43.30"	8o 48' 34.95"	Runoff(monthly total)	q	1.1	mm	November
S609	21_November_2018	Fall	ERG	48o 29' 43.30"	8o 48' 34.95"	Wind Speed(average for month)	ws	1.8	m/s	November
S609	21_November_2018	Fall	ERG	48o 29' 43.30"	8o 48' 34.95"	Soil Moisture(total column - at end of month)	soil	7.5	mm	November
S609	21_November_2018	Fall	ERG	48o 29' 43.30"	8o 48' 34.95"	Downward Surface Shortwave Radiation	srad	58.6984	W/m2	November
S609	21_November_2018	Fall	ERG	48o 29' 43.30"	8o 48' 34.95"	Vapor Pressure(average for month)	vap	0.689	kPa	November
S609	21_November_2018	Fall	ERG	48o 29' 43.30"	8o 48' 34.95"	Potential Evapotranspiration(monthly total)	pet	20.5	mm	November
S609	21_November_2018	Fall	ERG	48o 29' 43.30"	8o 48' 34.95"	Snow Water Equivalent(at end of month)	swe	0	mm	November
S609	21_November_2018	Fall	ERG	48o 29' 43.30"	8o 48' 34.95"	Climate Water Deficit(monthly total)	def	0	mm	November
S609	21_November_2018	Fall	ERG	48o 29' 43.30"	8o 48' 34.95"	Min Temperature(average for month)	tmin	1.9	C	November
S609	21_November_2018	Fall	ERG	48o 29' 43.30"	8o 48' 34.95"	Precipitation(monthly total)	ppt	22.8	mm	November
S609	21_November_2018	Fall	ERG	48o 29' 43.30"	8o 48' 34.95"	Max Temperature(average for month)	tmax	9.1	C	November
S609	21_November_2018	Fall	ERG	48o 29' 43.30"	8o 48' 34.95"	Actual Evapotranspiration(monthly total)	aet	20.5	mm	November
S613	21_November_2018	Fall	ERG	48o 29' 43.30"	8o 48' 34.95"	Palmer Drought Severity Index(at end of month)	PDSI	-6.9	unitless	November
S613	21_November_2018	Fall	ERG	48o 29' 43.30"	8o 48' 34.95"	Vapor Pressure Deficit(average for month)	vpd	0.16	kpa	November
S613	21_November_2018	Fall	ERG	48o 29' 43.30"	8o 48' 34.95"	Runoff(monthly total)	q	1.1	mm	November
S613	21_November_2018	Fall	ERG	48o 29' 43.30"	8o 48' 34.95"	Wind Speed(average for month)	ws	1.8	m/s	November
S613	21_November_2018	Fall	ERG	48o 29' 43.30"	8o 48' 34.95"	Soil Moisture(total column - at end of month)	soil	7.5	mm	November
S613	21_November_2018	Fall	ERG	48o 29' 43.30"	8o 48' 34.95"	Downward Surface Shortwave Radiation	srad	58.6984	W/m2	November
S613	21_November_2018	Fall	ERG	48o 29' 43.30"	8o 48' 34.95"	Vapor Pressure(average for month)	vap	0.689	kPa	November
S613	21_November_2018	Fall	ERG	48o 29' 43.30"	8o 48' 34.95"	Potential Evapotranspiration(monthly total)	pet	20.5	mm	November
S613	21_November_2018	Fall	ERG	48o 29' 43.30"	8o 48' 34.95"	Snow Water Equivalent(at end of month)	swe	0	mm	November
S613	21_November_2018	Fall	ERG	48o 29' 43.30"	8o 48' 34.95"	Climate Water Deficit(monthly total)	def	0	mm	November
S613	21_November_2018	Fall	ERG	48o 29' 43.30"	8o 48' 34.95"	Min Temperature(average for month)	tmin	1.9	C	November
S613	21_November_2018	Fall	ERG	48o 29' 43.30"	8o 48' 34.95"	Precipitation(monthly total)	ppt	22.8	mm	November
S613	21_November_2018	Fall	ERG	48o 29' 43.30"	8o 48' 34.95"	Max Temperature(average for month)	tmax	9.1	C	November
S613	21_November_2018	Fall	ERG	48o 29' 43.30"	8o 48' 34.95"	Actual Evapotranspiration(monthly total)	aet	20.5	mm	November
S484	21_November_2018	Fall	ERG	48o 29' 43.30"	8o 48' 34.95"	Palmer Drought Severity Index(at end of month)	PDSI	-6.9	unitless	November
S484	21_November_2018	Fall	ERG	48o 29' 43.30"	8o 48' 34.95"	Vapor Pressure Deficit(average for month)	vpd	0.16	kpa	November
S484	21_November_2018	Fall	ERG	48o 29' 43.30"	8o 48' 34.95"	Runoff(monthly total)	q	1.1	mm	November
S484	21_November_2018	Fall	ERG	48o 29' 43.30"	8o 48' 34.95"	Wind Speed(average for month)	ws	1.8	m/s	November
S484	21_November_2018	Fall	ERG	48o 29' 43.30"	8o 48' 34.95"	Soil Moisture(total column - at end of month)	soil	7.5	mm	November
S484	21_November_2018	Fall	ERG	48o 29' 43.30"	8o 48' 34.95"	Downward Surface Shortwave Radiation	srad	58.6984	W/m2	November
S484	21_November_2018	Fall	ERG	48o 29' 43.30"	8o 48' 34.95"	Vapor Pressure(average for month)	vap	0.689	kPa	November
S484	21_November_2018	Fall	ERG	48o 29' 43.30"	8o 48' 34.95"	Potential Evapotranspiration(monthly total)	pet	20.5	mm	November
S484	21_November_2018	Fall	ERG	48o 29' 43.30"	8o 48' 34.95"	Snow Water Equivalent(at end of month)	swe	0	mm	November
S484	21_November_2018	Fall	ERG	48o 29' 43.30"	8o 48' 34.95"	Climate Water Deficit(monthly total)	def	0	mm	November
S484	21_November_2018	Fall	ERG	48o 29' 43.30"	8o 48' 34.95"	Min Temperature(average for month)	tmin	1.9	C	November
S484	21_November_2018	Fall	ERG	48o 29' 43.30"	8o 48' 34.95"	Precipitation(monthly total)	ppt	22.8	mm	November
S484	21_November_2018	Fall	ERG	48o 29' 43.30"	8o 48' 34.95"	Max Temperature(average for month)	tmax	9.1	C	November
S484	21_November_2018	Fall	ERG	48o 29' 43.30"	8o 48' 34.95"	Actual Evapotranspiration(monthly total)	aet	20.5	mm	November
S611	21_November_2018	Fall	ERG	48o 29' 43.30"	8o 48' 34.95"	Palmer Drought Severity Index(at end of month)	PDSI	-6.9	unitless	November
S611	21_November_2018	Fall	ERG	48o 29' 43.30"	8o 48' 34.95"	Vapor Pressure Deficit(average for month)	vpd	0.16	kpa	November
S611	21_November_2018	Fall	ERG	48o 29' 43.30"	8o 48' 34.95"	Runoff(monthly total)	q	1.1	mm	November
S611	21_November_2018	Fall	ERG	48o 29' 43.30"	8o 48' 34.95"	Wind Speed(average for month)	ws	1.8	m/s	November
S611	21_November_2018	Fall	ERG	48o 29' 43.30"	8o 48' 34.95"	Soil Moisture(total column - at end of month)	soil	7.5	mm	November
S611	21_November_2018	Fall	ERG	48o 29' 43.30"	8o 48' 34.95"	Downward Surface Shortwave Radiation	srad	58.6984	W/m2	November
S611	21_November_2018	Fall	ERG	48o 29' 43.30"	8o 48' 34.95"	Vapor Pressure(average for month)	vap	0.689	kPa	November
S611	21_November_2018	Fall	ERG	48o 29' 43.30"	8o 48' 34.95"	Potential Evapotranspiration(monthly total)	pet	20.5	mm	November
S611	21_November_2018	Fall	ERG	48o 29' 43.30"	8o 48' 34.95"	Snow Water Equivalent(at end of month)	swe	0	mm	November
S611	21_November_2018	Fall	ERG	48o 29' 43.30"	8o 48' 34.95"	Climate Water Deficit(monthly total)	def	0	mm	November
S611	21_November_2018	Fall	ERG	48o 29' 43.30"	8o 48' 34.95"	Min Temperature(average for month)	tmin	1.9	C	November
S611	21_November_2018	Fall	ERG	48o 29' 43.30"	8o 48' 34.95"	Precipitation(monthly total)	ppt	22.8	mm	November
S611	21_November_2018	Fall	ERG	48o 29' 43.30"	8o 48' 34.95"	Max Temperature(average for month)	tmax	9.1	C	November
S539	26_November_2017	Fall	ERG	48o 29' 43.30"	8o 48' 34.95"	Downward Surface Shortwave Radiation	srad	38.5031	W/m2	November
S539	26_November_2017	Fall	ERG	48o 29' 43.30"	8o 48' 34.95"	Soil Moisture(total column - at end of month)	soil	59.8	mm	November
S539	26_November_2017	Fall	ERG	48o 29' 43.30"	8o 48' 34.95"	Max Temperature(average for month)	tmax	7.1	C	November
S539	26_November_2017	Fall	ERG	48o 29' 43.30"	8o 48' 34.95"	Vapor Pressure(average for month)	vap	0.679	kPa	November
S539	26_November_2017	Fall	ERG	48o 29' 43.30"	8o 48' 34.95"	Snow Water Equivalent(at end of month)	swe	0.1	mm	November
S539	26_November_2017	Fall	ERG	48o 29' 43.30"	8o 48' 34.95"	Palmer Drought Severity Index(at end of month)	PDSI	-2.7	unitless	November
S539	26_November_2017	Fall	ERG	48o 29' 43.30"	8o 48' 34.95"	Vapor Pressure Deficit(average for month)	vpd	0.14	kpa	November
S665	4&5_April_2018	Spring	ERG	48o 29' 43.30"	8o 48' 34.95"	Potential Evapotranspiration(monthly total)	pet	37.4	mm	March
S665	4&5_April_2018	Spring	ERG	48o 29' 43.30"	8o 48' 34.95"	Vapor Pressure Deficit(average for month)	vpd	0.25	kpa	March
S665	4&5_April_2018	Spring	ERG	48o 29' 43.30"	8o 48' 34.95"	Downward Surface Shortwave Radiation	srad	117.8	W/m2	March
S543	26_November_2017	Fall	ERG	48o 29' 43.30"	8o 48' 34.95"	Min Temperature(average for month)	tmin	0.8	C	November
S543	26_November_2017	Fall	ERG	48o 29' 43.30"	8o 48' 34.95"	Climate Water Deficit(monthly total)	def	0	mm	November
S543	26_November_2017	Fall	ERG	48o 29' 43.30"	8o 48' 34.95"	Actual Evapotranspiration(monthly total)	aet	20.6	mm	November
S543	26_November_2017	Fall	ERG	48o 29' 43.30"	8o 48' 34.95"	Wind Speed(average for month)	ws	2.65	m/s	November
S543	26_November_2017	Fall	ERG	48o 29' 43.30"	8o 48' 34.95"	Downward Surface Shortwave Radiation	srad	38.5031	W/m2	November
S543	26_November_2017	Fall	ERG	48o 29' 43.30"	8o 48' 34.95"	Soil Moisture(total column - at end of month)	soil	59.8	mm	November
S543	26_November_2017	Fall	ERG	48o 29' 43.30"	8o 48' 34.95"	Max Temperature(average for month)	tmax	7.1	C	November
S543	26_November_2017	Fall	ERG	48o 29' 43.30"	8o 48' 34.95"	Vapor Pressure(average for month)	vap	0.679	kPa	November
S543	26_November_2017	Fall	ERG	48o 29' 43.30"	8o 48' 34.95"	Snow Water Equivalent(at end of month)	swe	0.1	mm	November
S708	22_March_2019	Spring	ERG	48o 29' 43.30"	8o 48' 34.95"	Vapor Pressure(average for month)	vap	0.691	kPa	March
S708	22_March_2019	Spring	ERG	48o 29' 43.30"	8o 48' 34.95"	Max Temperature(average for month)	tmax	11.7	C	March
S708	22_March_2019	Spring	ERG	48o 29' 43.30"	8o 48' 34.95"	Runoff(monthly total)	q	20.9	mm	March
S708	22_March_2019	Spring	ERG	48o 29' 43.30"	8o 48' 34.95"	Downward Surface Shortwave Radiation	srad	126.699	W/m2	March
S708	22_March_2019	Spring	ERG	48o 29' 43.30"	8o 48' 34.95"	Potential Evapotranspiration(monthly total)	pet	56.7	mm	March
S708	22_March_2019	Spring	ERG	48o 29' 43.30"	8o 48' 34.95"	Vapor Pressure Deficit(average for month)	vpd	0.37	kpa	March
S708	22_March_2019	Spring	ERG	48o 29' 43.30"	8o 48' 34.95"	Climate Water Deficit(monthly total)	def	0	mm	March
S708	22_March_2019	Spring	ERG	48o 29' 43.30"	8o 48' 34.95"	Snow Water Equivalent(at end of month)	swe	0	mm	March
S708	22_March_2019	Spring	ERG	48o 29' 43.30"	8o 48' 34.95"	Min Temperature(average for month)	tmin	2.7	C	March
S708	22_March_2019	Spring	ERG	48o 29' 43.30"	8o 48' 34.95"	Palmer Drought Severity Index(at end of month)	PDSI	-5.9	unitless	March
S708	22_March_2019	Spring	ERG	48o 29' 43.30"	8o 48' 34.95"	Wind Speed(average for month)	ws	4.1	m/s	March
S635	26_November_2017	Fall	ERG	48o 29' 43.30"	8o 48' 34.95"	Precipitation(monthly total)	ppt	101.1	mm	November
S635	26_November_2017	Fall	ERG	48o 29' 43.30"	8o 48' 34.95"	Runoff(monthly total)	q	43.3	mm	November
S634	26_November_2017	Fall	ERG	48o 29' 43.30"	8o 48' 34.95"	Min Temperature(average for month)	tmin	0.8	C	November
S634	26_November_2017	Fall	ERG	48o 29' 43.30"	8o 48' 34.95"	Climate Water Deficit(monthly total)	def	0	mm	November
S634	26_November_2017	Fall	ERG	48o 29' 43.30"	8o 48' 34.95"	Actual Evapotranspiration(monthly total)	aet	20.6	mm	November
S634	26_November_2017	Fall	ERG	48o 29' 43.30"	8o 48' 34.95"	Wind Speed(average for month)	ws	2.65	m/s	November
S634	26_November_2017	Fall	ERG	48o 29' 43.30"	8o 48' 34.95"	Downward Surface Shortwave Radiation	srad	38.5031	W/m2	November
S634	26_November_2017	Fall	ERG	48o 29' 43.30"	8o 48' 34.95"	Soil Moisture(total column - at end of month)	soil	59.8	mm	November
S634	26_November_2017	Fall	ERG	48o 29' 43.30"	8o 48' 34.95"	Max Temperature(average for month)	tmax	7.1	C	November
S634	26_November_2017	Fall	ERG	48o 29' 43.30"	8o 48' 34.95"	Vapor Pressure(average for month)	vap	0.679	kPa	November
S634	26_November_2017	Fall	ERG	48o 29' 43.30"	8o 48' 34.95"	Snow Water Equivalent(at end of month)	swe	0.1	mm	November
S634	26_November_2017	Fall	ERG	48o 29' 43.30"	8o 48' 34.95"	Palmer Drought Severity Index(at end of month)	PDSI	-2.7	unitless	November
S634	26_November_2017	Fall	ERG	48o 29' 43.30"	8o 48' 34.95"	Vapor Pressure Deficit(average for month)	vpd	0.14	kpa	November
S634	26_November_2017	Fall	ERG	48o 29' 43.30"	8o 48' 34.95"	Potential Evapotranspiration(monthly total)	pet	20.6	mm	November
S634	26_November_2017	Fall	ERG	48o 29' 43.30"	8o 48' 34.95"	Precipitation(monthly total)	ppt	101.1	mm	November
S634	26_November_2017	Fall	ERG	48o 29' 43.30"	8o 48' 34.95"	Runoff(monthly total)	q	43.3	mm	November
S542	26_November_2017	Fall	ERG	48o 29' 43.30"	8o 48' 34.95"	Min Temperature(average for month)	tmin	0.8	C	November
S542	26_November_2017	Fall	ERG	48o 29' 43.30"	8o 48' 34.95"	Climate Water Deficit(monthly total)	def	0	mm	November
S542	26_November_2017	Fall	ERG	48o 29' 43.30"	8o 48' 34.95"	Actual Evapotranspiration(monthly total)	aet	20.6	mm	November
S542	26_November_2017	Fall	ERG	48o 29' 43.30"	8o 48' 34.95"	Wind Speed(average for month)	ws	2.65	m/s	November
S542	26_November_2017	Fall	ERG	48o 29' 43.30"	8o 48' 34.95"	Downward Surface Shortwave Radiation	srad	38.5031	W/m2	November
S542	26_November_2017	Fall	ERG	48o 29' 43.30"	8o 48' 34.95"	Soil Moisture(total column - at end of month)	soil	59.8	mm	November
S542	26_November_2017	Fall	ERG	48o 29' 43.30"	8o 48' 34.95"	Max Temperature(average for month)	tmax	7.1	C	November
S542	26_November_2017	Fall	ERG	48o 29' 43.30"	8o 48' 34.95"	Vapor Pressure(average for month)	vap	0.679	kPa	November
S542	26_November_2017	Fall	ERG	48o 29' 43.30"	8o 48' 34.95"	Snow Water Equivalent(at end of month)	swe	0.1	mm	November
S542	26_November_2017	Fall	ERG	48o 29' 43.30"	8o 48' 34.95"	Palmer Drought Severity Index(at end of month)	PDSI	-2.7	unitless	November
S542	26_November_2017	Fall	ERG	48o 29' 43.30"	8o 48' 34.95"	Vapor Pressure Deficit(average for month)	vpd	0.14	kpa	November
S542	26_November_2017	Fall	ERG	48o 29' 43.30"	8o 48' 34.95"	Potential Evapotranspiration(monthly total)	pet	20.6	mm	November
S542	26_November_2017	Fall	ERG	48o 29' 43.30"	8o 48' 34.95"	Precipitation(monthly total)	ppt	101.1	mm	November
S542	26_November_2017	Fall	ERG	48o 29' 43.30"	8o 48' 34.95"	Runoff(monthly total)	q	43.3	mm	November
S540	26_November_2017	Fall	ERG	48o 29' 43.30"	8o 48' 34.95"	Min Temperature(average for month)	tmin	0.8	C	November
S540	26_November_2017	Fall	ERG	48o 29' 43.30"	8o 48' 34.95"	Climate Water Deficit(monthly total)	def	0	mm	November
S540	26_November_2017	Fall	ERG	48o 29' 43.30"	8o 48' 34.95"	Actual Evapotranspiration(monthly total)	aet	20.6	mm	November
S540	26_November_2017	Fall	ERG	48o 29' 43.30"	8o 48' 34.95"	Wind Speed(average for month)	ws	2.65	m/s	November
S540	26_November_2017	Fall	ERG	48o 29' 43.30"	8o 48' 34.95"	Downward Surface Shortwave Radiation	srad	38.5031	W/m2	November
S540	26_November_2017	Fall	ERG	48o 29' 43.30"	8o 48' 34.95"	Soil Moisture(total column - at end of month)	soil	59.8	mm	November
S540	26_November_2017	Fall	ERG	48o 29' 43.30"	8o 48' 34.95"	Max Temperature(average for month)	tmax	7.1	C	November
S540	26_November_2017	Fall	ERG	48o 29' 43.30"	8o 48' 34.95"	Vapor Pressure(average for month)	vap	0.679	kPa	November
S540	26_November_2017	Fall	ERG	48o 29' 43.30"	8o 48' 34.95"	Snow Water Equivalent(at end of month)	swe	0.1	mm	November
S540	26_November_2017	Fall	ERG	48o 29' 43.30"	8o 48' 34.95"	Palmer Drought Severity Index(at end of month)	PDSI	-2.7	unitless	November
S540	26_November_2017	Fall	ERG	48o 29' 43.30"	8o 48' 34.95"	Vapor Pressure Deficit(average for month)	vpd	0.14	kpa	November
S540	26_November_2017	Fall	ERG	48o 29' 43.30"	8o 48' 34.95"	Potential Evapotranspiration(monthly total)	pet	20.6	mm	November
S540	26_November_2017	Fall	ERG	48o 29' 43.30"	8o 48' 34.95"	Precipitation(monthly total)	ppt	101.1	mm	November
S540	26_November_2017	Fall	ERG	48o 29' 43.30"	8o 48' 34.95"	Runoff(monthly total)	q	43.3	mm	November
S632	26_November_2017	Fall	ERG	48o 29' 43.30"	8o 48' 34.95"	Min Temperature(average for month)	tmin	0.8	C	November
S119	27_March_2016	Spring	ERG	48o 29' 43.30"	8o 48' 34.95"	Actual Evapotranspiration(monthly total)	aet	42.1	mm	March
S119	27_March_2016	Spring	ERG	48o 29' 43.30"	8o 48' 34.95"	Max Temperature(average for month)	tmax	8.6	C	March
S119	27_March_2016	Spring	ERG	48o 29' 43.30"	8o 48' 34.95"	Downward Surface Shortwave Radiation	srad	118.102	W/m2	March
S119	27_March_2016	Spring	ERG	48o 29' 43.30"	8o 48' 34.95"	Climate Water Deficit(monthly total)	def	0	mm	March
S119	27_March_2016	Spring	ERG	48o 29' 43.30"	8o 48' 34.95"	Vapor Pressure Deficit(average for month)	vpd	0.21	kpa	March
S119	27_March_2016	Spring	ERG	48o 29' 43.30"	8o 48' 34.95"	Wind Speed(average for month)	ws	2.88	m/s	March
S119	27_March_2016	Spring	ERG	48o 29' 43.30"	8o 48' 34.95"	Vapor Pressure(average for month)	vap	0.594	kPa	March
S119	27_March_2016	Spring	ERG	48o 29' 43.30"	8o 48' 34.95"	Precipitation(monthly total)	ppt	51.4	mm	March
S119	27_March_2016	Spring	ERG	48o 29' 43.30"	8o 48' 34.95"	Soil Moisture(total column - at end of month)	soil	59.8	mm	March
S119	27_March_2016	Spring	ERG	48o 29' 43.30"	8o 48' 34.95"	Snow Water Equivalent(at end of month)	swe	0.1	mm	March
S119	27_March_2016	Spring	ERG	48o 29' 43.30"	8o 48' 34.95"	Palmer Drought Severity Index(at end of month)	PDSI	-3.2	unitless	March
S119	27_March_2016	Spring	ERG	48o 29' 43.30"	8o 48' 34.95"	Min Temperature(average for month)	tmin	-0.3	C	March
S119	27_March_2016	Spring	ERG	48o 29' 43.30"	8o 48' 34.95"	Potential Evapotranspiration(monthly total)	pet	42.1	mm	March
S119	27_March_2016	Spring	ERG	48o 29' 43.30"	8o 48' 34.95"	Runoff(monthly total)	q	11.2	mm	March
S115	27_March_2016	Spring	ERG	48o 29' 43.30"	8o 48' 34.95"	Actual Evapotranspiration(monthly total)	aet	42.1	mm	March
S115	27_March_2016	Spring	ERG	48o 29' 43.30"	8o 48' 34.95"	Max Temperature(average for month)	tmax	8.6	C	March
S115	27_March_2016	Spring	ERG	48o 29' 43.30"	8o 48' 34.95"	Downward Surface Shortwave Radiation	srad	118.102	W/m2	March
S115	27_March_2016	Spring	ERG	48o 29' 43.30"	8o 48' 34.95"	Climate Water Deficit(monthly total)	def	0	mm	March
S115	27_March_2016	Spring	ERG	48o 29' 43.30"	8o 48' 34.95"	Vapor Pressure Deficit(average for month)	vpd	0.21	kpa	March
S115	27_March_2016	Spring	ERG	48o 29' 43.30"	8o 48' 34.95"	Wind Speed(average for month)	ws	2.88	m/s	March
S115	27_March_2016	Spring	ERG	48o 29' 43.30"	8o 48' 34.95"	Vapor Pressure(average for month)	vap	0.594	kPa	March
S115	27_March_2016	Spring	ERG	48o 29' 43.30"	8o 48' 34.95"	Precipitation(monthly total)	ppt	51.4	mm	March
S115	27_March_2016	Spring	ERG	48o 29' 43.30"	8o 48' 34.95"	Soil Moisture(total column - at end of month)	soil	59.8	mm	March
S115	27_March_2016	Spring	ERG	48o 29' 43.30"	8o 48' 34.95"	Snow Water Equivalent(at end of month)	swe	0.1	mm	March
S115	27_March_2016	Spring	ERG	48o 29' 43.30"	8o 48' 34.95"	Palmer Drought Severity Index(at end of month)	PDSI	-3.2	unitless	March
S115	27_March_2016	Spring	ERG	48o 29' 43.30"	8o 48' 34.95"	Min Temperature(average for month)	tmin	-0.3	C	March
S115	27_March_2016	Spring	ERG	48o 29' 43.30"	8o 48' 34.95"	Potential Evapotranspiration(monthly total)	pet	42.1	mm	March
S115	27_March_2016	Spring	ERG	48o 29' 43.30"	8o 48' 34.95"	Runoff(monthly total)	q	11.2	mm	March
S81	27_March_2016	Spring	ERG	48o 29' 43.30"	8o 48' 34.95"	Actual Evapotranspiration(monthly total)	aet	42.1	mm	March
S81	27_March_2016	Spring	ERG	48o 29' 43.30"	8o 48' 34.95"	Max Temperature(average for month)	tmax	8.6	C	March
S81	27_March_2016	Spring	ERG	48o 29' 43.30"	8o 48' 34.95"	Downward Surface Shortwave Radiation	srad	118.102	W/m2	March
S81	27_March_2016	Spring	ERG	48o 29' 43.30"	8o 48' 34.95"	Climate Water Deficit(monthly total)	def	0	mm	March
S81	27_March_2016	Spring	ERG	48o 29' 43.30"	8o 48' 34.95"	Vapor Pressure Deficit(average for month)	vpd	0.21	kpa	March
S81	27_March_2016	Spring	ERG	48o 29' 43.30"	8o 48' 34.95"	Wind Speed(average for month)	ws	2.88	m/s	March
S81	27_March_2016	Spring	ERG	48o 29' 43.30"	8o 48' 34.95"	Vapor Pressure(average for month)	vap	0.594	kPa	March
S81	27_March_2016	Spring	ERG	48o 29' 43.30"	8o 48' 34.95"	Precipitation(monthly total)	ppt	51.4	mm	March
S81	27_March_2016	Spring	ERG	48o 29' 43.30"	8o 48' 34.95"	Soil Moisture(total column - at end of month)	soil	59.8	mm	March
S81	27_March_2016	Spring	ERG	48o 29' 43.30"	8o 48' 34.95"	Snow Water Equivalent(at end of month)	swe	0.1	mm	March
S81	27_March_2016	Spring	ERG	48o 29' 43.30"	8o 48' 34.95"	Palmer Drought Severity Index(at end of month)	PDSI	-3.2	unitless	March
S81	27_March_2016	Spring	ERG	48o 29' 43.30"	8o 48' 34.95"	Min Temperature(average for month)	tmin	-0.3	C	March
S81	27_March_2016	Spring	ERG	48o 29' 43.30"	8o 48' 34.95"	Potential Evapotranspiration(monthly total)	pet	42.1	mm	March
S81	27_March_2016	Spring	ERG	48o 29' 43.30"	8o 48' 34.95"	Runoff(monthly total)	q	11.2	mm	March
S116	27_March_2016	Spring	ERG	48o 29' 43.30"	8o 48' 34.95"	Actual Evapotranspiration(monthly total)	aet	42.1	mm	March
S116	27_March_2016	Spring	ERG	48o 29' 43.30"	8o 48' 34.95"	Max Temperature(average for month)	tmax	8.6	C	March
S116	27_March_2016	Spring	ERG	48o 29' 43.30"	8o 48' 34.95"	Downward Surface Shortwave Radiation	srad	118.102	W/m2	March
S116	27_March_2016	Spring	ERG	48o 29' 43.30"	8o 48' 34.95"	Climate Water Deficit(monthly total)	def	0	mm	March
S80	27_March_2016	Spring	ERG	48o 29' 43.30"	8o 48' 34.95"	Runoff(monthly total)	q	11.2	mm	March
S575	4&5_April_2018	Spring	ERG	48o 29' 43.30"	8o 48' 34.95"	Min Temperature(average for month)	tmin	-0.9	C	March
S665	4&5_April_2018	Spring	ERG	48o 29' 43.30"	8o 48' 34.95"	Climate Water Deficit(monthly total)	def	0	mm	March
S665	4&5_April_2018	Spring	ERG	48o 29' 43.30"	8o 48' 34.95"	Max Temperature(average for month)	tmax	8.2	C	March
S665	4&5_April_2018	Spring	ERG	48o 29' 43.30"	8o 48' 34.95"	Soil Moisture(total column - at end of month)	soil	59.8	mm	March
S665	4&5_April_2018	Spring	ERG	48o 29' 43.30"	8o 48' 34.95"	Actual Evapotranspiration(monthly total)	aet	37.4	mm	March
S665	4&5_April_2018	Spring	ERG	48o 29' 43.30"	8o 48' 34.95"	Palmer Drought Severity Index(at end of month)	PDSI	-1.1	unitless	March
S414	20&21_March_2017	Spring	ERG	48o 29' 43.30"	8o 48' 34.95"	Potential Evapotranspiration(monthly total)	pet	57.4	mm	March
S414	20&21_March_2017	Spring	ERG	48o 29' 43.30"	8o 48' 34.95"	Climate Water Deficit(monthly total)	def	0	mm	March
S414	20&21_March_2017	Spring	ERG	48o 29' 43.30"	8o 48' 34.95"	Precipitation(monthly total)	ppt	61.3	mm	March
S665	4&5_April_2018	Spring	ERG	48o 29' 43.30"	8o 48' 34.95"	Wind Speed(average for month)	ws	3.1	m/s	March
S665	4&5_April_2018	Spring	ERG	48o 29' 43.30"	8o 48' 34.95"	Snow Water Equivalent(at end of month)	swe	1.4	mm	March
S665	4&5_April_2018	Spring	ERG	48o 29' 43.30"	8o 48' 34.95"	Precipitation(monthly total)	ppt	47.4	mm	March
S665	4&5_April_2018	Spring	ERG	48o 29' 43.30"	8o 48' 34.95"	Vapor Pressure(average for month)	vap	0.59	kPa	March
S665	4&5_April_2018	Spring	ERG	48o 29' 43.30"	8o 48' 34.95"	Runoff(monthly total)	q	45.7	mm	March
S665	4&5_April_2018	Spring	ERG	48o 29' 43.30"	8o 48' 34.95"	Min Temperature(average for month)	tmin	-0.9	C	March
S667	4&5_April_2018	Spring	ERG	48o 29' 43.30"	8o 48' 34.95"	Climate Water Deficit(monthly total)	def	0	mm	March
S667	4&5_April_2018	Spring	ERG	48o 29' 43.30"	8o 48' 34.95"	Max Temperature(average for month)	tmax	8.2	C	March
S667	4&5_April_2018	Spring	ERG	48o 29' 43.30"	8o 48' 34.95"	Soil Moisture(total column - at end of month)	soil	59.8	mm	March
S667	4&5_April_2018	Spring	ERG	48o 29' 43.30"	8o 48' 34.95"	Actual Evapotranspiration(monthly total)	aet	37.4	mm	March
S667	4&5_April_2018	Spring	ERG	48o 29' 43.30"	8o 48' 34.95"	Palmer Drought Severity Index(at end of month)	PDSI	-1.1	unitless	March
S667	4&5_April_2018	Spring	ERG	48o 29' 43.30"	8o 48' 34.95"	Potential Evapotranspiration(monthly total)	pet	37.4	mm	March
S667	4&5_April_2018	Spring	ERG	48o 29' 43.30"	8o 48' 34.95"	Vapor Pressure Deficit(average for month)	vpd	0.25	kpa	March
S667	4&5_April_2018	Spring	ERG	48o 29' 43.30"	8o 48' 34.95"	Downward Surface Shortwave Radiation	srad	117.8	W/m2	March
S667	4&5_April_2018	Spring	ERG	48o 29' 43.30"	8o 48' 34.95"	Wind Speed(average for month)	ws	3.1	m/s	March
S667	4&5_April_2018	Spring	ERG	48o 29' 43.30"	8o 48' 34.95"	Snow Water Equivalent(at end of month)	swe	1.4	mm	March
S667	4&5_April_2018	Spring	ERG	48o 29' 43.30"	8o 48' 34.95"	Precipitation(monthly total)	ppt	47.4	mm	March
S667	4&5_April_2018	Spring	ERG	48o 29' 43.30"	8o 48' 34.95"	Vapor Pressure(average for month)	vap	0.59	kPa	March
S667	4&5_April_2018	Spring	ERG	48o 29' 43.30"	8o 48' 34.95"	Runoff(monthly total)	q	45.7	mm	March
S667	4&5_April_2018	Spring	ERG	48o 29' 43.30"	8o 48' 34.95"	Min Temperature(average for month)	tmin	-0.9	C	March
S708	22_March_2019	Spring	ERG	48o 29' 43.30"	8o 48' 34.95"	Soil Moisture(total column - at end of month)	soil	59.8	mm	March
S708	22_March_2019	Spring	ERG	48o 29' 43.30"	8o 48' 34.95"	Precipitation(monthly total)	ppt	76.2	mm	March
S708	22_March_2019	Spring	ERG	48o 29' 43.30"	8o 48' 34.95"	Actual Evapotranspiration(monthly total)	aet	56.7	mm	March
S706	22_March_2019	Spring	ERG	48o 29' 43.30"	8o 48' 34.95"	Vapor Pressure(average for month)	vap	0.691	kPa	March
S706	22_March_2019	Spring	ERG	48o 29' 43.30"	8o 48' 34.95"	Max Temperature(average for month)	tmax	11.7	C	March
S706	22_March_2019	Spring	ERG	48o 29' 43.30"	8o 48' 34.95"	Runoff(monthly total)	q	20.9	mm	March
S706	22_March_2019	Spring	ERG	48o 29' 43.30"	8o 48' 34.95"	Downward Surface Shortwave Radiation	srad	126.699	W/m2	March
S706	22_March_2019	Spring	ERG	48o 29' 43.30"	8o 48' 34.95"	Potential Evapotranspiration(monthly total)	pet	56.7	mm	March
S706	22_March_2019	Spring	ERG	48o 29' 43.30"	8o 48' 34.95"	Vapor Pressure Deficit(average for month)	vpd	0.37	kpa	March
S706	22_March_2019	Spring	ERG	48o 29' 43.30"	8o 48' 34.95"	Climate Water Deficit(monthly total)	def	0	mm	March
S706	22_March_2019	Spring	ERG	48o 29' 43.30"	8o 48' 34.95"	Snow Water Equivalent(at end of month)	swe	0	mm	March
S706	22_March_2019	Spring	ERG	48o 29' 43.30"	8o 48' 34.95"	Min Temperature(average for month)	tmin	2.7	C	March
S706	22_March_2019	Spring	ERG	48o 29' 43.30"	8o 48' 34.95"	Palmer Drought Severity Index(at end of month)	PDSI	-5.9	unitless	March
S706	22_March_2019	Spring	ERG	48o 29' 43.30"	8o 48' 34.95"	Wind Speed(average for month)	ws	4.1	m/s	March
S706	22_March_2019	Spring	ERG	48o 29' 43.30"	8o 48' 34.95"	Soil Moisture(total column - at end of month)	soil	59.8	mm	March
S706	22_March_2019	Spring	ERG	48o 29' 43.30"	8o 48' 34.95"	Precipitation(monthly total)	ppt	76.2	mm	March
S706	22_March_2019	Spring	ERG	48o 29' 43.30"	8o 48' 34.95"	Actual Evapotranspiration(monthly total)	aet	56.7	mm	March
S707	22_March_2019	Spring	ERG	48o 29' 43.30"	8o 48' 34.95"	Vapor Pressure(average for month)	vap	0.691	kPa	March
S707	22_March_2019	Spring	ERG	48o 29' 43.30"	8o 48' 34.95"	Max Temperature(average for month)	tmax	11.7	C	March
S707	22_March_2019	Spring	ERG	48o 29' 43.30"	8o 48' 34.95"	Runoff(monthly total)	q	20.9	mm	March
S707	22_March_2019	Spring	ERG	48o 29' 43.30"	8o 48' 34.95"	Downward Surface Shortwave Radiation	srad	126.699	W/m2	March
S707	22_March_2019	Spring	ERG	48o 29' 43.30"	8o 48' 34.95"	Potential Evapotranspiration(monthly total)	pet	56.7	mm	March
S707	22_March_2019	Spring	ERG	48o 29' 43.30"	8o 48' 34.95"	Vapor Pressure Deficit(average for month)	vpd	0.37	kpa	March
S707	22_March_2019	Spring	ERG	48o 29' 43.30"	8o 48' 34.95"	Climate Water Deficit(monthly total)	def	0	mm	March
S707	22_March_2019	Spring	ERG	48o 29' 43.30"	8o 48' 34.95"	Snow Water Equivalent(at end of month)	swe	0	mm	March
S707	22_March_2019	Spring	ERG	48o 29' 43.30"	8o 48' 34.95"	Min Temperature(average for month)	tmin	2.7	C	March
S707	22_March_2019	Spring	ERG	48o 29' 43.30"	8o 48' 34.95"	Palmer Drought Severity Index(at end of month)	PDSI	-5.9	unitless	March
S707	22_March_2019	Spring	ERG	48o 29' 43.30"	8o 48' 34.95"	Wind Speed(average for month)	ws	4.1	m/s	March
S707	22_March_2019	Spring	ERG	48o 29' 43.30"	8o 48' 34.95"	Soil Moisture(total column - at end of month)	soil	59.8	mm	March
S707	22_March_2019	Spring	ERG	48o 29' 43.30"	8o 48' 34.95"	Precipitation(monthly total)	ppt	76.2	mm	March
S707	22_March_2019	Spring	ERG	48o 29' 43.30"	8o 48' 34.95"	Actual Evapotranspiration(monthly total)	aet	56.7	mm	March
S705	22_March_2019	Spring	ERG	48o 29' 43.30"	8o 48' 34.95"	Vapor Pressure(average for month)	vap	0.691	kPa	March
S705	22_March_2019	Spring	ERG	48o 29' 43.30"	8o 48' 34.95"	Max Temperature(average for month)	tmax	11.7	C	March
S705	22_March_2019	Spring	ERG	48o 29' 43.30"	8o 48' 34.95"	Runoff(monthly total)	q	20.9	mm	March
S705	22_March_2019	Spring	ERG	48o 29' 43.30"	8o 48' 34.95"	Downward Surface Shortwave Radiation	srad	126.699	W/m2	March
S705	22_March_2019	Spring	ERG	48o 29' 43.30"	8o 48' 34.95"	Potential Evapotranspiration(monthly total)	pet	56.7	mm	March
S705	22_March_2019	Spring	ERG	48o 29' 43.30"	8o 48' 34.95"	Vapor Pressure Deficit(average for month)	vpd	0.37	kpa	March
S705	22_March_2019	Spring	ERG	48o 29' 43.30"	8o 48' 34.95"	Climate Water Deficit(monthly total)	def	0	mm	March
S705	22_March_2019	Spring	ERG	48o 29' 43.30"	8o 48' 34.95"	Snow Water Equivalent(at end of month)	swe	0	mm	March
S705	22_March_2019	Spring	ERG	48o 29' 43.30"	8o 48' 34.95"	Min Temperature(average for month)	tmin	2.7	C	March
S705	22_March_2019	Spring	ERG	48o 29' 43.30"	8o 48' 34.95"	Palmer Drought Severity Index(at end of month)	PDSI	-5.9	unitless	March
S705	22_March_2019	Spring	ERG	48o 29' 43.30"	8o 48' 34.95"	Wind Speed(average for month)	ws	4.1	m/s	March
S705	22_March_2019	Spring	ERG	48o 29' 43.30"	8o 48' 34.95"	Soil Moisture(total column - at end of month)	soil	59.8	mm	March
S705	22_March_2019	Spring	ERG	48o 29' 43.30"	8o 48' 34.95"	Precipitation(monthly total)	ppt	76.2	mm	March
S705	22_March_2019	Spring	ERG	48o 29' 43.30"	8o 48' 34.95"	Actual Evapotranspiration(monthly total)	aet	56.7	mm	March
S519	22_March_2019	Spring	ERG	48o 29' 43.30"	8o 48' 34.95"	Vapor Pressure(average for month)	vap	0.691	kPa	March
S519	22_March_2019	Spring	ERG	48o 29' 43.30"	8o 48' 34.95"	Max Temperature(average for month)	tmax	11.7	C	March
S519	22_March_2019	Spring	ERG	48o 29' 43.30"	8o 48' 34.95"	Runoff(monthly total)	q	20.9	mm	March
S519	22_March_2019	Spring	ERG	48o 29' 43.30"	8o 48' 34.95"	Downward Surface Shortwave Radiation	srad	126.699	W/m2	March
S519	22_March_2019	Spring	ERG	48o 29' 43.30"	8o 48' 34.95"	Potential Evapotranspiration(monthly total)	pet	56.7	mm	March
S519	22_March_2019	Spring	ERG	48o 29' 43.30"	8o 48' 34.95"	Vapor Pressure Deficit(average for month)	vpd	0.37	kpa	March
S519	22_March_2019	Spring	ERG	48o 29' 43.30"	8o 48' 34.95"	Climate Water Deficit(monthly total)	def	0	mm	March
S519	22_March_2019	Spring	ERG	48o 29' 43.30"	8o 48' 34.95"	Snow Water Equivalent(at end of month)	swe	0	mm	March
S519	22_March_2019	Spring	ERG	48o 29' 43.30"	8o 48' 34.95"	Min Temperature(average for month)	tmin	2.7	C	March
S418	20&21_March_2017	Spring	ERG	48o 29' 43.30"	8o 48' 34.95"	Vapor Pressure Deficit(average for month)	vpd	0.33	kpa	March
S418	20&21_March_2017	Spring	ERG	48o 29' 43.30"	8o 48' 34.95"	Potential Evapotranspiration(monthly total)	pet	57.4	mm	March
S418	20&21_March_2017	Spring	ERG	48o 29' 43.30"	8o 48' 34.95"	Climate Water Deficit(monthly total)	def	0	mm	March
S418	20&21_March_2017	Spring	ERG	48o 29' 43.30"	8o 48' 34.95"	Precipitation(monthly total)	ppt	61.3	mm	March
S418	20&21_March_2017	Spring	ERG	48o 29' 43.30"	8o 48' 34.95"	Vapor Pressure(average for month)	vap	0.714	kPa	March
S418	20&21_March_2017	Spring	ERG	48o 29' 43.30"	8o 48' 34.95"	Min Temperature(average for month)	tmin	2.6	C	March
S418	20&21_March_2017	Spring	ERG	48o 29' 43.30"	8o 48' 34.95"	Runoff(monthly total)	q	5.9	mm	March
S418	20&21_March_2017	Spring	ERG	48o 29' 43.30"	8o 48' 34.95"	Actual Evapotranspiration(monthly total)	aet	57.4	mm	March
S418	20&21_March_2017	Spring	ERG	48o 29' 43.30"	8o 48' 34.95"	Max Temperature(average for month)	tmax	13.4	C	March
S418	20&21_March_2017	Spring	ERG	48o 29' 43.30"	8o 48' 34.95"	Downward Surface Shortwave Radiation	srad	130.697	W/m2	March
S418	20&21_March_2017	Spring	ERG	48o 29' 43.30"	8o 48' 34.95"	Wind Speed(average for month)	ws	3.3	m/s	March
S418	20&21_March_2017	Spring	ERG	48o 29' 43.30"	8o 48' 34.95"	Snow Water Equivalent(at end of month)	swe	0	mm	March
S418	20&21_March_2017	Spring	ERG	48o 29' 43.30"	8o 48' 34.95"	Palmer Drought Severity Index(at end of month)	PDSI	-3.1	unitless	March
S418	20&21_March_2017	Spring	ERG	48o 29' 43.30"	8o 48' 34.95"	Soil Moisture(total column - at end of month)	soil	59.8	mm	March
S376	20&21_March_2017	Spring	ERG	48o 29' 43.30"	8o 48' 34.95"	Vapor Pressure Deficit(average for month)	vpd	0.33	kpa	March
S376	20&21_March_2017	Spring	ERG	48o 29' 43.30"	8o 48' 34.95"	Potential Evapotranspiration(monthly total)	pet	57.4	mm	March
S376	20&21_March_2017	Spring	ERG	48o 29' 43.30"	8o 48' 34.95"	Climate Water Deficit(monthly total)	def	0	mm	March
S376	20&21_March_2017	Spring	ERG	48o 29' 43.30"	8o 48' 34.95"	Precipitation(monthly total)	ppt	61.3	mm	March
S376	20&21_March_2017	Spring	ERG	48o 29' 43.30"	8o 48' 34.95"	Vapor Pressure(average for month)	vap	0.714	kPa	March
S376	20&21_March_2017	Spring	ERG	48o 29' 43.30"	8o 48' 34.95"	Min Temperature(average for month)	tmin	2.6	C	March
S376	20&21_March_2017	Spring	ERG	48o 29' 43.30"	8o 48' 34.95"	Runoff(monthly total)	q	5.9	mm	March
S376	20&21_March_2017	Spring	ERG	48o 29' 43.30"	8o 48' 34.95"	Actual Evapotranspiration(monthly total)	aet	57.4	mm	March
S376	20&21_March_2017	Spring	ERG	48o 29' 43.30"	8o 48' 34.95"	Max Temperature(average for month)	tmax	13.4	C	March
S376	20&21_March_2017	Spring	ERG	48o 29' 43.30"	8o 48' 34.95"	Downward Surface Shortwave Radiation	srad	130.697	W/m2	March
S376	20&21_March_2017	Spring	ERG	48o 29' 43.30"	8o 48' 34.95"	Wind Speed(average for month)	ws	3.3	m/s	March
S376	20&21_March_2017	Spring	ERG	48o 29' 43.30"	8o 48' 34.95"	Snow Water Equivalent(at end of month)	swe	0	mm	March
S376	20&21_March_2017	Spring	ERG	48o 29' 43.30"	8o 48' 34.95"	Palmer Drought Severity Index(at end of month)	PDSI	-3.1	unitless	March
S376	20&21_March_2017	Spring	ERG	48o 29' 43.30"	8o 48' 34.95"	Soil Moisture(total column - at end of month)	soil	59.8	mm	March
S374	20&21_March_2017	Spring	ERG	48o 29' 43.30"	8o 48' 34.95"	Vapor Pressure Deficit(average for month)	vpd	0.33	kpa	March
S374	20&21_March_2017	Spring	ERG	48o 29' 43.30"	8o 48' 34.95"	Potential Evapotranspiration(monthly total)	pet	57.4	mm	March
S374	20&21_March_2017	Spring	ERG	48o 29' 43.30"	8o 48' 34.95"	Climate Water Deficit(monthly total)	def	0	mm	March
S374	20&21_March_2017	Spring	ERG	48o 29' 43.30"	8o 48' 34.95"	Precipitation(monthly total)	ppt	61.3	mm	March
S374	20&21_March_2017	Spring	ERG	48o 29' 43.30"	8o 48' 34.95"	Vapor Pressure(average for month)	vap	0.714	kPa	March
S374	20&21_March_2017	Spring	ERG	48o 29' 43.30"	8o 48' 34.95"	Min Temperature(average for month)	tmin	2.6	C	March
S575	4&5_April_2018	Spring	ERG	48o 29' 43.30"	8o 48' 34.95"	Snow Water Equivalent(at end of month)	swe	1.4	mm	March
S575	4&5_April_2018	Spring	ERG	48o 29' 43.30"	8o 48' 34.95"	Precipitation(monthly total)	ppt	47.4	mm	March
S80	27_March_2016	Spring	ERG	48o 29' 43.30"	8o 48' 34.95"	Potential Evapotranspiration(monthly total)	pet	42.1	mm	March
S575	4&5_April_2018	Spring	ERG	48o 29' 43.30"	8o 48' 34.95"	Runoff(monthly total)	q	45.7	mm	March
S374	20&21_March_2017	Spring	ERG	48o 29' 43.30"	8o 48' 34.95"	Downward Surface Shortwave Radiation	srad	130.697	W/m2	March
S374	20&21_March_2017	Spring	ERG	48o 29' 43.30"	8o 48' 34.95"	Wind Speed(average for month)	ws	3.3	m/s	March
S374	20&21_March_2017	Spring	ERG	48o 29' 43.30"	8o 48' 34.95"	Snow Water Equivalent(at end of month)	swe	0	mm	March
S374	20&21_March_2017	Spring	ERG	48o 29' 43.30"	8o 48' 34.95"	Palmer Drought Severity Index(at end of month)	PDSI	-3.1	unitless	March
S374	20&21_March_2017	Spring	ERG	48o 29' 43.30"	8o 48' 34.95"	Soil Moisture(total column - at end of month)	soil	59.8	mm	March
S414	20&21_March_2017	Spring	ERG	48o 29' 43.30"	8o 48' 34.95"	Vapor Pressure Deficit(average for month)	vpd	0.33	kpa	March
S27	18_February_2015	Spring	ERG	48o 29' 43.30"	8o 48' 34.95"	Vapor Pressure(average for month)	vap	0.512	kPa	February
S27	18_February_2015	Spring	ERG	48o 29' 43.30"	8o 48' 34.95"	Wind Speed(average for month)	ws	2.17	m/s	February
S27	18_February_2015	Spring	ERG	48o 29' 43.30"	8o 48' 34.95"	Climate Water Deficit(monthly total)	def	0	mm	February
S414	20&21_March_2017	Spring	ERG	48o 29' 43.30"	8o 48' 34.95"	Vapor Pressure(average for month)	vap	0.714	kPa	March
S414	20&21_March_2017	Spring	ERG	48o 29' 43.30"	8o 48' 34.95"	Min Temperature(average for month)	tmin	2.6	C	March
S414	20&21_March_2017	Spring	ERG	48o 29' 43.30"	8o 48' 34.95"	Runoff(monthly total)	q	5.9	mm	March
S414	20&21_March_2017	Spring	ERG	48o 29' 43.30"	8o 48' 34.95"	Actual Evapotranspiration(monthly total)	aet	57.4	mm	March
S414	20&21_March_2017	Spring	ERG	48o 29' 43.30"	8o 48' 34.95"	Max Temperature(average for month)	tmax	13.4	C	March
S414	20&21_March_2017	Spring	ERG	48o 29' 43.30"	8o 48' 34.95"	Downward Surface Shortwave Radiation	srad	130.697	W/m2	March
S414	20&21_March_2017	Spring	ERG	48o 29' 43.30"	8o 48' 34.95"	Wind Speed(average for month)	ws	3.3	m/s	March
S414	20&21_March_2017	Spring	ERG	48o 29' 43.30"	8o 48' 34.95"	Snow Water Equivalent(at end of month)	swe	0	mm	March
S414	20&21_March_2017	Spring	ERG	48o 29' 43.30"	8o 48' 34.95"	Palmer Drought Severity Index(at end of month)	PDSI	-3.1	unitless	March
S414	20&21_March_2017	Spring	ERG	48o 29' 43.30"	8o 48' 34.95"	Soil Moisture(total column - at end of month)	soil	59.8	mm	March
S543	26_November_2017	Fall	ERG	48o 29' 43.30"	8o 48' 34.95"	Palmer Drought Severity Index(at end of month)	PDSI	-2.7	unitless	November
S543	26_November_2017	Fall	ERG	48o 29' 43.30"	8o 48' 34.95"	Vapor Pressure Deficit(average for month)	vpd	0.14	kpa	November
S543	26_November_2017	Fall	ERG	48o 29' 43.30"	8o 48' 34.95"	Potential Evapotranspiration(monthly total)	pet	20.6	mm	November
S543	26_November_2017	Fall	ERG	48o 29' 43.30"	8o 48' 34.95"	Precipitation(monthly total)	ppt	101.1	mm	November
S543	26_November_2017	Fall	ERG	48o 29' 43.30"	8o 48' 34.95"	Runoff(monthly total)	q	43.3	mm	November
S631	26_November_2017	Fall	ERG	48o 29' 43.30"	8o 48' 34.95"	Min Temperature(average for month)	tmin	0.8	C	November
S631	26_November_2017	Fall	ERG	48o 29' 43.30"	8o 48' 34.95"	Climate Water Deficit(monthly total)	def	0	mm	November
S631	26_November_2017	Fall	ERG	48o 29' 43.30"	8o 48' 34.95"	Actual Evapotranspiration(monthly total)	aet	20.6	mm	November
S631	26_November_2017	Fall	ERG	48o 29' 43.30"	8o 48' 34.95"	Wind Speed(average for month)	ws	2.65	m/s	November
S631	26_November_2017	Fall	ERG	48o 29' 43.30"	8o 48' 34.95"	Downward Surface Shortwave Radiation	srad	38.5031	W/m2	November
S579	4&5_April_2018	Spring	ERG	48o 29' 43.30"	8o 48' 34.95"	Climate Water Deficit(monthly total)	def	0	mm	March
S579	4&5_April_2018	Spring	ERG	48o 29' 43.30"	8o 48' 34.95"	Max Temperature(average for month)	tmax	8.2	C	March
S579	4&5_April_2018	Spring	ERG	48o 29' 43.30"	8o 48' 34.95"	Soil Moisture(total column - at end of month)	soil	59.8	mm	March
S579	4&5_April_2018	Spring	ERG	48o 29' 43.30"	8o 48' 34.95"	Actual Evapotranspiration(monthly total)	aet	37.4	mm	March
S579	4&5_April_2018	Spring	ERG	48o 29' 43.30"	8o 48' 34.95"	Palmer Drought Severity Index(at end of month)	PDSI	-1.1	unitless	March
S579	4&5_April_2018	Spring	ERG	48o 29' 43.30"	8o 48' 34.95"	Potential Evapotranspiration(monthly total)	pet	37.4	mm	March
S579	4&5_April_2018	Spring	ERG	48o 29' 43.30"	8o 48' 34.95"	Vapor Pressure Deficit(average for month)	vpd	0.25	kpa	March
S579	4&5_April_2018	Spring	ERG	48o 29' 43.30"	8o 48' 34.95"	Downward Surface Shortwave Radiation	srad	117.8	W/m2	March
S27	18_February_2015	Spring	ERG	48o 29' 43.30"	8o 48' 34.95"	Potential Evapotranspiration(monthly total)	pet	3	mm	February
S27	18_February_2015	Spring	ERG	48o 29' 43.30"	8o 48' 34.95"	Max Temperature(average for month)	tmax	3.47	C	February
S27	18_February_2015	Spring	ERG	48o 29' 43.30"	8o 48' 34.95"	Precipitation(monthly total)	ppt	30.3	mm	February
S27	18_February_2015	Spring	ERG	48o 29' 43.30"	8o 48' 34.95"	Soil Moisture(total column - at end of month)	soil	59.8	mm	February
S27	18_February_2015	Spring	ERG	48o 29' 43.30"	8o 48' 34.95"	Downward Surface Shortwave Radiation	srad	78.6007	W/m2	February
S27	18_February_2015	Spring	ERG	48o 29' 43.30"	8o 48' 34.95"	Palmer Drought Severity Index(at end of month)	PDSI	1.69	unitless	February
S27	18_February_2015	Spring	ERG	48o 29' 43.30"	8o 48' 34.95"	Actual Evapotranspiration(monthly total)	aet	3	mm	February
S27	18_February_2015	Spring	ERG	48o 29' 43.30"	8o 48' 34.95"	Vapor Pressure Deficit(average for month)	vpd	0.12	kpa	February
S27	18_February_2015	Spring	ERG	48o 29' 43.30"	8o 48' 34.95"	Runoff(monthly total)	q	12	mm	February
S670	4&5_April_2018	Spring	ERG	48o 29' 43.30"	8o 48' 34.95"	Max Temperature(average for month)	tmax	8.2	C	March
S670	4&5_April_2018	Spring	ERG	48o 29' 43.30"	8o 48' 34.95"	Soil Moisture(total column - at end of month)	soil	59.8	mm	March
S670	4&5_April_2018	Spring	ERG	48o 29' 43.30"	8o 48' 34.95"	Actual Evapotranspiration(monthly total)	aet	37.4	mm	March
S27	18_February_2015	Spring	ERG	48o 29' 43.30"	8o 48' 34.95"	Min Temperature(average for month)	tmin	-3.44	C	February
S28	18_February_2015	Spring	ERG	48o 29' 43.30"	8o 48' 34.95"	Snow Water Equivalent(at end of month)	swe	44.1	mm	February
S28	18_February_2015	Spring	ERG	48o 29' 43.30"	8o 48' 34.95"	Potential Evapotranspiration(monthly total)	pet	3	mm	February
S28	18_February_2015	Spring	ERG	48o 29' 43.30"	8o 48' 34.95"	Max Temperature(average for month)	tmax	3.47	C	February
S28	18_February_2015	Spring	ERG	48o 29' 43.30"	8o 48' 34.95"	Precipitation(monthly total)	ppt	30.3	mm	February
S28	18_February_2015	Spring	ERG	48o 29' 43.30"	8o 48' 34.95"	Soil Moisture(total column - at end of month)	soil	59.8	mm	February
S28	18_February_2015	Spring	ERG	48o 29' 43.30"	8o 48' 34.95"	Downward Surface Shortwave Radiation	srad	78.6007	W/m2	February
S28	18_February_2015	Spring	ERG	48o 29' 43.30"	8o 48' 34.95"	Palmer Drought Severity Index(at end of month)	PDSI	1.69	unitless	February
S28	18_February_2015	Spring	ERG	48o 29' 43.30"	8o 48' 34.95"	Actual Evapotranspiration(monthly total)	aet	3	mm	February
S28	18_February_2015	Spring	ERG	48o 29' 43.30"	8o 48' 34.95"	Vapor Pressure Deficit(average for month)	vpd	0.12	kpa	February
S28	18_February_2015	Spring	ERG	48o 29' 43.30"	8o 48' 34.95"	Runoff(monthly total)	q	12	mm	February
S28	18_February_2015	Spring	ERG	48o 29' 43.30"	8o 48' 34.95"	Vapor Pressure(average for month)	vap	0.512	kPa	February
S28	18_February_2015	Spring	ERG	48o 29' 43.30"	8o 48' 34.95"	Wind Speed(average for month)	ws	2.17	m/s	February
S28	18_February_2015	Spring	ERG	48o 29' 43.30"	8o 48' 34.95"	Climate Water Deficit(monthly total)	def	0	mm	February
S28	18_February_2015	Spring	ERG	48o 29' 43.30"	8o 48' 34.95"	Min Temperature(average for month)	tmin	-3.44	C	February
S26	18_February_2015	Spring	ERG	48o 29' 43.30"	8o 48' 34.95"	Snow Water Equivalent(at end of month)	swe	44.1	mm	February
S377	20&21_March_2017	Spring	ERG	48o 29' 43.30"	8o 48' 34.95"	Wind Speed(average for month)	ws	3.3	m/s	March
S377	20&21_March_2017	Spring	ERG	48o 29' 43.30"	8o 48' 34.95"	Snow Water Equivalent(at end of month)	swe	0	mm	March
S377	20&21_March_2017	Spring	ERG	48o 29' 43.30"	8o 48' 34.95"	Palmer Drought Severity Index(at end of month)	PDSI	-3.1	unitless	March
S377	20&21_March_2017	Spring	ERG	48o 29' 43.30"	8o 48' 34.95"	Soil Moisture(total column - at end of month)	soil	59.8	mm	March
S416	20&21_March_2017	Spring	ERG	48o 29' 43.30"	8o 48' 34.95"	Vapor Pressure Deficit(average for month)	vpd	0.33	kpa	March
S416	20&21_March_2017	Spring	ERG	48o 29' 43.30"	8o 48' 34.95"	Potential Evapotranspiration(monthly total)	pet	57.4	mm	March
S416	20&21_March_2017	Spring	ERG	48o 29' 43.30"	8o 48' 34.95"	Climate Water Deficit(monthly total)	def	0	mm	March
S416	20&21_March_2017	Spring	ERG	48o 29' 43.30"	8o 48' 34.95"	Precipitation(monthly total)	ppt	61.3	mm	March
S416	20&21_March_2017	Spring	ERG	48o 29' 43.30"	8o 48' 34.95"	Vapor Pressure(average for month)	vap	0.714	kPa	March
S416	20&21_March_2017	Spring	ERG	48o 29' 43.30"	8o 48' 34.95"	Min Temperature(average for month)	tmin	2.6	C	March
S416	20&21_March_2017	Spring	ERG	48o 29' 43.30"	8o 48' 34.95"	Runoff(monthly total)	q	5.9	mm	March
S416	20&21_March_2017	Spring	ERG	48o 29' 43.30"	8o 48' 34.95"	Actual Evapotranspiration(monthly total)	aet	57.4	mm	March
S416	20&21_March_2017	Spring	ERG	48o 29' 43.30"	8o 48' 34.95"	Max Temperature(average for month)	tmax	13.4	C	March
S416	20&21_March_2017	Spring	ERG	48o 29' 43.30"	8o 48' 34.95"	Downward Surface Shortwave Radiation	srad	130.697	W/m2	March
S416	20&21_March_2017	Spring	ERG	48o 29' 43.30"	8o 48' 34.95"	Wind Speed(average for month)	ws	3.3	m/s	March
S416	20&21_March_2017	Spring	ERG	48o 29' 43.30"	8o 48' 34.95"	Snow Water Equivalent(at end of month)	swe	0	mm	March
S416	20&21_March_2017	Spring	ERG	48o 29' 43.30"	8o 48' 34.95"	Palmer Drought Severity Index(at end of month)	PDSI	-3.1	unitless	March
S416	20&21_March_2017	Spring	ERG	48o 29' 43.30"	8o 48' 34.95"	Soil Moisture(total column - at end of month)	soil	59.8	mm	March
S578	4&5_April_2018	Spring	ERG	48o 29' 43.30"	8o 48' 34.95"	Runoff(monthly total)	q	45.7	mm	March
S578	4&5_April_2018	Spring	ERG	48o 29' 43.30"	8o 48' 34.95"	Min Temperature(average for month)	tmin	-0.9	C	March
S670	4&5_April_2018	Spring	ERG	48o 29' 43.30"	8o 48' 34.95"	Climate Water Deficit(monthly total)	def	0	mm	March
S633	26_November_2017	Fall	ERG	48o 29' 43.30"	8o 48' 34.95"	Vapor Pressure(average for month)	vap	0.679	kPa	November
S633	26_November_2017	Fall	ERG	48o 29' 43.30"	8o 48' 34.95"	Snow Water Equivalent(at end of month)	swe	0.1	mm	November
S633	26_November_2017	Fall	ERG	48o 29' 43.30"	8o 48' 34.95"	Palmer Drought Severity Index(at end of month)	PDSI	-2.7	unitless	November
S670	4&5_April_2018	Spring	ERG	48o 29' 43.30"	8o 48' 34.95"	Palmer Drought Severity Index(at end of month)	PDSI	-1.1	unitless	March
S670	4&5_April_2018	Spring	ERG	48o 29' 43.30"	8o 48' 34.95"	Potential Evapotranspiration(monthly total)	pet	37.4	mm	March
S670	4&5_April_2018	Spring	ERG	48o 29' 43.30"	8o 48' 34.95"	Vapor Pressure Deficit(average for month)	vpd	0.25	kpa	March
S670	4&5_April_2018	Spring	ERG	48o 29' 43.30"	8o 48' 34.95"	Downward Surface Shortwave Radiation	srad	117.8	W/m2	March
S670	4&5_April_2018	Spring	ERG	48o 29' 43.30"	8o 48' 34.95"	Wind Speed(average for month)	ws	3.1	m/s	March
S670	4&5_April_2018	Spring	ERG	48o 29' 43.30"	8o 48' 34.95"	Snow Water Equivalent(at end of month)	swe	1.4	mm	March
S670	4&5_April_2018	Spring	ERG	48o 29' 43.30"	8o 48' 34.95"	Precipitation(monthly total)	ppt	47.4	mm	March
S670	4&5_April_2018	Spring	ERG	48o 29' 43.30"	8o 48' 34.95"	Vapor Pressure(average for month)	vap	0.59	kPa	March
S670	4&5_April_2018	Spring	ERG	48o 29' 43.30"	8o 48' 34.95"	Runoff(monthly total)	q	45.7	mm	March
S670	4&5_April_2018	Spring	ERG	48o 29' 43.30"	8o 48' 34.95"	Min Temperature(average for month)	tmin	-0.9	C	March
S577	4&5_April_2018	Spring	ERG	48o 29' 43.30"	8o 48' 34.95"	Climate Water Deficit(monthly total)	def	0	mm	March
S577	4&5_April_2018	Spring	ERG	48o 29' 43.30"	8o 48' 34.95"	Max Temperature(average for month)	tmax	8.2	C	March
S577	4&5_April_2018	Spring	ERG	48o 29' 43.30"	8o 48' 34.95"	Soil Moisture(total column - at end of month)	soil	59.8	mm	March
S577	4&5_April_2018	Spring	ERG	48o 29' 43.30"	8o 48' 34.95"	Actual Evapotranspiration(monthly total)	aet	37.4	mm	March
S577	4&5_April_2018	Spring	ERG	48o 29' 43.30"	8o 48' 34.95"	Palmer Drought Severity Index(at end of month)	PDSI	-1.1	unitless	March
S577	4&5_April_2018	Spring	ERG	48o 29' 43.30"	8o 48' 34.95"	Potential Evapotranspiration(monthly total)	pet	37.4	mm	March
S577	4&5_April_2018	Spring	ERG	48o 29' 43.30"	8o 48' 34.95"	Vapor Pressure Deficit(average for month)	vpd	0.25	kpa	March
S577	4&5_April_2018	Spring	ERG	48o 29' 43.30"	8o 48' 34.95"	Downward Surface Shortwave Radiation	srad	117.8	W/m2	March
S577	4&5_April_2018	Spring	ERG	48o 29' 43.30"	8o 48' 34.95"	Wind Speed(average for month)	ws	3.1	m/s	March
S577	4&5_April_2018	Spring	ERG	48o 29' 43.30"	8o 48' 34.95"	Snow Water Equivalent(at end of month)	swe	1.4	mm	March
S577	4&5_April_2018	Spring	ERG	48o 29' 43.30"	8o 48' 34.95"	Precipitation(monthly total)	ppt	47.4	mm	March
S577	4&5_April_2018	Spring	ERG	48o 29' 43.30"	8o 48' 34.95"	Vapor Pressure(average for month)	vap	0.59	kPa	March
S577	4&5_April_2018	Spring	ERG	48o 29' 43.30"	8o 48' 34.95"	Runoff(monthly total)	q	45.7	mm	March
S577	4&5_April_2018	Spring	ERG	48o 29' 43.30"	8o 48' 34.95"	Min Temperature(average for month)	tmin	-0.9	C	March
S541	26_November_2017	Fall	ERG	48o 29' 43.30"	8o 48' 34.95"	Vapor Pressure Deficit(average for month)	vpd	0.14	kpa	November
S541	26_November_2017	Fall	ERG	48o 29' 43.30"	8o 48' 34.95"	Potential Evapotranspiration(monthly total)	pet	20.6	mm	November
S541	26_November_2017	Fall	ERG	48o 29' 43.30"	8o 48' 34.95"	Precipitation(monthly total)	ppt	101.1	mm	November
S541	26_November_2017	Fall	ERG	48o 29' 43.30"	8o 48' 34.95"	Runoff(monthly total)	q	43.3	mm	November
S539	26_November_2017	Fall	ERG	48o 29' 43.30"	8o 48' 34.95"	Min Temperature(average for month)	tmin	0.8	C	November
S539	26_November_2017	Fall	ERG	48o 29' 43.30"	8o 48' 34.95"	Climate Water Deficit(monthly total)	def	0	mm	November
S575	4&5_April_2018	Spring	ERG	48o 29' 43.30"	8o 48' 34.95"	Vapor Pressure(average for month)	vap	0.59	kPa	March
S539	26_November_2017	Fall	ERG	48o 29' 43.30"	8o 48' 34.95"	Wind Speed(average for month)	ws	2.65	m/s	November
S633	26_November_2017	Fall	ERG	48o 29' 43.30"	8o 48' 34.95"	Actual Evapotranspiration(monthly total)	aet	20.6	mm	November
S633	26_November_2017	Fall	ERG	48o 29' 43.30"	8o 48' 34.95"	Wind Speed(average for month)	ws	2.65	m/s	November
S633	26_November_2017	Fall	ERG	48o 29' 43.30"	8o 48' 34.95"	Downward Surface Shortwave Radiation	srad	38.5031	W/m2	November
S633	26_November_2017	Fall	ERG	48o 29' 43.30"	8o 48' 34.95"	Soil Moisture(total column - at end of month)	soil	59.8	mm	November
S633	26_November_2017	Fall	ERG	48o 29' 43.30"	8o 48' 34.95"	Max Temperature(average for month)	tmax	7.1	C	November
S632	26_November_2017	Fall	ERG	48o 29' 43.30"	8o 48' 34.95"	Palmer Drought Severity Index(at end of month)	PDSI	-2.7	unitless	November
S632	26_November_2017	Fall	ERG	48o 29' 43.30"	8o 48' 34.95"	Vapor Pressure Deficit(average for month)	vpd	0.14	kpa	November
S632	26_November_2017	Fall	ERG	48o 29' 43.30"	8o 48' 34.95"	Potential Evapotranspiration(monthly total)	pet	20.6	mm	November
S633	26_November_2017	Fall	ERG	48o 29' 43.30"	8o 48' 34.95"	Vapor Pressure Deficit(average for month)	vpd	0.14	kpa	November
S633	26_November_2017	Fall	ERG	48o 29' 43.30"	8o 48' 34.95"	Potential Evapotranspiration(monthly total)	pet	20.6	mm	November
S633	26_November_2017	Fall	ERG	48o 29' 43.30"	8o 48' 34.95"	Precipitation(monthly total)	ppt	101.1	mm	November
S633	26_November_2017	Fall	ERG	48o 29' 43.30"	8o 48' 34.95"	Runoff(monthly total)	q	43.3	mm	November
S630	26_November_2017	Fall	ERG	48o 29' 43.30"	8o 48' 34.95"	Min Temperature(average for month)	tmin	0.8	C	November
S630	26_November_2017	Fall	ERG	48o 29' 43.30"	8o 48' 34.95"	Climate Water Deficit(monthly total)	def	0	mm	November
S630	26_November_2017	Fall	ERG	48o 29' 43.30"	8o 48' 34.95"	Actual Evapotranspiration(monthly total)	aet	20.6	mm	November
S630	26_November_2017	Fall	ERG	48o 29' 43.30"	8o 48' 34.95"	Wind Speed(average for month)	ws	2.65	m/s	November
S630	26_November_2017	Fall	ERG	48o 29' 43.30"	8o 48' 34.95"	Downward Surface Shortwave Radiation	srad	38.5031	W/m2	November
S630	26_November_2017	Fall	ERG	48o 29' 43.30"	8o 48' 34.95"	Soil Moisture(total column - at end of month)	soil	59.8	mm	November
S630	26_November_2017	Fall	ERG	48o 29' 43.30"	8o 48' 34.95"	Max Temperature(average for month)	tmax	7.1	C	November
S417	20&21_March_2017	Spring	ERG	48o 29' 43.30"	8o 48' 34.95"	Vapor Pressure Deficit(average for month)	vpd	0.33	kpa	March
S635	26_November_2017	Fall	ERG	48o 29' 43.30"	8o 48' 34.95"	Min Temperature(average for month)	tmin	0.8	C	November
S635	26_November_2017	Fall	ERG	48o 29' 43.30"	8o 48' 34.95"	Climate Water Deficit(monthly total)	def	0	mm	November
S635	26_November_2017	Fall	ERG	48o 29' 43.30"	8o 48' 34.95"	Actual Evapotranspiration(monthly total)	aet	20.6	mm	November
S635	26_November_2017	Fall	ERG	48o 29' 43.30"	8o 48' 34.95"	Wind Speed(average for month)	ws	2.65	m/s	November
S635	26_November_2017	Fall	ERG	48o 29' 43.30"	8o 48' 34.95"	Downward Surface Shortwave Radiation	srad	38.5031	W/m2	November
S635	26_November_2017	Fall	ERG	48o 29' 43.30"	8o 48' 34.95"	Soil Moisture(total column - at end of month)	soil	59.8	mm	November
S635	26_November_2017	Fall	ERG	48o 29' 43.30"	8o 48' 34.95"	Max Temperature(average for month)	tmax	7.1	C	November
S635	26_November_2017	Fall	ERG	48o 29' 43.30"	8o 48' 34.95"	Vapor Pressure(average for month)	vap	0.679	kPa	November
S635	26_November_2017	Fall	ERG	48o 29' 43.30"	8o 48' 34.95"	Snow Water Equivalent(at end of month)	swe	0.1	mm	November
S631	26_November_2017	Fall	ERG	48o 29' 43.30"	8o 48' 34.95"	Soil Moisture(total column - at end of month)	soil	59.8	mm	November
S631	26_November_2017	Fall	ERG	48o 29' 43.30"	8o 48' 34.95"	Max Temperature(average for month)	tmax	7.1	C	November
S631	26_November_2017	Fall	ERG	48o 29' 43.30"	8o 48' 34.95"	Vapor Pressure(average for month)	vap	0.679	kPa	November
S631	26_November_2017	Fall	ERG	48o 29' 43.30"	8o 48' 34.95"	Snow Water Equivalent(at end of month)	swe	0.1	mm	November
S631	26_November_2017	Fall	ERG	48o 29' 43.30"	8o 48' 34.95"	Palmer Drought Severity Index(at end of month)	PDSI	-2.7	unitless	November
S631	26_November_2017	Fall	ERG	48o 29' 43.30"	8o 48' 34.95"	Vapor Pressure Deficit(average for month)	vpd	0.14	kpa	November
S631	26_November_2017	Fall	ERG	48o 29' 43.30"	8o 48' 34.95"	Potential Evapotranspiration(monthly total)	pet	20.6	mm	November
S631	26_November_2017	Fall	ERG	48o 29' 43.30"	8o 48' 34.95"	Precipitation(monthly total)	ppt	101.1	mm	November
S631	26_November_2017	Fall	ERG	48o 29' 43.30"	8o 48' 34.95"	Runoff(monthly total)	q	43.3	mm	November
S633	26_November_2017	Fall	ERG	48o 29' 43.30"	8o 48' 34.95"	Min Temperature(average for month)	tmin	0.8	C	November
S633	26_November_2017	Fall	ERG	48o 29' 43.30"	8o 48' 34.95"	Climate Water Deficit(monthly total)	def	0	mm	November
S578	4&5_April_2018	Spring	ERG	48o 29' 43.30"	8o 48' 34.95"	Snow Water Equivalent(at end of month)	swe	1.4	mm	March
S578	4&5_April_2018	Spring	ERG	48o 29' 43.30"	8o 48' 34.95"	Precipitation(monthly total)	ppt	47.4	mm	March
S578	4&5_April_2018	Spring	ERG	48o 29' 43.30"	8o 48' 34.95"	Vapor Pressure(average for month)	vap	0.59	kPa	March
S632	26_November_2017	Fall	ERG	48o 29' 43.30"	8o 48' 34.95"	Vapor Pressure(average for month)	vap	0.679	kPa	November
S632	26_November_2017	Fall	ERG	48o 29' 43.30"	8o 48' 34.95"	Snow Water Equivalent(at end of month)	swe	0.1	mm	November
S574	4&5_April_2018	Spring	ERG	48o 29' 43.30"	8o 48' 34.95"	Climate Water Deficit(monthly total)	def	0	mm	March
S574	4&5_April_2018	Spring	ERG	48o 29' 43.30"	8o 48' 34.95"	Max Temperature(average for month)	tmax	8.2	C	March
S574	4&5_April_2018	Spring	ERG	48o 29' 43.30"	8o 48' 34.95"	Soil Moisture(total column - at end of month)	soil	59.8	mm	March
S632	26_November_2017	Fall	ERG	48o 29' 43.30"	8o 48' 34.95"	Precipitation(monthly total)	ppt	101.1	mm	November
S632	26_November_2017	Fall	ERG	48o 29' 43.30"	8o 48' 34.95"	Runoff(monthly total)	q	43.3	mm	November
S544	26_November_2017	Fall	ERG	48o 29' 43.30"	8o 48' 34.95"	Min Temperature(average for month)	tmin	0.8	C	November
S544	26_November_2017	Fall	ERG	48o 29' 43.30"	8o 48' 34.95"	Climate Water Deficit(monthly total)	def	0	mm	November
S544	26_November_2017	Fall	ERG	48o 29' 43.30"	8o 48' 34.95"	Actual Evapotranspiration(monthly total)	aet	20.6	mm	November
S544	26_November_2017	Fall	ERG	48o 29' 43.30"	8o 48' 34.95"	Wind Speed(average for month)	ws	2.65	m/s	November
S544	26_November_2017	Fall	ERG	48o 29' 43.30"	8o 48' 34.95"	Downward Surface Shortwave Radiation	srad	38.5031	W/m2	November
S544	26_November_2017	Fall	ERG	48o 29' 43.30"	8o 48' 34.95"	Soil Moisture(total column - at end of month)	soil	59.8	mm	November
S544	26_November_2017	Fall	ERG	48o 29' 43.30"	8o 48' 34.95"	Max Temperature(average for month)	tmax	7.1	C	November
S544	26_November_2017	Fall	ERG	48o 29' 43.30"	8o 48' 34.95"	Vapor Pressure(average for month)	vap	0.679	kPa	November
S544	26_November_2017	Fall	ERG	48o 29' 43.30"	8o 48' 34.95"	Snow Water Equivalent(at end of month)	swe	0.1	mm	November
S630	26_November_2017	Fall	ERG	48o 29' 43.30"	8o 48' 34.95"	Vapor Pressure(average for month)	vap	0.679	kPa	November
S630	26_November_2017	Fall	ERG	48o 29' 43.30"	8o 48' 34.95"	Snow Water Equivalent(at end of month)	swe	0.1	mm	November
S630	26_November_2017	Fall	ERG	48o 29' 43.30"	8o 48' 34.95"	Palmer Drought Severity Index(at end of month)	PDSI	-2.7	unitless	November
S630	26_November_2017	Fall	ERG	48o 29' 43.30"	8o 48' 34.95"	Vapor Pressure Deficit(average for month)	vpd	0.14	kpa	November
S630	26_November_2017	Fall	ERG	48o 29' 43.30"	8o 48' 34.95"	Potential Evapotranspiration(monthly total)	pet	20.6	mm	November
S630	26_November_2017	Fall	ERG	48o 29' 43.30"	8o 48' 34.95"	Precipitation(monthly total)	ppt	101.1	mm	November
S26	18_February_2015	Spring	ERG	48o 29' 43.30"	8o 48' 34.95"	Potential Evapotranspiration(monthly total)	pet	3	mm	February
S26	18_February_2015	Spring	ERG	48o 29' 43.30"	8o 48' 34.95"	Max Temperature(average for month)	tmax	3.47	C	February
S26	18_February_2015	Spring	ERG	48o 29' 43.30"	8o 48' 34.95"	Precipitation(monthly total)	ppt	30.3	mm	February
S26	18_February_2015	Spring	ERG	48o 29' 43.30"	8o 48' 34.95"	Soil Moisture(total column - at end of month)	soil	59.8	mm	February
S26	18_February_2015	Spring	ERG	48o 29' 43.30"	8o 48' 34.95"	Downward Surface Shortwave Radiation	srad	78.6007	W/m2	February
S26	18_February_2015	Spring	ERG	48o 29' 43.30"	8o 48' 34.95"	Palmer Drought Severity Index(at end of month)	PDSI	1.69	unitless	February
S26	18_February_2015	Spring	ERG	48o 29' 43.30"	8o 48' 34.95"	Actual Evapotranspiration(monthly total)	aet	3	mm	February
S26	18_February_2015	Spring	ERG	48o 29' 43.30"	8o 48' 34.95"	Vapor Pressure Deficit(average for month)	vpd	0.12	kpa	February
S26	18_February_2015	Spring	ERG	48o 29' 43.30"	8o 48' 34.95"	Runoff(monthly total)	q	12	mm	February
S26	18_February_2015	Spring	ERG	48o 29' 43.30"	8o 48' 34.95"	Vapor Pressure(average for month)	vap	0.512	kPa	February
S26	18_February_2015	Spring	ERG	48o 29' 43.30"	8o 48' 34.95"	Wind Speed(average for month)	ws	2.17	m/s	February
S26	18_February_2015	Spring	ERG	48o 29' 43.30"	8o 48' 34.95"	Climate Water Deficit(monthly total)	def	0	mm	February
S26	18_February_2015	Spring	ERG	48o 29' 43.30"	8o 48' 34.95"	Min Temperature(average for month)	tmin	-3.44	C	February
S578	4&5_April_2018	Spring	ERG	48o 29' 43.30"	8o 48' 34.95"	Downward Surface Shortwave Radiation	srad	117.8	W/m2	March
S578	4&5_April_2018	Spring	ERG	48o 29' 43.30"	8o 48' 34.95"	Wind Speed(average for month)	ws	3.1	m/s	March
S374	20&21_March_2017	Spring	ERG	48o 29' 43.30"	8o 48' 34.95"	Max Temperature(average for month)	tmax	13.4	C	March
S579	4&5_April_2018	Spring	ERG	48o 29' 43.30"	8o 48' 34.95"	Precipitation(monthly total)	ppt	47.4	mm	March
S579	4&5_April_2018	Spring	ERG	48o 29' 43.30"	8o 48' 34.95"	Vapor Pressure(average for month)	vap	0.59	kPa	March
S579	4&5_April_2018	Spring	ERG	48o 29' 43.30"	8o 48' 34.95"	Runoff(monthly total)	q	45.7	mm	March
S579	4&5_April_2018	Spring	ERG	48o 29' 43.30"	8o 48' 34.95"	Min Temperature(average for month)	tmin	-0.9	C	March
S326	05_December_2016	Fall	ERG	48o 29' 43.30"	8o 48' 34.95"	Soil Moisture(total column - at end of month)	soil	59.8	mm	November
S325	05_December_2016	Fall	ERG	48o 29' 43.30"	8o 48' 34.95"	Potential Evapotranspiration(monthly total)	pet	15.5	mm	November
S325	05_December_2016	Fall	ERG	48o 29' 43.30"	8o 48' 34.95"	Vapor Pressure(average for month)	vap	0.729	kPa	November
S574	4&5_April_2018	Spring	ERG	48o 29' 43.30"	8o 48' 34.95"	Actual Evapotranspiration(monthly total)	aet	37.4	mm	March
S574	4&5_April_2018	Spring	ERG	48o 29' 43.30"	8o 48' 34.95"	Palmer Drought Severity Index(at end of month)	PDSI	-1.1	unitless	March
S574	4&5_April_2018	Spring	ERG	48o 29' 43.30"	8o 48' 34.95"	Potential Evapotranspiration(monthly total)	pet	37.4	mm	March
S574	4&5_April_2018	Spring	ERG	48o 29' 43.30"	8o 48' 34.95"	Vapor Pressure Deficit(average for month)	vpd	0.25	kpa	March
S574	4&5_April_2018	Spring	ERG	48o 29' 43.30"	8o 48' 34.95"	Downward Surface Shortwave Radiation	srad	117.8	W/m2	March
S574	4&5_April_2018	Spring	ERG	48o 29' 43.30"	8o 48' 34.95"	Wind Speed(average for month)	ws	3.1	m/s	March
S574	4&5_April_2018	Spring	ERG	48o 29' 43.30"	8o 48' 34.95"	Snow Water Equivalent(at end of month)	swe	1.4	mm	March
S574	4&5_April_2018	Spring	ERG	48o 29' 43.30"	8o 48' 34.95"	Precipitation(monthly total)	ppt	47.4	mm	March
S574	4&5_April_2018	Spring	ERG	48o 29' 43.30"	8o 48' 34.95"	Vapor Pressure(average for month)	vap	0.59	kPa	March
S574	4&5_April_2018	Spring	ERG	48o 29' 43.30"	8o 48' 34.95"	Runoff(monthly total)	q	45.7	mm	March
S574	4&5_April_2018	Spring	ERG	48o 29' 43.30"	8o 48' 34.95"	Min Temperature(average for month)	tmin	-0.9	C	March
S544	26_November_2017	Fall	ERG	48o 29' 43.30"	8o 48' 34.95"	Palmer Drought Severity Index(at end of month)	PDSI	-2.7	unitless	November
S544	26_November_2017	Fall	ERG	48o 29' 43.30"	8o 48' 34.95"	Vapor Pressure Deficit(average for month)	vpd	0.14	kpa	November
S544	26_November_2017	Fall	ERG	48o 29' 43.30"	8o 48' 34.95"	Potential Evapotranspiration(monthly total)	pet	20.6	mm	November
S544	26_November_2017	Fall	ERG	48o 29' 43.30"	8o 48' 34.95"	Precipitation(monthly total)	ppt	101.1	mm	November
S544	26_November_2017	Fall	ERG	48o 29' 43.30"	8o 48' 34.95"	Runoff(monthly total)	q	43.3	mm	November
S541	26_November_2017	Fall	ERG	48o 29' 43.30"	8o 48' 34.95"	Min Temperature(average for month)	tmin	0.8	C	November
S541	26_November_2017	Fall	ERG	48o 29' 43.30"	8o 48' 34.95"	Climate Water Deficit(monthly total)	def	0	mm	November
S541	26_November_2017	Fall	ERG	48o 29' 43.30"	8o 48' 34.95"	Actual Evapotranspiration(monthly total)	aet	20.6	mm	November
S541	26_November_2017	Fall	ERG	48o 29' 43.30"	8o 48' 34.95"	Wind Speed(average for month)	ws	2.65	m/s	November
S541	26_November_2017	Fall	ERG	48o 29' 43.30"	8o 48' 34.95"	Downward Surface Shortwave Radiation	srad	38.5031	W/m2	November
S541	26_November_2017	Fall	ERG	48o 29' 43.30"	8o 48' 34.95"	Soil Moisture(total column - at end of month)	soil	59.8	mm	November
S541	26_November_2017	Fall	ERG	48o 29' 43.30"	8o 48' 34.95"	Max Temperature(average for month)	tmax	7.1	C	November
S541	26_November_2017	Fall	ERG	48o 29' 43.30"	8o 48' 34.95"	Vapor Pressure(average for month)	vap	0.679	kPa	November
S541	26_November_2017	Fall	ERG	48o 29' 43.30"	8o 48' 34.95"	Snow Water Equivalent(at end of month)	swe	0.1	mm	November
S541	26_November_2017	Fall	ERG	48o 29' 43.30"	8o 48' 34.95"	Palmer Drought Severity Index(at end of month)	PDSI	-2.7	unitless	November
S323	05_December_2016	Fall	ERG	48o 29' 43.30"	8o 48' 34.95"	Downward Surface Shortwave Radiation	srad	44.903	W/m2	November
S323	05_December_2016	Fall	ERG	48o 29' 43.30"	8o 48' 34.95"	Wind Speed(average for month)	ws	2.28	m/s	November
S323	05_December_2016	Fall	ERG	48o 29' 43.30"	8o 48' 34.95"	Precipitation(monthly total)	ppt	63.2	mm	November
S323	05_December_2016	Fall	ERG	48o 29' 43.30"	8o 48' 34.95"	Min Temperature(average for month)	tmin	0.7	C	November
S374	20&21_March_2017	Spring	ERG	48o 29' 43.30"	8o 48' 34.95"	Runoff(monthly total)	q	5.9	mm	March
S539	26_November_2017	Fall	ERG	48o 29' 43.30"	8o 48' 34.95"	Actual Evapotranspiration(monthly total)	aet	20.6	mm	November
S579	4&5_April_2018	Spring	ERG	48o 29' 43.30"	8o 48' 34.95"	Snow Water Equivalent(at end of month)	swe	1.4	mm	March
S632	26_November_2017	Fall	ERG	48o 29' 43.30"	8o 48' 34.95"	Downward Surface Shortwave Radiation	srad	38.5031	W/m2	November
S632	26_November_2017	Fall	ERG	48o 29' 43.30"	8o 48' 34.95"	Soil Moisture(total column - at end of month)	soil	59.8	mm	November
S632	26_November_2017	Fall	ERG	48o 29' 43.30"	8o 48' 34.95"	Max Temperature(average for month)	tmax	7.1	C	November
S326	05_December_2016	Fall	ERG	48o 29' 43.30"	8o 48' 34.95"	Vapor Pressure Deficit(average for month)	vpd	0.14	kpa	November
S325	05_December_2016	Fall	ERG	48o 29' 43.30"	8o 48' 34.95"	Actual Evapotranspiration(monthly total)	aet	15.5	mm	November
S415	20&21_March_2017	Spring	ERG	48o 29' 43.30"	8o 48' 34.95"	Runoff(monthly total)	q	5.9	mm	March
S415	20&21_March_2017	Spring	ERG	48o 29' 43.30"	8o 48' 34.95"	Actual Evapotranspiration(monthly total)	aet	57.4	mm	March
S325	05_December_2016	Fall	ERG	48o 29' 43.30"	8o 48' 34.95"	Palmer Drought Severity Index(at end of month)	PDSI	-1.8	unitless	November
S325	05_December_2016	Fall	ERG	48o 29' 43.30"	8o 48' 34.95"	Runoff(monthly total)	q	16.1	mm	November
S325	05_December_2016	Fall	ERG	48o 29' 43.30"	8o 48' 34.95"	Downward Surface Shortwave Radiation	srad	44.903	W/m2	November
S325	05_December_2016	Fall	ERG	48o 29' 43.30"	8o 48' 34.95"	Wind Speed(average for month)	ws	2.28	m/s	November
S325	05_December_2016	Fall	ERG	48o 29' 43.30"	8o 48' 34.95"	Precipitation(monthly total)	ppt	63.2	mm	November
S325	05_December_2016	Fall	ERG	48o 29' 43.30"	8o 48' 34.95"	Min Temperature(average for month)	tmin	0.7	C	November
S291	05_December_2016	Fall	ERG	48o 29' 43.30"	8o 48' 34.95"	Climate Water Deficit(monthly total)	def	0	mm	November
S291	05_December_2016	Fall	ERG	48o 29' 43.30"	8o 48' 34.95"	Max Temperature(average for month)	tmax	7.6	C	November
S291	05_December_2016	Fall	ERG	48o 29' 43.30"	8o 48' 34.95"	Vapor Pressure Deficit(average for month)	vpd	0.14	kpa	November
S291	05_December_2016	Fall	ERG	48o 29' 43.30"	8o 48' 34.95"	Soil Moisture(total column - at end of month)	soil	59.8	mm	November
S291	05_December_2016	Fall	ERG	48o 29' 43.30"	8o 48' 34.95"	Snow Water Equivalent(at end of month)	swe	0	mm	November
S666	4&5_April_2018	Spring	ERG	48o 29' 43.30"	8o 48' 34.95"	Climate Water Deficit(monthly total)	def	0	mm	March
S666	4&5_April_2018	Spring	ERG	48o 29' 43.30"	8o 48' 34.95"	Max Temperature(average for month)	tmax	8.2	C	March
S666	4&5_April_2018	Spring	ERG	48o 29' 43.30"	8o 48' 34.95"	Soil Moisture(total column - at end of month)	soil	59.8	mm	March
S666	4&5_April_2018	Spring	ERG	48o 29' 43.30"	8o 48' 34.95"	Actual Evapotranspiration(monthly total)	aet	37.4	mm	March
S417	20&21_March_2017	Spring	ERG	48o 29' 43.30"	8o 48' 34.95"	Potential Evapotranspiration(monthly total)	pet	57.4	mm	March
S417	20&21_March_2017	Spring	ERG	48o 29' 43.30"	8o 48' 34.95"	Climate Water Deficit(monthly total)	def	0	mm	March
S417	20&21_March_2017	Spring	ERG	48o 29' 43.30"	8o 48' 34.95"	Precipitation(monthly total)	ppt	61.3	mm	March
S323	05_December_2016	Fall	ERG	48o 29' 43.30"	8o 48' 34.95"	Climate Water Deficit(monthly total)	def	0	mm	November
S323	05_December_2016	Fall	ERG	48o 29' 43.30"	8o 48' 34.95"	Max Temperature(average for month)	tmax	7.6	C	November
S323	05_December_2016	Fall	ERG	48o 29' 43.30"	8o 48' 34.95"	Vapor Pressure Deficit(average for month)	vpd	0.14	kpa	November
S323	05_December_2016	Fall	ERG	48o 29' 43.30"	8o 48' 34.95"	Soil Moisture(total column - at end of month)	soil	59.8	mm	November
S635	26_November_2017	Fall	ERG	48o 29' 43.30"	8o 48' 34.95"	Palmer Drought Severity Index(at end of month)	PDSI	-2.7	unitless	November
S635	26_November_2017	Fall	ERG	48o 29' 43.30"	8o 48' 34.95"	Vapor Pressure Deficit(average for month)	vpd	0.14	kpa	November
S323	05_December_2016	Fall	ERG	48o 29' 43.30"	8o 48' 34.95"	Palmer Drought Severity Index(at end of month)	PDSI	-1.8	unitless	November
S323	05_December_2016	Fall	ERG	48o 29' 43.30"	8o 48' 34.95"	Runoff(monthly total)	q	16.1	mm	November
S578	4&5_April_2018	Spring	ERG	48o 29' 43.30"	8o 48' 34.95"	Max Temperature(average for month)	tmax	8.2	C	March
S578	4&5_April_2018	Spring	ERG	48o 29' 43.30"	8o 48' 34.95"	Soil Moisture(total column - at end of month)	soil	59.8	mm	March
S578	4&5_April_2018	Spring	ERG	48o 29' 43.30"	8o 48' 34.95"	Actual Evapotranspiration(monthly total)	aet	37.4	mm	March
S578	4&5_April_2018	Spring	ERG	48o 29' 43.30"	8o 48' 34.95"	Palmer Drought Severity Index(at end of month)	PDSI	-1.1	unitless	March
S325	05_December_2016	Fall	ERG	48o 29' 43.30"	8o 48' 34.95"	Climate Water Deficit(monthly total)	def	0	mm	November
S579	4&5_April_2018	Spring	ERG	48o 29' 43.30"	8o 48' 34.95"	Wind Speed(average for month)	ws	3.1	m/s	March
S632	26_November_2017	Fall	ERG	48o 29' 43.30"	8o 48' 34.95"	Wind Speed(average for month)	ws	2.65	m/s	November
S325	05_December_2016	Fall	ERG	48o 29' 43.30"	8o 48' 34.95"	Max Temperature(average for month)	tmax	7.6	C	November
S325	05_December_2016	Fall	ERG	48o 29' 43.30"	8o 48' 34.95"	Vapor Pressure Deficit(average for month)	vpd	0.14	kpa	November
S325	05_December_2016	Fall	ERG	48o 29' 43.30"	8o 48' 34.95"	Soil Moisture(total column - at end of month)	soil	59.8	mm	November
S325	05_December_2016	Fall	ERG	48o 29' 43.30"	8o 48' 34.95"	Snow Water Equivalent(at end of month)	swe	0	mm	November
S415	20&21_March_2017	Spring	ERG	48o 29' 43.30"	8o 48' 34.95"	Min Temperature(average for month)	tmin	2.6	C	March
S291	05_December_2016	Fall	ERG	48o 29' 43.30"	8o 48' 34.95"	Actual Evapotranspiration(monthly total)	aet	15.5	mm	November
S291	05_December_2016	Fall	ERG	48o 29' 43.30"	8o 48' 34.95"	Potential Evapotranspiration(monthly total)	pet	15.5	mm	November
S415	20&21_March_2017	Spring	ERG	48o 29' 43.30"	8o 48' 34.95"	Max Temperature(average for month)	tmax	13.4	C	March
S415	20&21_March_2017	Spring	ERG	48o 29' 43.30"	8o 48' 34.95"	Downward Surface Shortwave Radiation	srad	130.697	W/m2	March
S415	20&21_March_2017	Spring	ERG	48o 29' 43.30"	8o 48' 34.95"	Wind Speed(average for month)	ws	3.3	m/s	March
S415	20&21_March_2017	Spring	ERG	48o 29' 43.30"	8o 48' 34.95"	Snow Water Equivalent(at end of month)	swe	0	mm	March
S415	20&21_March_2017	Spring	ERG	48o 29' 43.30"	8o 48' 34.95"	Palmer Drought Severity Index(at end of month)	PDSI	-3.1	unitless	March
S415	20&21_March_2017	Spring	ERG	48o 29' 43.30"	8o 48' 34.95"	Soil Moisture(total column - at end of month)	soil	59.8	mm	March
S666	4&5_April_2018	Spring	ERG	48o 29' 43.30"	8o 48' 34.95"	Wind Speed(average for month)	ws	3.1	m/s	March
S666	4&5_April_2018	Spring	ERG	48o 29' 43.30"	8o 48' 34.95"	Snow Water Equivalent(at end of month)	swe	1.4	mm	March
S666	4&5_April_2018	Spring	ERG	48o 29' 43.30"	8o 48' 34.95"	Precipitation(monthly total)	ppt	47.4	mm	March
S666	4&5_April_2018	Spring	ERG	48o 29' 43.30"	8o 48' 34.95"	Vapor Pressure(average for month)	vap	0.59	kPa	March
S666	4&5_April_2018	Spring	ERG	48o 29' 43.30"	8o 48' 34.95"	Runoff(monthly total)	q	45.7	mm	March
S666	4&5_April_2018	Spring	ERG	48o 29' 43.30"	8o 48' 34.95"	Min Temperature(average for month)	tmin	-0.9	C	March
S578	4&5_April_2018	Spring	ERG	48o 29' 43.30"	8o 48' 34.95"	Climate Water Deficit(monthly total)	def	0	mm	March
S291	05_December_2016	Fall	ERG	48o 29' 43.30"	8o 48' 34.95"	Vapor Pressure(average for month)	vap	0.729	kPa	November
S291	05_December_2016	Fall	ERG	48o 29' 43.30"	8o 48' 34.95"	Palmer Drought Severity Index(at end of month)	PDSI	-1.8	unitless	November
S666	4&5_April_2018	Spring	ERG	48o 29' 43.30"	8o 48' 34.95"	Palmer Drought Severity Index(at end of month)	PDSI	-1.1	unitless	March
S666	4&5_April_2018	Spring	ERG	48o 29' 43.30"	8o 48' 34.95"	Potential Evapotranspiration(monthly total)	pet	37.4	mm	March
S666	4&5_April_2018	Spring	ERG	48o 29' 43.30"	8o 48' 34.95"	Vapor Pressure Deficit(average for month)	vpd	0.25	kpa	March
S630	26_November_2017	Fall	ERG	48o 29' 43.30"	8o 48' 34.95"	Runoff(monthly total)	q	43.3	mm	November
S374	20&21_March_2017	Spring	ERG	48o 29' 43.30"	8o 48' 34.95"	Actual Evapotranspiration(monthly total)	aet	57.4	mm	March
S632	26_November_2017	Fall	ERG	48o 29' 43.30"	8o 48' 34.95"	Actual Evapotranspiration(monthly total)	aet	20.6	mm	November
S322	05_December_2016	Fall	ERG	48o 29' 43.30"	8o 48' 34.95"	Min Temperature(average for month)	tmin	0.7	C	November
S326	05_December_2016	Fall	ERG	48o 29' 43.30"	8o 48' 34.95"	Climate Water Deficit(monthly total)	def	0	mm	November
S326	05_December_2016	Fall	ERG	48o 29' 43.30"	8o 48' 34.95"	Max Temperature(average for month)	tmax	7.6	C	November
S323	05_December_2016	Fall	ERG	48o 29' 43.30"	8o 48' 34.95"	Snow Water Equivalent(at end of month)	swe	0	mm	November
S323	05_December_2016	Fall	ERG	48o 29' 43.30"	8o 48' 34.95"	Actual Evapotranspiration(monthly total)	aet	15.5	mm	November
S323	05_December_2016	Fall	ERG	48o 29' 43.30"	8o 48' 34.95"	Vapor Pressure(average for month)	vap	0.729	kPa	November
S417	20&21_March_2017	Spring	ERG	48o 29' 43.30"	8o 48' 34.95"	Snow Water Equivalent(at end of month)	swe	0	mm	March
S417	20&21_March_2017	Spring	ERG	48o 29' 43.30"	8o 48' 34.95"	Palmer Drought Severity Index(at end of month)	PDSI	-3.1	unitless	March
S417	20&21_March_2017	Spring	ERG	48o 29' 43.30"	8o 48' 34.95"	Soil Moisture(total column - at end of month)	soil	59.8	mm	March
S578	4&5_April_2018	Spring	ERG	48o 29' 43.30"	8o 48' 34.95"	Potential Evapotranspiration(monthly total)	pet	37.4	mm	March
S578	4&5_April_2018	Spring	ERG	48o 29' 43.30"	8o 48' 34.95"	Vapor Pressure Deficit(average for month)	vpd	0.25	kpa	March
S291	05_December_2016	Fall	ERG	48o 29' 43.30"	8o 48' 34.95"	Precipitation(monthly total)	ppt	63.2	mm	November
S666	4&5_April_2018	Spring	ERG	48o 29' 43.30"	8o 48' 34.95"	Downward Surface Shortwave Radiation	srad	117.8	W/m2	March
S322	05_December_2016	Fall	ERG	48o 29' 43.30"	8o 48' 34.95"	Climate Water Deficit(monthly total)	def	0	mm	November
S322	05_December_2016	Fall	ERG	48o 29' 43.30"	8o 48' 34.95"	Max Temperature(average for month)	tmax	7.6	C	November
S417	20&21_March_2017	Spring	ERG	48o 29' 43.30"	8o 48' 34.95"	Vapor Pressure(average for month)	vap	0.714	kPa	March
S415	20&21_March_2017	Spring	ERG	48o 29' 43.30"	8o 48' 34.95"	Vapor Pressure(average for month)	vap	0.714	kPa	March
S322	05_December_2016	Fall	ERG	48o 29' 43.30"	8o 48' 34.95"	Soil Moisture(total column - at end of month)	soil	59.8	mm	November
S323	05_December_2016	Fall	ERG	48o 29' 43.30"	8o 48' 34.95"	Potential Evapotranspiration(monthly total)	pet	15.5	mm	November
S322	05_December_2016	Fall	ERG	48o 29' 43.30"	8o 48' 34.95"	Potential Evapotranspiration(monthly total)	pet	15.5	mm	November
S322	05_December_2016	Fall	ERG	48o 29' 43.30"	8o 48' 34.95"	Vapor Pressure(average for month)	vap	0.729	kPa	November
S291	05_December_2016	Fall	ERG	48o 29' 43.30"	8o 48' 34.95"	Runoff(monthly total)	q	16.1	mm	November
S291	05_December_2016	Fall	ERG	48o 29' 43.30"	8o 48' 34.95"	Downward Surface Shortwave Radiation	srad	44.903	W/m2	November
S291	05_December_2016	Fall	ERG	48o 29' 43.30"	8o 48' 34.95"	Wind Speed(average for month)	ws	2.28	m/s	November
S415	20&21_March_2017	Spring	ERG	48o 29' 43.30"	8o 48' 34.95"	Potential Evapotranspiration(monthly total)	pet	57.4	mm	March
S415	20&21_March_2017	Spring	ERG	48o 29' 43.30"	8o 48' 34.95"	Climate Water Deficit(monthly total)	def	0	mm	March
S632	26_November_2017	Fall	ERG	48o 29' 43.30"	8o 48' 34.95"	Climate Water Deficit(monthly total)	def	0	mm	November
S291	05_December_2016	Fall	ERG	48o 29' 43.30"	8o 48' 34.95"	Min Temperature(average for month)	tmin	0.7	C	November
S415	20&21_March_2017	Spring	ERG	48o 29' 43.30"	8o 48' 34.95"	Precipitation(monthly total)	ppt	61.3	mm	March
S322	05_December_2016	Fall	ERG	48o 29' 43.30"	8o 48' 34.95"	Vapor Pressure Deficit(average for month)	vpd	0.14	kpa	November
S322	05_December_2016	Fall	ERG	48o 29' 43.30"	8o 48' 34.95"	Palmer Drought Severity Index(at end of month)	PDSI	-1.8	unitless	November
S322	05_December_2016	Fall	ERG	48o 29' 43.30"	8o 48' 34.95"	Snow Water Equivalent(at end of month)	swe	0	mm	November
S322	05_December_2016	Fall	ERG	48o 29' 43.30"	8o 48' 34.95"	Actual Evapotranspiration(monthly total)	aet	15.5	mm	November
S417	20&21_March_2017	Spring	ERG	48o 29' 43.30"	8o 48' 34.95"	Actual Evapotranspiration(monthly total)	aet	57.4	mm	March
S322	05_December_2016	Fall	ERG	48o 29' 43.30"	8o 48' 34.95"	Wind Speed(average for month)	ws	2.28	m/s	November
S322	05_December_2016	Fall	ERG	48o 29' 43.30"	8o 48' 34.95"	Runoff(monthly total)	q	16.1	mm	November
S415	20&21_March_2017	Spring	ERG	48o 29' 43.30"	8o 48' 34.95"	Vapor Pressure Deficit(average for month)	vpd	0.33	kpa	March
S322	05_December_2016	Fall	ERG	48o 29' 43.30"	8o 48' 34.95"	Downward Surface Shortwave Radiation	srad	44.903	W/m2	November
S322	05_December_2016	Fall	ERG	48o 29' 43.30"	8o 48' 34.95"	Precipitation(monthly total)	ppt	63.2	mm	November
S417	20&21_March_2017	Spring	ERG	48o 29' 43.30"	8o 48' 34.95"	Max Temperature(average for month)	tmax	13.4	C	March
S417	20&21_March_2017	Spring	ERG	48o 29' 43.30"	8o 48' 34.95"	Downward Surface Shortwave Radiation	srad	130.697	W/m2	March
S417	20&21_March_2017	Spring	ERG	48o 29' 43.30"	8o 48' 34.95"	Min Temperature(average for month)	tmin	2.6	C	March
S417	20&21_March_2017	Spring	ERG	48o 29' 43.30"	8o 48' 34.95"	Runoff(monthly total)	q	5.9	mm	March
S417	20&21_March_2017	Spring	ERG	48o 29' 43.30"	8o 48' 34.95"	Wind Speed(average for month)	ws	3.3	m/s	March
S122	03_December_2014	Fall	EY	48o 26' 46.30"	8o 46' 59.10"	Runoff(monthly total)	q	52.7	mm	November
S126	03_December_2014	Fall	EY	48o 26' 46.30"	8o 46' 59.10"	Min Temperature(average for month)	tmin	3.58	C	November
S122	03_December_2014	Fall	EY	48o 26' 46.30"	8o 46' 59.10"	Precipitation(monthly total)	ppt	69.7	mm	November
S122	03_December_2014	Fall	EY	48o 26' 46.30"	8o 46' 59.10"	Potential Evapotranspiration(monthly total)	pet	17	mm	November
S138	01_December_2015	Fall	EY	48o 26' 46.30"	8o 46' 59.10"	Actual Evapotranspiration(monthly total)	aet	18.9	mm	November
S126	03_December_2014	Fall	EY	48o 26' 46.30"	8o 46' 59.10"	Wind Speed(average for month)	ws	1.32	m/s	November
S122	03_December_2014	Fall	EY	48o 26' 46.30"	8o 46' 59.10"	Snow Water Equivalent(at end of month)	swe	0	mm	November
S122	03_December_2014	Fall	EY	48o 26' 46.30"	8o 46' 59.10"	Downward Surface Shortwave Radiation	srad	53.7975	W/m2	November
S138	01_December_2015	Fall	EY	48o 26' 46.30"	8o 46' 59.10"	Precipitation(monthly total)	ppt	79.9	mm	November
S138	01_December_2015	Fall	EY	48o 26' 46.30"	8o 46' 59.10"	Soil Moisture(total column - at end of month)	soil	58.5	mm	November
S138	01_December_2015	Fall	EY	48o 26' 46.30"	8o 46' 59.10"	Min Temperature(average for month)	tmin	3.14	C	November
S122	03_December_2014	Fall	EY	48o 26' 46.30"	8o 46' 59.10"	Soil Moisture(total column - at end of month)	soil	58.5	mm	November
S134	01_December_2015	Fall	EY	48o 26' 46.30"	8o 46' 59.10"	Climate Water Deficit(monthly total)	def	0	mm	November
S126	03_December_2014	Fall	EY	48o 26' 46.30"	8o 46' 59.10"	Climate Water Deficit(monthly total)	def	0	mm	November
S138	01_December_2015	Fall	EY	48o 26' 46.30"	8o 46' 59.10"	Vapor Pressure(average for month)	vap	0.891	kPa	November
S138	01_December_2015	Fall	EY	48o 26' 46.30"	8o 46' 59.10"	Palmer Drought Severity Index(at end of month)	PDSI	-4.71	unitless	November
S122	03_December_2014	Fall	EY	48o 26' 46.30"	8o 46' 59.10"	Actual Evapotranspiration(monthly total)	aet	17	mm	November
S122	03_December_2014	Fall	EY	48o 26' 46.30"	8o 46' 59.10"	Vapor Pressure Deficit(average for month)	vpd	0.19	kpa	November
S122	03_December_2014	Fall	EY	48o 26' 46.30"	8o 46' 59.10"	Palmer Drought Severity Index(at end of month)	PDSI	2.44	unitless	November
S122	03_December_2014	Fall	EY	48o 26' 46.30"	8o 46' 59.10"	Max Temperature(average for month)	tmax	9.95	C	November
S138	01_December_2015	Fall	EY	48o 26' 46.30"	8o 46' 59.10"	Runoff(monthly total)	q	11.3	mm	November
S157	03_December_2014	Fall	EY	48o 26' 46.30"	8o 46' 59.10"	Downward Surface Shortwave Radiation	srad	53.7975	W/m2	November
S157	03_December_2014	Fall	EY	48o 26' 46.30"	8o 46' 59.10"	Runoff(monthly total)	q	52.7	mm	November
S145	02_April_2014	Spring	EY	48o 26' 46.30"	8o 46' 59.10"	Max Temperature(average for month)	tmax	12.76	C	March
S122	03_December_2014	Fall	EY	48o 26' 46.30"	8o 46' 59.10"	Vapor Pressure(average for month)	vap	0.821	kPa	November
S122	03_December_2014	Fall	EY	48o 26' 46.30"	8o 46' 59.10"	Climate Water Deficit(monthly total)	def	0	mm	November
S165	27_March_2016	Spring	EY	48o 26' 46.30"	8o 46' 59.10"	Potential Evapotranspiration(monthly total)	pet	40.6	mm	March
S126	03_December_2014	Fall	EY	48o 26' 46.30"	8o 46' 59.10"	Potential Evapotranspiration(monthly total)	pet	17	mm	November
S126	03_December_2014	Fall	EY	48o 26' 46.30"	8o 46' 59.10"	Vapor Pressure(average for month)	vap	0.821	kPa	November
S165	27_March_2016	Spring	EY	48o 26' 46.30"	8o 46' 59.10"	Wind Speed(average for month)	ws	2.84	m/s	March
S165	27_March_2016	Spring	EY	48o 26' 46.30"	8o 46' 59.10"	Actual Evapotranspiration(monthly total)	aet	40.6	mm	March
S165	27_March_2016	Spring	EY	48o 26' 46.30"	8o 46' 59.10"	Min Temperature(average for month)	tmin	-0.4	C	March
S138	01_December_2015	Fall	EY	48o 26' 46.30"	8o 46' 59.10"	Potential Evapotranspiration(monthly total)	pet	18.9	mm	November
S138	01_December_2015	Fall	EY	48o 26' 46.30"	8o 46' 59.10"	Snow Water Equivalent(at end of month)	swe	0	mm	November
S145	02_April_2014	Spring	EY	48o 26' 46.30"	8o 46' 59.10"	Soil Moisture(total column - at end of month)	soil	35.7	mm	March
S145	02_April_2014	Spring	EY	48o 26' 46.30"	8o 46' 59.10"	Min Temperature(average for month)	tmin	1.64	C	March
S145	02_April_2014	Spring	EY	48o 26' 46.30"	8o 46' 59.10"	Min Temperature(average for month)	tmin	1.64	C	March
S134	01_December_2015	Fall	EY	48o 26' 46.30"	8o 46' 59.10"	Vapor Pressure Deficit(average for month)	vpd	0.17	kpa	November
S145	02_April_2014	Spring	EY	48o 26' 46.30"	8o 46' 59.10"	Palmer Drought Severity Index(at end of month)	PDSI	-1.87	unitless	March
S145	02_April_2014	Spring	EY	48o 26' 46.30"	8o 46' 59.10"	Potential Evapotranspiration(monthly total)	pet	51.1	mm	March
S165	27_March_2016	Spring	EY	48o 26' 46.30"	8o 46' 59.10"	Runoff(monthly total)	q	12	mm	March
S165	27_March_2016	Spring	EY	48o 26' 46.30"	8o 46' 59.10"	Vapor Pressure(average for month)	vap	0.602	kPa	March
S145	02_April_2014	Spring	EY	48o 26' 46.30"	8o 46' 59.10"	Climate Water Deficit(monthly total)	def	13.2	mm	March
S145	02_April_2014	Spring	EY	48o 26' 46.30"	8o 46' 59.10"	Actual Evapotranspiration(monthly total)	aet	37.9	mm	March
S145	02_April_2014	Spring	EY	48o 26' 46.30"	8o 46' 59.10"	Wind Speed(average for month)	ws	2.12	m/s	March
S145	02_April_2014	Spring	EY	48o 26' 46.30"	8o 46' 59.10"	Vapor Pressure Deficit(average for month)	vpd	0.4	kpa	March
S145	02_April_2014	Spring	EY	48o 26' 46.30"	8o 46' 59.10"	Downward Surface Shortwave Radiation	srad	147.904	W/m2	March
S145	02_April_2014	Spring	EY	48o 26' 46.30"	8o 46' 59.10"	Vapor Pressure(average for month)	vap	0.684	kPa	March
S165	27_March_2016	Spring	EY	48o 26' 46.30"	8o 46' 59.10"	Climate Water Deficit(monthly total)	def	0	mm	March
S165	27_March_2016	Spring	EY	48o 26' 46.30"	8o 46' 59.10"	Palmer Drought Severity Index(at end of month)	PDSI	-3.1	unitless	March
S145	02_April_2014	Spring	EY	48o 26' 46.30"	8o 46' 59.10"	Runoff(monthly total)	q	0.8	mm	March
S122	03_December_2014	Fall	EY	48o 26' 46.30"	8o 46' 59.10"	Wind Speed(average for month)	ws	1.32	m/s	November
S165	27_March_2016	Spring	EY	48o 26' 46.30"	8o 46' 59.10"	Precipitation(monthly total)	ppt	50.5	mm	March
S145	02_April_2014	Spring	EY	48o 26' 46.30"	8o 46' 59.10"	Precipitation(monthly total)	ppt	15.8	mm	March
S145	02_April_2014	Spring	EY	48o 26' 46.30"	8o 46' 59.10"	Snow Water Equivalent(at end of month)	swe	0	mm	March
S145	02_April_2014	Spring	EY	48o 26' 46.30"	8o 46' 59.10"	Climate Water Deficit(monthly total)	def	13.2	mm	March
S145	02_April_2014	Spring	EY	48o 26' 46.30"	8o 46' 59.10"	Actual Evapotranspiration(monthly total)	aet	37.9	mm	March
S145	02_April_2014	Spring	EY	48o 26' 46.30"	8o 46' 59.10"	Wind Speed(average for month)	ws	2.12	m/s	March
S145	02_April_2014	Spring	EY	48o 26' 46.30"	8o 46' 59.10"	Vapor Pressure Deficit(average for month)	vpd	0.4	kpa	March
S145	02_April_2014	Spring	EY	48o 26' 46.30"	8o 46' 59.10"	Downward Surface Shortwave Radiation	srad	147.904	W/m2	March
S145	02_April_2014	Spring	EY	48o 26' 46.30"	8o 46' 59.10"	Vapor Pressure(average for month)	vap	0.684	kPa	March
S85	02_April_2014	Spring	EY	48o 26' 46.30"	8o 46' 59.10"	Max Temperature(average for month)	tmax	12.76	C	March
S85	02_April_2014	Spring	EY	48o 26' 46.30"	8o 46' 59.10"	Runoff(monthly total)	q	0.8	mm	March
S86	02_April_2014	Spring	EY	48o 26' 46.30"	8o 46' 59.10"	Palmer Drought Severity Index(at end of month)	PDSI	-1.87	unitless	March
S86	02_April_2014	Spring	EY	48o 26' 46.30"	8o 46' 59.10"	Potential Evapotranspiration(monthly total)	pet	51.1	mm	March
S86	02_April_2014	Spring	EY	48o 26' 46.30"	8o 46' 59.10"	Precipitation(monthly total)	ppt	15.8	mm	March
S145	02_April_2014	Spring	EY	48o 26' 46.30"	8o 46' 59.10"	Precipitation(monthly total)	ppt	15.8	mm	March
S145	02_April_2014	Spring	EY	48o 26' 46.30"	8o 46' 59.10"	Snow Water Equivalent(at end of month)	swe	0	mm	March
S134	01_December_2015	Fall	EY	48o 26' 46.30"	8o 46' 59.10"	Max Temperature(average for month)	tmax	11.32	C	November
S134	01_December_2015	Fall	EY	48o 26' 46.30"	8o 46' 59.10"	Wind Speed(average for month)	ws	3.13	m/s	November
S134	01_December_2015	Fall	EY	48o 26' 46.30"	8o 46' 59.10"	Downward Surface Shortwave Radiation	srad	52.9031	W/m2	November
S126	03_December_2014	Fall	EY	48o 26' 46.30"	8o 46' 59.10"	Soil Moisture(total column - at end of month)	soil	58.5	mm	November
S126	03_December_2014	Fall	EY	48o 26' 46.30"	8o 46' 59.10"	Precipitation(monthly total)	ppt	69.7	mm	November
S126	03_December_2014	Fall	EY	48o 26' 46.30"	8o 46' 59.10"	Actual Evapotranspiration(monthly total)	aet	17	mm	November
S126	03_December_2014	Fall	EY	48o 26' 46.30"	8o 46' 59.10"	Vapor Pressure Deficit(average for month)	vpd	0.19	kpa	November
S145	02_April_2014	Spring	EY	48o 26' 46.30"	8o 46' 59.10"	Soil Moisture(total column - at end of month)	soil	35.7	mm	March
S126	03_December_2014	Fall	EY	48o 26' 46.30"	8o 46' 59.10"	Max Temperature(average for month)	tmax	9.95	C	November
S145	02_April_2014	Spring	EY	48o 26' 46.30"	8o 46' 59.10"	Max Temperature(average for month)	tmax	12.76	C	March
S145	02_April_2014	Spring	EY	48o 26' 46.30"	8o 46' 59.10"	Runoff(monthly total)	q	0.8	mm	March
S86	02_April_2014	Spring	EY	48o 26' 46.30"	8o 46' 59.10"	Snow Water Equivalent(at end of month)	swe	0	mm	March
S86	02_April_2014	Spring	EY	48o 26' 46.30"	8o 46' 59.10"	Climate Water Deficit(monthly total)	def	13.2	mm	March
S86	02_April_2014	Spring	EY	48o 26' 46.30"	8o 46' 59.10"	Snow Water Equivalent(at end of month)	swe	0	mm	March
S86	02_April_2014	Spring	EY	48o 26' 46.30"	8o 46' 59.10"	Climate Water Deficit(monthly total)	def	13.2	mm	March
S86	02_April_2014	Spring	EY	48o 26' 46.30"	8o 46' 59.10"	Actual Evapotranspiration(monthly total)	aet	37.9	mm	March
S86	02_April_2014	Spring	EY	48o 26' 46.30"	8o 46' 59.10"	Wind Speed(average for month)	ws	2.12	m/s	March
S139	01_December_2015	Fall	EY	48o 26' 46.30"	8o 46' 59.10"	Actual Evapotranspiration(monthly total)	aet	18.9	mm	November
S86	02_April_2014	Spring	EY	48o 26' 46.30"	8o 46' 59.10"	Vapor Pressure Deficit(average for month)	vpd	0.4	kpa	March
S157	03_December_2014	Fall	EY	48o 26' 46.30"	8o 46' 59.10"	Snow Water Equivalent(at end of month)	swe	0	mm	November
S157	03_December_2014	Fall	EY	48o 26' 46.30"	8o 46' 59.10"	Max Temperature(average for month)	tmax	9.95	C	November
S85	02_April_2014	Spring	EY	48o 26' 46.30"	8o 46' 59.10"	Palmer Drought Severity Index(at end of month)	PDSI	-1.87	unitless	March
S122	03_December_2014	Fall	EY	48o 26' 46.30"	8o 46' 59.10"	Min Temperature(average for month)	tmin	3.58	C	November
S165	27_March_2016	Spring	EY	48o 26' 46.30"	8o 46' 59.10"	Snow Water Equivalent(at end of month)	swe	0.1	mm	March
S85	02_April_2014	Spring	EY	48o 26' 46.30"	8o 46' 59.10"	Snow Water Equivalent(at end of month)	swe	0	mm	March
S85	02_April_2014	Spring	EY	48o 26' 46.30"	8o 46' 59.10"	Climate Water Deficit(monthly total)	def	13.2	mm	March
S85	02_April_2014	Spring	EY	48o 26' 46.30"	8o 46' 59.10"	Actual Evapotranspiration(monthly total)	aet	37.9	mm	March
S85	02_April_2014	Spring	EY	48o 26' 46.30"	8o 46' 59.10"	Wind Speed(average for month)	ws	2.12	m/s	March
S85	02_April_2014	Spring	EY	48o 26' 46.30"	8o 46' 59.10"	Vapor Pressure Deficit(average for month)	vpd	0.4	kpa	March
S85	02_April_2014	Spring	EY	48o 26' 46.30"	8o 46' 59.10"	Downward Surface Shortwave Radiation	srad	147.904	W/m2	March
S85	02_April_2014	Spring	EY	48o 26' 46.30"	8o 46' 59.10"	Vapor Pressure(average for month)	vap	0.684	kPa	March
S85	02_April_2014	Spring	EY	48o 26' 46.30"	8o 46' 59.10"	Soil Moisture(total column - at end of month)	soil	35.7	mm	March
S85	02_April_2014	Spring	EY	48o 26' 46.30"	8o 46' 59.10"	Min Temperature(average for month)	tmin	1.64	C	March
S160	01_December_2015	Fall	EY	48o 26' 46.30"	8o 46' 59.10"	Potential Evapotranspiration(monthly total)	pet	18.9	mm	November
S160	01_December_2015	Fall	EY	48o 26' 46.30"	8o 46' 59.10"	Snow Water Equivalent(at end of month)	swe	0	mm	November
S160	01_December_2015	Fall	EY	48o 26' 46.30"	8o 46' 59.10"	Runoff(monthly total)	q	11.3	mm	November
S160	01_December_2015	Fall	EY	48o 26' 46.30"	8o 46' 59.10"	Precipitation(monthly total)	ppt	79.9	mm	November
S160	01_December_2015	Fall	EY	48o 26' 46.30"	8o 46' 59.10"	Soil Moisture(total column - at end of month)	soil	58.5	mm	November
S160	01_December_2015	Fall	EY	48o 26' 46.30"	8o 46' 59.10"	Min Temperature(average for month)	tmin	3.14	C	November
S158	01_December_2015	Fall	EY	48o 26' 46.30"	8o 46' 59.10"	Vapor Pressure Deficit(average for month)	vpd	0.17	kpa	November
S158	01_December_2015	Fall	EY	48o 26' 46.30"	8o 46' 59.10"	Climate Water Deficit(monthly total)	def	0	mm	November
S158	01_December_2015	Fall	EY	48o 26' 46.30"	8o 46' 59.10"	Max Temperature(average for month)	tmax	11.32	C	November
S158	01_December_2015	Fall	EY	48o 26' 46.30"	8o 46' 59.10"	Wind Speed(average for month)	ws	3.13	m/s	November
S158	01_December_2015	Fall	EY	48o 26' 46.30"	8o 46' 59.10"	Downward Surface Shortwave Radiation	srad	52.9031	W/m2	November
S158	01_December_2015	Fall	EY	48o 26' 46.30"	8o 46' 59.10"	Actual Evapotranspiration(monthly total)	aet	18.9	mm	November
S158	01_December_2015	Fall	EY	48o 26' 46.30"	8o 46' 59.10"	Vapor Pressure(average for month)	vap	0.891	kPa	November
S158	01_December_2015	Fall	EY	48o 26' 46.30"	8o 46' 59.10"	Palmer Drought Severity Index(at end of month)	PDSI	-4.71	unitless	November
S126	03_December_2014	Fall	EY	48o 26' 46.30"	8o 46' 59.10"	Palmer Drought Severity Index(at end of month)	PDSI	2.44	unitless	November
S158	01_December_2015	Fall	EY	48o 26' 46.30"	8o 46' 59.10"	Snow Water Equivalent(at end of month)	swe	0	mm	November
S158	01_December_2015	Fall	EY	48o 26' 46.30"	8o 46' 59.10"	Runoff(monthly total)	q	11.3	mm	November
S158	01_December_2015	Fall	EY	48o 26' 46.30"	8o 46' 59.10"	Precipitation(monthly total)	ppt	79.9	mm	November
S86	02_April_2014	Spring	EY	48o 26' 46.30"	8o 46' 59.10"	Palmer Drought Severity Index(at end of month)	PDSI	-1.87	unitless	March
S86	02_April_2014	Spring	EY	48o 26' 46.30"	8o 46' 59.10"	Potential Evapotranspiration(monthly total)	pet	51.1	mm	March
S86	02_April_2014	Spring	EY	48o 26' 46.30"	8o 46' 59.10"	Precipitation(monthly total)	ppt	15.8	mm	March
S139	01_December_2015	Fall	EY	48o 26' 46.30"	8o 46' 59.10"	Max Temperature(average for month)	tmax	11.32	C	November
S139	01_December_2015	Fall	EY	48o 26' 46.30"	8o 46' 59.10"	Wind Speed(average for month)	ws	3.13	m/s	November
S139	01_December_2015	Fall	EY	48o 26' 46.30"	8o 46' 59.10"	Downward Surface Shortwave Radiation	srad	52.9031	W/m2	November
S303	05_December_2016	Fall	EY	48o 26' 46.30"	8o 46' 59.10"	Vapor Pressure(average for month)	vap	0.733	kPa	November
S303	05_December_2016	Fall	EY	48o 26' 46.30"	8o 46' 59.10"	Potential Evapotranspiration(monthly total)	pet	15.6	mm	November
S139	01_December_2015	Fall	EY	48o 26' 46.30"	8o 46' 59.10"	Vapor Pressure(average for month)	vap	0.891	kPa	November
S139	01_December_2015	Fall	EY	48o 26' 46.30"	8o 46' 59.10"	Palmer Drought Severity Index(at end of month)	PDSI	-4.71	unitless	November
S139	01_December_2015	Fall	EY	48o 26' 46.30"	8o 46' 59.10"	Potential Evapotranspiration(monthly total)	pet	18.9	mm	November
S165	27_March_2016	Spring	EY	48o 26' 46.30"	8o 46' 59.10"	Downward Surface Shortwave Radiation	srad	118.701	W/m2	March
S85	02_April_2014	Spring	EY	48o 26' 46.30"	8o 46' 59.10"	Precipitation(monthly total)	ppt	15.8	mm	March
S145	02_April_2014	Spring	EY	48o 26' 46.30"	8o 46' 59.10"	Palmer Drought Severity Index(at end of month)	PDSI	-1.87	unitless	March
S145	02_April_2014	Spring	EY	48o 26' 46.30"	8o 46' 59.10"	Potential Evapotranspiration(monthly total)	pet	51.1	mm	March
S160	01_December_2015	Fall	EY	48o 26' 46.30"	8o 46' 59.10"	Climate Water Deficit(monthly total)	def	0	mm	November
S160	01_December_2015	Fall	EY	48o 26' 46.30"	8o 46' 59.10"	Max Temperature(average for month)	tmax	11.32	C	November
S160	01_December_2015	Fall	EY	48o 26' 46.30"	8o 46' 59.10"	Wind Speed(average for month)	ws	3.13	m/s	November
S160	01_December_2015	Fall	EY	48o 26' 46.30"	8o 46' 59.10"	Downward Surface Shortwave Radiation	srad	52.9031	W/m2	November
S160	01_December_2015	Fall	EY	48o 26' 46.30"	8o 46' 59.10"	Actual Evapotranspiration(monthly total)	aet	18.9	mm	November
S160	01_December_2015	Fall	EY	48o 26' 46.30"	8o 46' 59.10"	Vapor Pressure(average for month)	vap	0.891	kPa	November
S160	01_December_2015	Fall	EY	48o 26' 46.30"	8o 46' 59.10"	Palmer Drought Severity Index(at end of month)	PDSI	-4.71	unitless	November
S502	22_March_2019	Spring	EY	48o 26' 46.30"	8o 46' 59.10"	Snow Water Equivalent(at end of month)	swe	0	mm	March
S165	27_March_2016	Spring	EY	48o 26' 46.30"	8o 46' 59.10"	Max Temperature(average for month)	tmax	8.4	C	March
S165	27_March_2016	Spring	EY	48o 26' 46.30"	8o 46' 59.10"	Soil Moisture(total column - at end of month)	soil	58.5	mm	March
S165	27_March_2016	Spring	EY	48o 26' 46.30"	8o 46' 59.10"	Vapor Pressure Deficit(average for month)	vpd	0.19	kpa	March
S166	27_March_2016	Spring	EY	48o 26' 46.30"	8o 46' 59.10"	Climate Water Deficit(monthly total)	def	0	mm	March
S166	27_March_2016	Spring	EY	48o 26' 46.30"	8o 46' 59.10"	Palmer Drought Severity Index(at end of month)	PDSI	-3.1	unitless	March
S166	27_March_2016	Spring	EY	48o 26' 46.30"	8o 46' 59.10"	Downward Surface Shortwave Radiation	srad	118.701	W/m2	March
S166	27_March_2016	Spring	EY	48o 26' 46.30"	8o 46' 59.10"	Snow Water Equivalent(at end of month)	swe	0.1	mm	March
S166	27_March_2016	Spring	EY	48o 26' 46.30"	8o 46' 59.10"	Precipitation(monthly total)	ppt	50.5	mm	March
S166	27_March_2016	Spring	EY	48o 26' 46.30"	8o 46' 59.10"	Potential Evapotranspiration(monthly total)	pet	40.6	mm	March
S166	27_March_2016	Spring	EY	48o 26' 46.30"	8o 46' 59.10"	Runoff(monthly total)	q	12	mm	March
S134	01_December_2015	Fall	EY	48o 26' 46.30"	8o 46' 59.10"	Actual Evapotranspiration(monthly total)	aet	18.9	mm	November
S134	01_December_2015	Fall	EY	48o 26' 46.30"	8o 46' 59.10"	Vapor Pressure(average for month)	vap	0.891	kPa	November
S134	01_December_2015	Fall	EY	48o 26' 46.30"	8o 46' 59.10"	Palmer Drought Severity Index(at end of month)	PDSI	-4.71	unitless	November
S158	01_December_2015	Fall	EY	48o 26' 46.30"	8o 46' 59.10"	Potential Evapotranspiration(monthly total)	pet	18.9	mm	November
S134	01_December_2015	Fall	EY	48o 26' 46.30"	8o 46' 59.10"	Snow Water Equivalent(at end of month)	swe	0	mm	November
S134	01_December_2015	Fall	EY	48o 26' 46.30"	8o 46' 59.10"	Runoff(monthly total)	q	11.3	mm	November
S126	03_December_2014	Fall	EY	48o 26' 46.30"	8o 46' 59.10"	Snow Water Equivalent(at end of month)	swe	0	mm	November
S158	01_December_2015	Fall	EY	48o 26' 46.30"	8o 46' 59.10"	Soil Moisture(total column - at end of month)	soil	58.5	mm	November
S158	01_December_2015	Fall	EY	48o 26' 46.30"	8o 46' 59.10"	Min Temperature(average for month)	tmin	3.14	C	November
S139	01_December_2015	Fall	EY	48o 26' 46.30"	8o 46' 59.10"	Vapor Pressure Deficit(average for month)	vpd	0.17	kpa	November
S139	01_December_2015	Fall	EY	48o 26' 46.30"	8o 46' 59.10"	Climate Water Deficit(monthly total)	def	0	mm	November
S303	05_December_2016	Fall	EY	48o 26' 46.30"	8o 46' 59.10"	Soil Moisture(total column - at end of month)	soil	58.5	mm	November
S303	05_December_2016	Fall	EY	48o 26' 46.30"	8o 46' 59.10"	Precipitation(monthly total)	ppt	62.9	mm	November
[truncated: 8,291 more rows]

## Sheet: README
"Below is an overview of the columns in the tableS3_EnvironmentalFactors:" "This sheet provides information about samples collected from six different locations, including their corresponding sampling dates and the environmental factors associated with each site and sampling time."
SampleID	Unique identifier for each collected sample.
SamplingDate	The day, month, and year when the sample was collected.
SamplingSeason	Samples collected between November and December are categorized as "Fall," while samples collected between February and March are categorized as "Spring."
SamplingSiteName	Samples are collected from six distinct sites, each with its own label.
N.Coord.	This represents the northern coordinate (latitude) of each sampling site.
E.Coord.	This represents the eastern coordinate (longitude) of each sampling site.
EnvironmentalFactors_FullName	The dataset includes the full names of 14 environmental factors collected from TerraClimate database. Each factor is chosen based on the month of sampling, the specific site, and the year.
EnvironmentalFactors_ShortNames	Short Names: Shortened names are provided for each environmental factor for brevity.
NumericalValues_EnvironmentalFactors	The raw numerical values for each environmental factor.
Unites_EnvironmentalFactors	The units of measurement for each environmental factor are displayed.
Month_TakenEnvironmentalFactors	If samples are collected before the 15th of the month, environmental factors from one month befor actual sampling were used. If samples are collected after the 15th of the month, environmental data from the same month are used.
