# Supplementary material for: Microbial communities living inside plant leaves or on the leaf surface are differently shaped by environmental cues
Source: ISME Commun. 2024 Aug 8;4(1):ycae103. doi: 10.1093/ismeco/ycae103 (PMC11333920; doi:10.1093/ismeco/ycae103)
Supplement: TableS3_IndividualModel_PERMANOVA_EnvironmentalFactors_ycae103 [file tables3_individualmodel_permanova_environmentalfactors_ycae103.zip]

Archive with 1 entries (1 files):
- TableS3_IndividualModel_PERMANOVA_EnvironmentalFactors_ycae103.csv
