# Supplementary material for: Microbial communities living inside plant leaves or on the leaf surface are differently shaped by environmental cues
Source: ISME Commun. 2024 Aug 8;4(1):ycae103. doi: 10.1093/ismeco/ycae103 (PMC11333920; doi:10.1093/ismeco/ycae103)
Supplement: TableS3_IndividualModel_PERMANOVA_EnvironmentalFactors_ycae103 [file tables3_individualmodel_permanova_environmentalfactors_ycae103.zip › TableS3_IndividualModel_PERMANOVA_EnvironmentalFactors_ycae103.csv]

Df	SumOfSqs	R2	F	Pr..F.	EnvironmentalFactor	taxa	Compartment	R2_percentage
1	2.877318925	0.030882264	11.05763029	9.99900009999e-05	Radiation	Bacteria	Epi	3.09
1	2.298473699	0.024669518	8.776843331	9.99900009999e-05	Precipitation	Bacteria	Epi	2.47
1	1.908274134	0.020481506	7.255690153	9.99900009999e-05	Vapor_Pressure	Bacteria	Epi	2.05
1	1.760422432	0.018894614	6.682698058	9.99900009999e-05	Runoff	Bacteria	Epi	1.89
1	1.453440219	0.015599774	5.49890319	9.99900009999e-05	Vapor_Pressure_Deficit	Bacteria	Epi	1.56
1	1.448392148	0.015545593	5.479502875	9.99900009999e-05	Potential_Evapotranspiration	Bacteria	Epi	1.55
1	1.427946274	0.015326147	5.400948882	9.99900009999e-05	Climate_Water_Deficit	Bacteria	Epi	1.53
1	1.424327237	0.015287304	5.387048022	9.99900009999e-05	Actual_Evapotranspiration	Bacteria	Epi	1.53
1	1.359328386	0.014589672	5.137571523	9.99900009999e-05	Wind_Speed	Bacteria	Epi	1.46
1	1.349644049	0.01448573	5.100431647	9.99900009999e-05	Min_Temperature	Bacteria	Epi	1.45
1	1.302542044	0.013980184	4.919904948	9.99900009999e-05	Drought	Bacteria	Epi	1.4
1	1.126293825	0.012088512	4.246041867	9.99900009999e-05	Snow_Water_Equivalent	Bacteria	Epi	1.21
1	0.886261217	0.009512242	3.332446897	9.99900009999e-05	Soil_Moisture	Bacteria	Epi	0.95
1	0.529865854	0.00568705	1.98469348	0.00179982	Max_Temperature	Bacteria	Epi	0.57
1	4.029570468	0.034609287	12.36826068	9.99900009999e-05	Radiation	Bacteria	Endo	3.46
1	2.831681794	0.024320827	8.599840687	9.99900009999e-05	Actual_Evapotranspiration	Bacteria	Endo	2.43
1	2.727727171	0.023427979	8.276555737	9.99900009999e-05	Potential_Evapotranspiration	Bacteria	Endo	2.34
1	2.567878547	0.022055067	7.780599662	9.99900009999e-05	Soil_Moisture	Bacteria	Endo	2.21
1	2.46610091	0.021180916	7.4655431	9.99900009999e-05	Vapor_Pressure	Bacteria	Endo	2.12
1	2.446689225	0.021014192	7.405517379	9.99900009999e-05	Runoff	Bacteria	Endo	2.1
1	1.922687783	0.016513634	5.792865099	9.99900009999e-05	Drought	Bacteria	Endo	1.65
1	1.834869232	0.015759376	5.524040115	9.99900009999e-05	Vapor_Pressure_Deficit	Bacteria	Endo	1.58
1	1.697738235	0.014581581	5.105085803	9.99900009999e-05	Precipitation	Bacteria	Endo	1.46
1	1.666730969	0.014315265	5.010493075	9.99900009999e-05	Wind_Speed	Bacteria	Endo	1.43
1	1.222736488	0.010501873	3.661599902	9.99900009999e-05	Min_Temperature	Bacteria	Endo	1.05
1	0.816640754	0.007013987	2.436917967	0.00109989	Climate_Water_Deficit	Bacteria	Endo	0.7
1	0.772809816	0.00663753	2.305249166	0.0009999	Snow_Water_Equivalent	Bacteria	Endo	0.66
1	0.602998593	0.005179051	1.79607459	0.01489851	Max_Temperature	Bacteria	Endo	0.52
1	2.082156091	0.018166078	5.754181224	9.99900009999e-05	Runoff	Fungi	Epi	1.82
1	1.978105026	0.017258269	5.461579159	9.99900009999e-05	Radiation	Fungi	Epi	1.73
1	1.608363209	0.014032402	4.426187137	9.99900009999e-05	Wind_Speed	Fungi	Epi	1.4
1	1.585042923	0.013828941	4.361110176	9.99900009999e-05	Soil_Moisture	Fungi	Epi	1.38
1	1.572466827	0.013719219	4.326026808	9.99900009999e-05	Min_Temperature	Fungi	Epi	1.37
1	1.394902021	0.012170029	3.831508462	9.99900009999e-05	Drought	Fungi	Epi	1.22
1	1.390615915	0.012132634	3.81959082	9.99900009999e-05	Vapor_Pressure	Fungi	Epi	1.21
1	1.349783816	0.011776388	3.706101205	9.99900009999e-05	Actual_Evapotranspiration	Fungi	Epi	1.18
1	1.235548487	0.010779725	3.389027312	9.99900009999e-05	Potential_Evapotranspiration	Fungi	Epi	1.08
1	1.180487915	0.010299341	3.236428154	9.99900009999e-05	Vapor_Pressure_Deficit	Fungi	Epi	1.03
1	1.107955866	0.009666525	3.035633144	9.99900009999e-05	Max_Temperature	Fungi	Epi	0.97
1	1.076327744	0.00939058	2.948155359	9.99900009999e-05	Precipitation	Fungi	Epi	0.94
1	0.786652383	0.006863265	2.149226073	0.00229977	Climate_Water_Deficit	Fungi	Epi	0.69
1	0.665529024	0.005806506	1.816370198	0.00859914	Snow_Water_Equivalent	Fungi	Epi	0.58
1	2.576398355	0.021035387	6.209853638	9.99900009999e-05	Wind_Speed	Fungi	Endo	2.1
1	2.515085376	0.020534788	6.058973611	9.99900009999e-05	Radiation	Fungi	Endo	2.05
1	2.395556112	0.019558874	5.765276918	9.99900009999e-05	Actual_Evapotranspiration	Fungi	Endo	1.96
1	2.15086576	0.017561063	5.165865375	9.99900009999e-05	Runoff	Fungi	Endo	1.76
1	1.982671555	0.016187817	4.755256236	9.99900009999e-05	Potential_Evapotranspiration	Fungi	Endo	1.62
1	1.828758078	0.014931167	4.380513504	9.99900009999e-05	Soil_Moisture	Fungi	Endo	1.49
1	1.335628575	0.010904938	3.186273215	9.99900009999e-05	Vapor_Pressure_Deficit	Fungi	Endo	1.09
1	1.196564939	0.009769532	2.851250228	0.00029997	Drought	Fungi	Endo	0.98
1	1.167502763	0.00953225	2.781332573	0.00019998	Climate_Water_Deficit	Fungi	Endo	0.95
1	1.083344372	0.008845126	2.579053522	0.00029997	Precipitation	Fungi	Endo	0.88
1	0.948023764	0.007740281	2.254390817	0.00169983	Vapor_Pressure	Fungi	Endo	0.77
1	0.711773244	0.005811378	1.689305571	0.01959804	Min_Temperature	Fungi	Endo	0.58
1	0.616142411	0.005030586	1.461190088	0.057294271	Max_Temperature	Fungi	Endo	0.5
1	0.443225228	0.003618778	1.049625281	0.353764624	Snow_Water_Equivalent	Fungi	Endo	0.36
1	1.737225442	0.016657521	5.861134252	9.99900009999e-05	Drought	NonFungal-Eukaryotes	Epi	1.67
1	1.606421883	0.015403301	5.412918957	9.99900009999e-05	Radiation	NonFungal-Eukaryotes	Epi	1.54
1	1.572455036	0.015077607	5.296713871	9.99900009999e-05	Runoff	NonFungal-Eukaryotes	Epi	1.51
1	1.368336765	0.013120403	4.600013587	9.99900009999e-05	Vapor_Pressure	NonFungal-Eukaryotes	Epi	1.31
1	1.304968917	0.012512796	4.384287034	9.99900009999e-05	Precipitation	NonFungal-Eukaryotes	Epi	1.25
1	1.233333689	0.011825916	4.140734868	9.99900009999e-05	Min_Temperature	NonFungal-Eukaryotes	Epi	1.18
1	1.233283479	0.011825434	4.140564279	9.99900009999e-05	Snow_Water_Equivalent	NonFungal-Eukaryotes	Epi	1.18
1	1.175280038	0.011269264	3.943606861	9.99900009999e-05	Actual_Evapotranspiration	NonFungal-Eukaryotes	Epi	1.13
1	1.129967814	0.010834784	3.789898039	0.00019998	Soil_Moisture	NonFungal-Eukaryotes	Epi	1.08
1	1.119493867	0.010734354	3.754387364	9.99900009999e-05	Potential_Evapotranspiration	NonFungal-Eukaryotes	Epi	1.07
1	1.074282987	0.010300846	3.601187945	9.99900009999e-05	Wind_Speed	NonFungal-Eukaryotes	Epi	1.03
1	0.948972791	0.009099299	3.177268475	0.00029997	Vapor_Pressure_Deficit	NonFungal-Eukaryotes	Epi	0.91
1	0.687583395	0.006592947	2.296298964	0.00419958	Max_Temperature	NonFungal-Eukaryotes	Epi	0.66
1	0.54580663	0.005233509	1.820320868	0.01969803	Climate_Water_Deficit	NonFungal-Eukaryotes	Epi	0.52
1	1.680884787	0.016275027	4.59931129	0.00019998	Soil_Moisture	NonFungal-Eukaryotes	Endo	1.63
1	1.606579901	0.015555576	4.392782299	0.00079992	Drought	NonFungal-Eukaryotes	Endo	1.56
1	1.396097552	0.013517598	3.809385971	0.0029997	Runoff	NonFungal-Eukaryotes	Endo	1.35
1	1.38681089	0.013427681	3.783701541	0.00219978	Actual_Evapotranspiration	NonFungal-Eukaryotes	Endo	1.34
1	1.354655091	0.013116335	3.69480334	0.00329967	Wind_Speed	NonFungal-Eukaryotes	Endo	1.31
1	1.222403766	0.011835822	3.329769171	0.00549945	Vapor_Pressure_Deficit	NonFungal-Eukaryotes	Endo	1.18
1	1.159872722	0.011230371	3.157502996	0.00649935	Snow_Water_Equivalent	NonFungal-Eukaryotes	Endo	1.12
1	1.128903333	0.010930512	3.072263813	0.00889911	Potential_Evapotranspiration	NonFungal-Eukaryotes	Endo	1.09
1	0.690881244	0.0066894	1.872176922	0.071692831	Precipitation	NonFungal-Eukaryotes	Endo	0.67
1	0.627687364	0.00607753	1.699884572	0.105989401	Radiation	NonFungal-Eukaryotes	Endo	0.61
1	0.591585695	0.005727979	1.601551837	0.125487451	Climate_Water_Deficit	NonFungal-Eukaryotes	Endo	0.57
1	0.39816045	0.003855155	1.07588086	0.332366763	Max_Temperature	NonFungal-Eukaryotes	Endo	0.39
1	0.372142844	0.003603242	1.0053237	0.372862714	Min_Temperature	NonFungal-Eukaryotes	Endo	0.36
1	0.212259226	0.002055182	0.572517286	0.785421458	Vapor_Pressure	NonFungal-Eukaryotes	Endo	0.21
