# Supplementary material for: Microbial communities living inside plant leaves or on the leaf surface are differently shaped by environmental cues
Source: ISME Commun. 2024 Aug 8;4(1):ycae103. doi: 10.1093/ismeco/ycae103 (PMC11333920; doi:10.1093/ismeco/ycae103)
Supplement: TableS4_GLM_Results_ycae103 [file tables4_glm_results_ycae103.xlsx]

## Sheet: Table.S5_GLM_Results
Estimate	Std..Error	t.value	Pr...t..	factor	Genus	R2_values	filname	Df	Deviance	AIC	scaled.dev.	Pr..Chi.	pvalueAdjust	Compartment	taxa
4.11207e-05	3.76073e-05	1.09342	0.274975	Climate_Water_Deficit	A0839_ge	0.145131	Coef_EpiB.txt_A0839_ge	1	6.62463e-05	-4422.41	1.22133	0.269099	0.269099	Epiphyte	Bacteria
0.000422513	8.88513e-05	4.75528	2.92241e-06	Min_Temperature	A0839_ge	0.145131	Coef_EpiB.txt_A0839_ge	1	7.03683e-05	-4401.22	22.4093	2.20302e-06	5.14039e-06	Epiphyte	Bacteria
-0.000278169	4.7887e-05	-5.80886	1.43599e-08	Potential_Evapotranspiration	A0839_ge	0.145131	Coef_EpiB.txt_A0839_ge	1	7.25105e-05	-4390.7	32.9352	9.52821e-09	3.33487e-08	Epiphyte	Bacteria
-0.000168833	4.19498e-05	-4.02465	7.02524e-05	Precipitation	A0839_ge	0.145131	Coef_EpiB.txt_A0839_ge	1	6.91337e-05	-4407.43	16.1961	5.71101e-05	9.99427e-05	Epiphyte	Bacteria
-4.93966e-05	3.33647e-05	-1.4805	0.139657	Snow_Water_Equivalent	A0839_ge	0.145131	Coef_EpiB.txt_A0839_ge	1	6.6438e-05	-4421.39	2.23588	0.13484	0.157313	Epiphyte	Bacteria
0.00027032	4.06107e-05	6.65637	1.11409e-10	Soil_Moisture	A0839_ge	0.145131	Coef_EpiB.txt_A0839_ge	1	7.45438e-05	-4380.99	42.6422	6.57256e-11	4.60079e-10	Epiphyte	Bacteria
-0.00026989	8.11886e-05	-3.32424	0.000982383	Vapor_Pressure	A0839_ge	0.145131	Coef_EpiB.txt_A0839_ge	1	6.8143e-05	-4412.5	11.13	0.000849447	0.00118923	Epiphyte	Bacteria
0.000345382	0.000138763	2.489	0.0132881	Climate_Water_Deficit	A21b_ge	0.101516	Coef_EpiB.txt_A21b_ge	1	0.000211208	-4009.44	6.33798	0.0118179	0.0147724	Epiphyte	Bacteria
-0.00044187	0.000309205	-1.42905	0.153907	Downward_Surface_Shortwave_Radiation	A21b_ge	0.101516	Coef_EpiB.txt_A21b_ge	1	0.000208674	-4013.67	2.10196	0.147111	0.147111	Epiphyte	Bacteria
-0.000746675	0.000258759	-2.8856	0.0041562	Max_Temperature	A21b_ge	0.101516	Coef_EpiB.txt_A21b_ge	1	0.000212508	-4007.28	8.49249	0.00356615	0.0071323	Epiphyte	Bacteria
0.000962048	0.000265647	3.62153	0.000337483	Min_Temperature	A21b_ge	0.101516	Coef_EpiB.txt_A21b_ge	1	0.00021543	-4002.49	13.2852	0.000267513	0.000668783	Epiphyte	Bacteria
0.000640319	0.000242387	2.64172	0.00862977	Potential_Evapotranspiration	A21b_ge	0.101516	Coef_EpiB.txt_A21b_ge	1	0.000211686	-4008.64	7.13152	0.00757407	0.0108201	Epiphyte	Bacteria
-0.000890822	0.000203373	-4.38024	1.58087e-05	Precipitation	A21b_ge	0.101516	Coef_EpiB.txt_A21b_ge	1	0.000219133	-3996.51	19.2686	1.1356e-05	7.76425e-05	Epiphyte	Bacteria
0.000172546	8.23092e-05	2.09632	0.0367929	Runoff	A21b_ge	0.101516	Coef_EpiB.txt_A21b_ge	1	0.000210109	-4011.27	4.50765	0.0337437	0.037493	Epiphyte	Bacteria
0.000408747	0.000103356	3.95476	9.32484e-05	Soil_Moisture	A21b_ge	0.101516	Coef_EpiB.txt_A21b_ge	1	0.00021697	-3999.99	15.7858	7.09326e-05	0.000236442	Epiphyte	Bacteria
-0.000602212	0.000223258	-2.69738	0.00733696	Vapor_Pressure_Deficit	A21b_ge	0.101516	Coef_EpiB.txt_A21b_ge	1	0.000211867	-4008.34	7.43204	0.00640727	0.0106788	Epiphyte	Bacteria
0.000598803	0.000138934	4.31	2.14062e-05	Wind_Speed	A21b_ge	0.101516	Coef_EpiB.txt_A21b_ge	1	0.000218761	-3997.1	18.6715	1.55285e-05	7.76425e-05	Epiphyte	Bacteria
0.000115481	5.72888e-05	2.01577	0.0446059	Climate_Water_Deficit	AAP99	0.131297	Coef_EpiB.txt_AAP99	1	9.95155e-05	-4277.58	4.14567	0.0417411	0.0477041	Epiphyte	Bacteria
0.000608196	0.000258277	2.35482	0.0190962	Max_Temperature	AAP99	0.131297	Coef_EpiB.txt_AAP99	1	9.99417e-05	-4276.08	5.64547	0.0175005	0.0280009	Epiphyte	Bacteria
0.000648989	0.000135456	4.79115	2.47569e-06	Min_Temperature	AAP99	0.131297	Coef_EpiB.txt_AAP99	1	0.000104948	-4258.92	22.8022	1.7956e-06	7.1824e-06	Epiphyte	Bacteria
-0.00100306	0.000265003	-3.78509	0.000181404	Potential_Evapotranspiration	AAP99	0.131297	Coef_EpiB.txt_AAP99	1	0.000102467	-4267.32	14.4043	0.000147466	0.000294931	Epiphyte	Bacteria
-0.000107491	5.07824e-05	-2.1167	0.0350069	Snow_Water_Equivalent	AAP99	0.131297	Coef_EpiB.txt_AAP99	1	9.96355e-05	-4277.15	4.56848	0.0325655	0.0434207	Epiphyte	Bacteria
0.000308912	5.9008e-05	5.23508	2.8852e-07	Soil_Moisture	AAP99	0.131297	Coef_EpiB.txt_AAP99	1	0.000106228	-4254.66	27.0571	1.97533e-07	1.58027e-06	Epiphyte	Bacteria
-0.00101334	0.000237475	-4.26715	2.56646e-05	Vapor_Pressure	AAP99	0.131297	Coef_EpiB.txt_AAP99	1	0.000103583	-4263.51	18.2073	1.9812e-05	5.28321e-05	Epiphyte	Bacteria
0.000128227	7.16895e-05	1.78864	0.0745573	Wind_Speed	AAP99	0.131297	Coef_EpiB.txt_AAP99	1	9.9267e-05	-4278.45	3.26817	0.0706363	0.0706363	Epiphyte	Bacteria
-6.97344e-05	2.8303e-05	-2.46385	0.0142397	Climate_Water_Deficit	AB1_ge	0.062414	Coef_EpiB.txt_AB1_ge	1	1.72664e-05	-4888.37	6.21168	0.012691	0.0253667	Epiphyte	Bacteria
0.000199578	8.03144e-05	2.48496	0.0134369	Downward_Surface_Shortwave_Radiation	AB1_ge	0.062414	Coef_EpiB.txt_AB1_ge	1	1.72716e-05	-4888.26	6.31763	0.0119543	0.0253667	Epiphyte	Bacteria
-0.00024182	0.000100266	-2.41178	0.0164041	Max_Temperature	AB1_ge	0.062414	Coef_EpiB.txt_AB1_ge	1	1.72538e-05	-4888.63	5.95409	0.0146832	0.0253667	Epiphyte	Bacteria
0.000121043	5.04592e-05	2.39882	0.0169859	Palmer_Drought_Severity_Index	AB1_ge	0.062414	Coef_EpiB.txt_AB1_ge	1	1.72507e-05	-4888.69	5.89082	0.01522	0.0253667	Epiphyte	Bacteria
0.000184821	5.90153e-05	3.13175	0.00188847	Precipitation	AB1_ge	0.062414	Coef_EpiB.txt_AB1_ge	1	1.74529e-05	-4884.6	9.9819	0.00158087	0.00790434	Epiphyte	Bacteria
-8.00711e-05	3.71279e-05	-2.15663	0.0317352	Runoff	AB1_ge	0.062414	Coef_EpiB.txt_AB1_ge	1	1.71956e-05	-4889.81	4.76898	0.028977	0.0413957	Epiphyte	Bacteria
-3.22557e-05	2.10828e-05	-1.52995	0.126958	Snow_Water_Equivalent	AB1_ge	0.062414	Coef_EpiB.txt_AB1_ge	1	1.70803e-05	-4892.17	2.4082	0.120701	0.120701	Epiphyte	Bacteria
-0.000232086	6.31989e-05	-3.67231	0.000279069	Soil_Moisture	AB1_ge	0.062414	Coef_EpiB.txt_AB1_ge	1	1.76364e-05	-4880.93	13.6531	0.000219872	0.00219872	Epiphyte	Bacteria
0.000125337	6.61401e-05	1.89502	0.0589377	Vapor_Pressure	AB1_ge	0.062414	Coef_EpiB.txt_AB1_ge	1	1.71427e-05	-4890.89	3.68785	0.0548103	0.0685129	Epiphyte	Bacteria
7.56461e-05	4.62686e-05	1.63493	0.102989	Vapor_Pressure_Deficit	AB1_ge	0.062414	Coef_EpiB.txt_AB1_ge	1	1.70969e-05	-4891.83	2.74869	0.0973338	0.108149	Epiphyte	Bacteria
2.88371e-05	1.87603e-05	1.53713	0.125191	Climate_Water_Deficit	ADurb.Bin063.1	0.062091	Coef_EpiB.txt_ADurb.Bin063.1	1	3.23991e-06	-5475.67	2.43078	0.118974	0.132193	Epiphyte	Bacteria
-5.95791e-05	3.53545e-05	-1.68519	0.0928695	Downward_Surface_Shortwave_Radiation	ADurb.Bin063.1	0.062091	Coef_EpiB.txt_ADurb.Bin063.1	1	3.24442e-06	-5475.18	2.91957	0.0875114	0.109389	Epiphyte	Bacteria
4.70181e-05	4.22616e-05	1.11255	0.266688	Max_Temperature	ADurb.Bin063.1	0.062091	Coef_EpiB.txt_ADurb.Bin063.1	1	3.22926e-06	-5476.82	1.27549	0.258739	0.258739	Epiphyte	Bacteria
8.76792e-05	3.69286e-05	2.37429	0.0181374	Min_Temperature	ADurb.Bin063.1	0.062091	Coef_EpiB.txt_ADurb.Bin063.1	1	3.2709e-06	-5472.33	5.77193	0.0162842	0.0325684	Epiphyte	Bacteria
-8.34703e-05	2.32642e-05	-3.58792	0.000382262	Precipitation	ADurb.Bin063.1	0.062091	Coef_EpiB.txt_ADurb.Bin063.1	1	3.33937e-06	-5465.06	13.0443	0.000304214	0.00304214	Epiphyte	Bacteria
2.88376e-05	1.05624e-05	2.73021	0.00665903	Runoff	ADurb.Bin063.1	0.062091	Coef_EpiB.txt_ADurb.Bin063.1	1	3.28809e-06	-5470.49	7.61208	0.00579785	0.0193262	Epiphyte	Bacteria
5.25289e-05	1.62586e-05	3.23084	0.00135488	Soil_Moisture	ADurb.Bin063.1	0.062091	Coef_EpiB.txt_ADurb.Bin063.1	1	3.31633e-06	-5467.49	10.6139	0.00112239	0.00561195	Epiphyte	Bacteria
-7.52519e-05	3.09792e-05	-2.42911	0.0156538	Vapor_Pressure	ADurb.Bin063.1	0.062091	Coef_EpiB.txt_ADurb.Bin063.1	1	3.27339e-06	-5472.06	6.0392	0.0139916	0.0325684	Epiphyte	Bacteria
-6.55529e-05	3.16832e-05	-2.06901	0.0393002	Vapor_Pressure_Deficit	ADurb.Bin063.1	0.062091	Coef_EpiB.txt_ADurb.Bin063.1	1	3.25806e-06	-5473.71	4.39172	0.0361138	0.0515912	Epiphyte	Bacteria
4.24317e-05	2.02163e-05	2.09889	0.0365638	Wind_Speed	ADurb.Bin063.1	0.062091	Coef_EpiB.txt_ADurb.Bin063.1	1	3.25924e-06	-5473.58	4.51865	0.0335273	0.0515912	Epiphyte	Bacteria
2.68765e-05	8.54075e-06	3.14686	0.00179364	Max_Temperature	AKAU4049_ge	0.0382917	Coef_EpiB.txt_AKAU4049_ge	1	3.32245e-06	-5478.84	9.90473	0.00164854	0.00329709	Epiphyte	Bacteria
-3.97798e-05	1.12897e-05	-3.52355	0.000482974	Potential_Evapotranspiration	AKAU4049_ge	0.0382917	Coef_EpiB.txt_AKAU4049_ge	1	3.34591e-06	-5476.37	12.3741	0.000435328	0.00174131	Epiphyte	Bacteria
-6.91064e-06	6.57961e-06	-1.05031	0.294308	Precipitation	AKAU4049_ge	0.0382917	Coef_EpiB.txt_AKAU4049_ge	1	3.24031e-06	-5487.63	1.11732	0.290497	0.290497	Epiphyte	Bacteria
2.00987e-05	8.60289e-06	2.33628	0.0200473	Wind_Speed	AKAU4049_ge	0.0382917	Coef_EpiB.txt_AKAU4049_ge	1	3.28096e-06	-5483.25	5.49384	0.0190836	0.0254448	Epiphyte	Bacteria
0.00469226	0.00101151	4.63887	5.00086e-06	Downward_Surface_Shortwave_Radiation	AKIW781_ge	0.155187	Coef_EpiB.txt_AKIW781_ge	1	0.0040393	-2975.64	21.4793	3.57664e-06	8.04745e-06	Epiphyte	Bacteria
-0.00186271	0.00118913	-1.56645	0.118171	Max_Temperature	AKIW781_ge	0.155187	Coef_EpiB.txt_AKIW781_ge	1	0.00382687	-2994.6	2.51668	0.112648	0.112648	Epiphyte	Bacteria
-0.00264207	0.000756218	-3.4938	0.000538991	Min_Temperature	AKIW781_ge	0.155187	Coef_EpiB.txt_AKIW781_ge	1	0.00393554	-2984.78	12.3449	0.000442189	0.000663283	Epiphyte	Bacteria
-0.00322074	0.000591943	-5.44097	1.01371e-07	Palmer_Drought_Severity_Index	AKIW781_ge	0.155187	Coef_EpiB.txt_AKIW781_ge	1	0.00412939	-2967.9	29.2215	6.45604e-08	2.90522e-07	Epiphyte	Bacteria
0.00186421	0.00047677	3.91009	0.00011133	Precipitation	AKIW781_ge	0.155187	Coef_EpiB.txt_AKIW781_ge	1	0.00396988	-2981.73	15.3946	8.72387e-05	0.00015703	Epiphyte	Bacteria
0.000745252	0.000265151	2.81067	0.00522948	Snow_Water_Equivalent	AKIW781_ge	0.155187	Coef_EpiB.txt_AKIW781_ge	1	0.00388755	-2989.08	8.03877	0.00457867	0.00588687	Epiphyte	Bacteria
0.00153902	0.000562639	2.73536	0.00655702	Soil_Moisture	AKIW781_ge	0.155187	Coef_EpiB.txt_AKIW781_ge	1	0.0038829	-2989.5	7.61835	0.00577774	0.00649996	Epiphyte	Bacteria
0.00393735	0.000817172	4.81827	2.18302e-06	Vapor_Pressure	AKIW781_ge	0.155187	Coef_EpiB.txt_AKIW781_ge	1	0.0040582	-2974	23.1182	1.52341e-06	4.57024e-06	Epiphyte	Bacteria
-0.00431082	0.000670214	-6.43201	4.25846e-10	Wind_Speed	AKIW781_ge	0.155187	Coef_EpiB.txt_AKIW781_ge	1	0.00426049	-2956.93	40.1924	2.30145e-10	2.07131e-09	Epiphyte	Bacteria
0.00010177	4.65787e-05	2.18491	0.0295658	Downward_Surface_Shortwave_Radiation	AKYH767_ge	0.0558283	Coef_EpiB.txt_AKYH767_ge	1	4.27547e-05	-4582.11	4.80972	0.0282997	0.0377329	Epiphyte	Bacteria
-0.000254364	8.45051e-05	-3.01004	0.0028039	Max_Temperature	AKYH767_ge	0.0558283	Coef_EpiB.txt_AKYH767_ge	1	4.32772e-05	-4577.85	9.07301	0.0025941	0.0051882	Epiphyte	Bacteria
0.000259982	7.28786e-05	3.56732	0.000411473	Min_Temperature	AKYH767_ge	0.0558283	Coef_EpiB.txt_AKYH767_ge	1	4.37239e-05	-4574.24	12.6779	0.000369993	0.00147997	Epiphyte	Bacteria
3.58158e-05	2.1645e-05	1.65469	0.0988946	Palmer_Drought_Severity_Index	AKYH767_ge	0.0558283	Coef_EpiB.txt_AKYH767_ge	1	4.25066e-05	-4584.16	2.76663	0.0962488	0.0962488	Epiphyte	Bacteria
0.00140065	0.000418297	3.34846	0.000902634	Max_Temperature	AND16.lineage_X	0.0488197	Coef_EpiE.txt_AND16.lineage_X	1	0.000664175	-3615.3	11.2578	0.000792875	0.00158575	Epiphyte	Eukaryotes
0.000406571	0.00027303	1.48911	0.137376	Min_Temperature	AND16.lineage_X	0.0488197	Coef_EpiE.txt_AND16.lineage_X	1	0.000647356	-3624.3	2.25529	0.133158	0.133158	Epiphyte	Eukaryotes
-0.00170715	0.000438902	-3.88959	0.000120539	Potential_Evapotranspiration	AND16.lineage_X	0.0488197	Coef_EpiE.txt_AND16.lineage_X	1	0.000671498	-3611.45	15.1069	0.000101589	0.000609535	Epiphyte	Eukaryotes
-0.000172967	0.000111694	-1.54858	0.122403	Snow_Water_Equivalent	AND16.lineage_X	0.0488197	Coef_EpiE.txt_AND16.lineage_X	1	0.000647694	-3624.12	2.4384	0.118397	0.133158	Epiphyte	Eukaryotes
-0.00128864	0.000377884	-3.41015	0.000726453	Vapor_Pressure	AND16.lineage_X	0.0488197	Coef_EpiE.txt_AND16.lineage_X	1	0.000664954	-3614.88	11.6696	0.000635293	0.00158575	Epiphyte	Eukaryotes
0.000406467	0.000149134	2.72552	0.00674836	Wind_Speed	AND16.lineage_X	0.0488197	Coef_EpiE.txt_AND16.lineage_X	1	0.0006571	-3619.05	7.49896	0.00617346	0.00926019	Epiphyte	Eukaryotes
-0.00114282	0.000347753	-3.2863	0.00111943	Downward_Surface_Shortwave_Radiation	ATCC50593.lineage_X	0.0419898	Coef_EpiE.txt_ATCC50593.lineage_X	1	0.000575182	-3667.79	10.8191	0.00100458	0.00502288	Epiphyte	Eukaryotes
-0.000302386	0.000116102	-2.60448	0.00959932	Min_Temperature	ATCC50593.lineage_X	0.0419898	Coef_EpiE.txt_ATCC50593.lineage_X	1	0.000568689	-3671.77	6.83432	0.00894229	0.0149038	Epiphyte	Eukaryotes
0.000111271	0.000100997	1.10173	0.271349	Palmer_Drought_Severity_Index	ATCC50593.lineage_X	0.0419898	Coef_EpiE.txt_ATCC50593.lineage_X	1	0.000559686	-3677.38	1.23274	0.266874	0.266874	Epiphyte	Eukaryotes
0.00102834	0.000353176	2.9117	0.00382856	Potential_Evapotranspiration	ATCC50593.lineage_X	0.0419898	Coef_EpiE.txt_ATCC50593.lineage_X	1	0.000571429	-3670.09	8.52115	0.00351042	0.00877606	Epiphyte	Eukaryotes
-0.000203879	0.000116272	-1.75347	0.0804096	Precipitation	ATCC50593.lineage_X	0.0419898	Coef_EpiE.txt_ATCC50593.lineage_X	1	0.000562694	-3675.49	3.11427	0.0776093	0.0970117	Epiphyte	Eukaryotes
0.00352654	0.00134907	2.61405	0.00934082	Max_Temperature	Abditibacterium	0.041907	Coef_EpiB.txt_Abditibacterium	1	0.0221339	-2384.58	6.90397	0.00860045	0.0139263	Epiphyte	Bacteria
-0.00369723	0.00142871	-2.5878	0.0100684	Min_Temperature	Abditibacterium	0.041907	Coef_EpiB.txt_Abditibacterium	1	0.0221253	-2384.71	6.76733	0.00928418	0.0139263	Epiphyte	Bacteria
0.0030543	0.000979615	3.11786	0.00197529	Precipitation	Abditibacterium	0.041907	Coef_EpiB.txt_Abditibacterium	1	0.0223161	-2381.7	9.78131	0.00176294	0.0105777	Epiphyte	Bacteria
-0.00146178	0.000550909	-2.65339	0.0083384	Runoff	Abditibacterium	0.041907	Coef_EpiB.txt_Abditibacterium	1	0.0221469	-2384.37	7.11124	0.00766022	0.0139263	Epiphyte	Bacteria
-0.00100627	0.000675591	-1.48947	0.137279	Soil_Moisture	Abditibacterium	0.041907	Coef_EpiB.txt_Abditibacterium	1	0.0218427	-2389.23	2.2564	0.133063	0.133063	Epiphyte	Bacteria
-0.00183466	0.000784398	-2.33894	0.0199107	Wind_Speed	Abditibacterium	0.041907	Coef_EpiB.txt_Abditibacterium	1	0.0220479	-2385.94	5.53802	0.0186076	0.0223291	Epiphyte	Bacteria
-0.000757762	0.000329938	-2.29668	0.0222443	Downward_Surface_Shortwave_Radiation	Acanthamoeba	0.0433905	Coef_EpiE.txt_Acanthamoeba	1	0.000236124	-3970.3	5.4036	0.0200952	0.0306425	Epiphyte	Eukaryotes
0.000980599	0.000431563	2.2722	0.0236984	Max_Temperature	Acanthamoeba	0.0433905	Coef_EpiE.txt_Acanthamoeba	1	0.000236047	-3970.41	5.28987	0.0214498	0.0306425	Epiphyte	Eukaryotes
-0.000298362	0.000225686	-1.32202	0.187049	Min_Temperature	Acanthamoeba	0.0433905	Coef_EpiE.txt_Acanthamoeba	1	0.000233711	-3973.9	1.79967	0.179753	0.179753	Epiphyte	Eukaryotes
-0.000734574	0.000264911	-2.77291	0.0058621	Palmer_Drought_Severity_Index	Acanthamoeba	0.0433905	Coef_EpiE.txt_Acanthamoeba	1	0.000237775	-3967.85	7.84936	0.00508388	0.0245405	Epiphyte	Eukaryotes
-0.000537581	0.000208041	-2.58401	0.0101825	Precipitation	Acanthamoeba	0.0433905	Coef_EpiE.txt_Acanthamoeba	1	0.000237083	-3968.87	6.82633	0.00898239	0.0245405	Epiphyte	Eukaryotes
0.000347304	0.000140955	2.46393	0.0142365	Runoff	Acanthamoeba	0.0433905	Coef_EpiE.txt_Acanthamoeba	1	0.000236668	-3969.49	6.21208	0.0126881	0.0253762	Epiphyte	Eukaryotes
0.000219585	8.59913e-05	2.55357	0.0110983	Snow_Water_Equivalent	Acanthamoeba	0.0433905	Coef_EpiE.txt_Acanthamoeba	1	0.000236976	-3969.03	6.66795	0.00981619	0.0245405	Epiphyte	Eukaryotes
0.000674448	0.000254721	2.64779	0.00847949	Soil_Moisture	Acanthamoeba	0.0433905	Coef_EpiE.txt_Acanthamoeba	1	0.000237311	-3968.54	7.16399	0.00743815	0.0245405	Epiphyte	Eukaryotes
-0.000415504	0.000222338	-1.86879	0.0625117	Vapor_Pressure	Acanthamoeba	0.0433905	Coef_EpiE.txt_Acanthamoeba	1	0.000234905	-3972.11	3.58697	0.0582342	0.0727927	Epiphyte	Eukaryotes
-0.000293378	0.000185507	-1.58149	0.114696	Wind_Speed	Acanthamoeba	0.0433905	Coef_EpiE.txt_Acanthamoeba	1	0.000234227	-3973.13	2.57258	0.108731	0.120812	Epiphyte	Eukaryotes
0.000431947	0.000147333	2.93177	0.00359328	Runoff	Acanthamoebidae_X	0.0366025	Coef_EpiE.txt_Acanthamoebidae_X	1	0.00284492	-3112.68	8.56407	0.00342862	0.00685725	Epiphyte	Eukaryotes
-0.000217439	0.000158376	-1.37293	0.170658	Wind_Speed	Acanthamoebidae_X	0.0366025	Coef_EpiE.txt_Acanthamoebidae_X	1	0.00279139	-3119.35	1.89605	0.168521	0.168521	Epiphyte	Eukaryotes
1.47453e-05	1.10466e-05	1.33483	0.182812	Climate_Water_Deficit	Acetoanaerobium	0.0353502	Coef_EpiB.txt_Acetoanaerobium	1	7.62537e-06	-5185.24	1.80809	0.178737	0.210479	Epiphyte	Bacteria
1.26924e-05	1.0212e-05	1.24289	0.214753	Palmer_Drought_Severity_Index	Acetoanaerobium	0.0353502	Coef_EpiB.txt_Acetoanaerobium	1	7.62016e-06	-5185.48	1.56813	0.210479	0.210479	Epiphyte	Bacteria
5.1549e-05	1.46857e-05	3.51014	0.000507286	Precipitation	Acetoanaerobium	0.0353502	Coef_EpiB.txt_Acetoanaerobium	1	7.85712e-06	-5174.73	12.3167	0.00044892	0.0022446	Epiphyte	Bacteria
-2.61701e-05	1.37826e-05	-1.89877	0.0584283	Soil_Moisture	Acetoanaerobium	0.0353502	Coef_EpiB.txt_Acetoanaerobium	1	7.66547e-06	-5183.39	3.64901	0.0561025	0.0935042	Epiphyte	Bacteria
-2.26576e-05	1.04202e-05	-2.17439	0.0303551	Vapor_Pressure	Acetoanaerobium	0.0353502	Coef_EpiB.txt_Acetoanaerobium	1	7.69016e-06	-5182.27	4.77753	0.0288334	0.0720836	Epiphyte	Bacteria
-0.000881922	0.000626947	-1.40669	0.160421	Climate_Water_Deficit	Acetobacteraceae_unclassified	0.055785	Coef_EpiB.txt_Acetobacteraceae_unclassified	1	0.012293	-2590.99	2.01327	0.155929	0.155929	Epiphyte	Bacteria
0.0026822	0.00132091	2.03057	0.0430672	Max_Temperature	Acetobacteraceae_unclassified	0.055785	Coef_EpiB.txt_Acetobacteraceae_unclassified	1	0.0123692	-2588.82	4.18212	0.0408527	0.0490232	Epiphyte	Bacteria
-0.00249149	0.00116785	-2.13341	0.0335985	Min_Temperature	Acetobacteraceae_unclassified	0.055785	Coef_EpiB.txt_Acetobacteraceae_unclassified	1	0.0123845	-2588.39	4.61359	0.0317196	0.0475794	Epiphyte	Bacteria
0.00242237	0.000650747	3.72245	0.000230421	Precipitation	Acetobacteraceae_unclassified	0.055785	Coef_EpiB.txt_Acetobacteraceae_unclassified	1	0.0127151	-2579.14	13.8613	0.000196812	0.000737573	Epiphyte	Bacteria
-0.00152232	0.000415388	-3.66483	0.000286552	Runoff	Acetobacteraceae_unclassified	0.055785	Coef_EpiB.txt_Acetobacteraceae_unclassified	1	0.0127	-2579.56	13.4435	0.000245858	0.000737573	Epiphyte	Bacteria
-0.00184541	0.000700848	-2.63312	0.00884232	Wind_Speed	Acetobacteraceae_unclassified	0.055785	Coef_EpiB.txt_Acetobacteraceae_unclassified	1	0.0124691	-2586	7.00404	0.00813261	0.0162652	Epiphyte	Bacteria
-0.0108492	0.00472482	-2.29622	0.0222655	Downward_Surface_Shortwave_Radiation	Achnanthidium	0.112572	Coef_EpiE.txt_Achnanthidium	1	0.119865	-1789.65	5.35457	0.020668	0.0241127	Epiphyte	Eukaryotes
0.0312417	0.00629253	4.96489	1.08549e-06	Max_Temperature	Achnanthidium	0.112572	Coef_EpiE.txt_Achnanthidium	1	0.126535	-1770.64	24.3599	7.9915e-07	5.59405e-06	Epiphyte	Eukaryotes
-0.00201421	0.00200117	-1.00651	0.314878	Precipitation	Achnanthidium	0.112572	Coef_EpiE.txt_Achnanthidium	1	0.118399	-1793.97	1.03517	0.308947	0.308947	Epiphyte	Eukaryotes
0.00369975	0.0013645	2.71144	0.00703633	Snow_Water_Equivalent	Achnanthidium	0.112572	Coef_EpiE.txt_Achnanthidium	1	0.120581	-1787.56	7.44391	0.00636514	0.0089112	Epiphyte	Eukaryotes
0.00703451	0.0022197	3.16913	0.00166652	Soil_Moisture	Achnanthidium	0.112572	Coef_EpiE.txt_Achnanthidium	1	0.121507	-1784.87	10.13	0.00145872	0.00255275	Epiphyte	Eukaryotes
-0.0179598	0.00460911	-3.89659	0.000117313	Vapor_Pressure	Achnanthidium	0.112572	Coef_EpiE.txt_Achnanthidium	1	0.123276	-1779.8	15.2035	9.65258e-05	0.00033784	Epiphyte	Eukaryotes
-0.0104822	0.0031593	-3.31789	0.00100427	Vapor_Pressure_Deficit	Achnanthidium	0.112572	Coef_EpiE.txt_Achnanthidium	1	0.121839	-1783.91	11.0881	0.000868817	0.00202724	Epiphyte	Eukaryotes
0.000820886	0.000520053	1.57847	0.115375	Climate_Water_Deficit	Acidibacter	0.0482923	Coef_EpiB.txt_Acidibacter	1	0.0136235	-2556.92	2.52578	0.112	0.137469	Epiphyte	Bacteria
-0.00401684	0.00110333	-3.64064	0.000313629	Downward_Surface_Shortwave_Radiation	Acidibacter	0.0482923	Coef_EpiB.txt_Acidibacter	1	0.0140455	-2546.22	13.2322	0.000275187	0.00137593	Epiphyte	Bacteria
-0.00126364	0.000567107	-2.22822	0.0265096	Min_Temperature	Acidibacter	0.0482923	Coef_EpiB.txt_Acidibacter	1	0.0137205	-2554.43	5.01533	0.0251238	0.041873	Epiphyte	Bacteria
0.00309395	0.00109447	2.82689	0.00497431	Potential_Evapotranspiration	Acidibacter	0.0482923	Coef_EpiB.txt_Acidibacter	1	0.0138391	-2551.41	8.03757	0.0045817	0.0114542	Epiphyte	Bacteria
0.000625525	0.000424128	1.47485	0.141165	Soil_Moisture	Acidibacter	0.0482923	Coef_EpiB.txt_Acidibacter	1	0.0136111	-2557.24	2.20606	0.137469	0.137469	Epiphyte	Bacteria
0.000364487	0.000164475	2.21606	0.0273492	Climate_Water_Deficit	Acidimicrobiia_unclassified	0.0878648	Coef_EpiB.txt_Acidimicrobiia_unclassified	1	0.000338348	-3844.04	5.03353	0.0248612	0.0310765	Epiphyte	Bacteria
-0.00188854	0.000447036	-4.22459	3.07797e-05	Downward_Surface_Shortwave_Radiation	Acidimicrobiia_unclassified	0.0878648	Coef_EpiB.txt_Acidimicrobiia_unclassified	1	0.000351038	-3831.11	17.9573	2.2592e-05	7.53067e-05	Epiphyte	Bacteria
0.000308334	0.000148601	2.07492	0.038746	Min_Temperature	Acidimicrobiia_unclassified	0.0878648	Coef_EpiB.txt_Acidimicrobiia_unclassified	1	0.000337754	-3844.65	4.41666	0.0355896	0.0395439	Epiphyte	Bacteria
0.001722	0.000457249	3.766	0.000195421	Potential_Evapotranspiration	Acidimicrobiia_unclassified	0.0878648	Coef_EpiB.txt_Acidimicrobiia_unclassified	1	0.000347443	-3834.72	14.3445	0.000152224	0.00038056	Epiphyte	Bacteria
-0.0013463	0.000311956	-4.31566	2.08922e-05	Precipitation	Acidimicrobiia_unclassified	0.0878648	Coef_EpiB.txt_Acidimicrobiia_unclassified	1	0.000351801	-3830.35	18.7194	1.51437e-05	7.53067e-05	Epiphyte	Bacteria
0.000309818	0.000127411	2.43164	0.0155466	Runoff	Acidimicrobiia_unclassified	0.0878648	Coef_EpiB.txt_Acidimicrobiia_unclassified	1	0.000339331	-3843.02	6.05171	0.0138929	0.019847	Epiphyte	Bacteria
0.000197972	0.000109	1.81626	0.0702115	Snow_Water_Equivalent	Acidimicrobiia_unclassified	0.0878648	Coef_EpiB.txt_Acidimicrobiia_unclassified	1	0.000336766	-3845.68	3.3891	0.0656287	0.0656287	Epiphyte	Bacteria
0.000683702	0.000146946	4.65276	4.69905e-06	Soil_Moisture	Acidimicrobiia_unclassified	0.0878648	Coef_EpiB.txt_Acidimicrobiia_unclassified	1	0.000354766	-3827.4	21.6659	3.24515e-06	3.24515e-05	Epiphyte	Bacteria
-0.000745927	0.000304971	-2.44589	0.0149557	Vapor_Pressure_Deficit	Acidimicrobiia_unclassified	0.0878648	Coef_EpiB.txt_Acidimicrobiia_unclassified	1	0.000339399	-3842.95	6.12224	0.0133491	0.019847	Epiphyte	Bacteria
0.000568399	0.000180441	3.15006	0.00177721	Wind_Speed	Acidimicrobiia_unclassified	0.0878648	Coef_EpiB.txt_Acidimicrobiia_unclassified	1	0.000343264	-3838.97	10.0973	0.00148489	0.00296978	Epiphyte	Bacteria
-0.0163689	0.00371377	-4.40763	1.40433e-05	Climate_Water_Deficit	Acidiphilium	0.155759	Coef_EpiB.txt_Acidiphilium	1	0.10266	-1836.04	19.5597	9.75065e-06	2.68143e-05	Epiphyte	Bacteria
0.0148549	0.00625132	2.37628	0.0180433	Downward_Surface_Shortwave_Radiation	Acidiphilium	0.155759	Coef_EpiB.txt_Acidiphilium	1	0.0987126	-1849.8	5.79842	0.0160406	0.017072	Epiphyte	Bacteria
0.0609214	0.00992633	6.13736	2.34279e-09	Max_Temperature	Acidiphilium	0.155759	Coef_EpiB.txt_Acidiphilium	1	0.107884	-1818.61	36.982	1.19225e-09	1.31148e-08	Epiphyte	Bacteria
-0.0329451	0.00831006	-3.96448	8.97433e-05	Min_Temperature	Acidiphilium	0.155759	Coef_EpiB.txt_Acidiphilium	1	0.101597	-1839.69	15.9075	6.65149e-05	0.000104523	Epiphyte	Bacteria
-0.0209138	0.00497752	-4.20165	3.39227e-05	Palmer_Drought_Severity_Index	Acidiphilium	0.155759	Coef_EpiB.txt_Acidiphilium	1	0.102152	-1837.78	17.8188	2.42977e-05	5.34549e-05	Epiphyte	Bacteria
-0.0511794	0.00980494	-5.21976	3.12968e-07	Potential_Evapotranspiration	Acidiphilium	0.155759	Coef_EpiB.txt_Acidiphilium	1	0.104899	-1828.46	27.134	1.89828e-07	6.96034e-07	Epiphyte	Bacteria
0.0197021	0.00374408	5.26221	2.52985e-07	Precipitation	Acidiphilium	0.155759	Coef_EpiB.txt_Acidiphilium	1	0.105026	-1828.03	27.5602	1.52284e-07	6.96034e-07	Epiphyte	Bacteria
0.00965231	0.00340919	2.83126	0.00491326	Soil_Moisture	Acidiphilium	0.155759	Coef_EpiB.txt_Acidiphilium	1	0.0993912	-1847.39	8.2032	0.00418167	0.00511093	Epiphyte	Bacteria
-0.0179674	0.00763415	-2.35356	0.0191653	Vapor_Pressure	Acidiphilium	0.155759	Coef_EpiB.txt_Acidiphilium	1	0.0986818	-1849.91	5.68895	0.017072	0.017072	Epiphyte	Bacteria
0.0216829	0.00707629	3.06416	0.00235777	Vapor_Pressure_Deficit	Acidiphilium	0.155759	Coef_EpiB.txt_Acidiphilium	1	0.0997845	-1846.01	9.58927	0.00195718	0.00269112	Epiphyte	Bacteria
-0.0251081	0.00605343	-4.14775	4.2488e-05	Wind_Speed	Acidiphilium	0.155759	Coef_EpiB.txt_Acidiphilium	1	0.102023	-1838.22	17.3755	3.06748e-05	5.62371e-05	Epiphyte	Bacteria
-7.14547e-05	3.82815e-05	-1.86656	0.0628112	Climate_Water_Deficit	Acidobacteriaceae__unclassified	0.032282	Coef_EpiB.txt_Acidobacteriaceae__unclassified	1	6.34842e-05	-4441.36	3.52686	0.060382	0.112624	Epiphyte	Bacteria
0.000112577	5.36449e-05	2.09856	0.036582	Palmer_Drought_Severity_Index	Acidobacteriaceae__unclassified	0.032282	Coef_EpiB.txt_Acidobacteriaceae__unclassified	1	6.36517e-05	-4440.43	4.4522	0.0348563	0.112624	Epiphyte	Bacteria
6.3075e-05	4.05781e-05	1.55441	0.121004	Potential_Evapotranspiration	Acidobacteriaceae__unclassified	0.032282	Coef_EpiB.txt_Acidobacteriaceae__unclassified	1	6.32896e-05	-4442.44	2.44964	0.117552	0.118137	Epiphyte	Bacteria
-0.00010028	5.5206e-05	-1.81647	0.0701667	Soil_Moisture	Acidobacteriaceae__unclassified	0.032282	Coef_EpiB.txt_Acidobacteriaceae__unclassified	1	6.34505e-05	-4441.54	3.34098	0.0675744	0.112624	Epiphyte	Bacteria
9.20089e-05	5.92869e-05	1.55193	0.121597	Wind_Speed	Acidobacteriaceae__unclassified	0.032282	Coef_EpiB.txt_Acidobacteriaceae__unclassified	1	6.32882e-05	-4442.44	2.44185	0.118137	0.118137	Epiphyte	Bacteria
6.97988e-05	4.7805e-05	1.46007	0.145175	Max_Temperature	Acidobacteriae_unclassified	0.0196156	Coef_EpiB.txt_Acidobacteriae_unclassified	1	0.00011613	-4233.38	2.14979	0.142589	0.142589	Epiphyte	Bacteria
-0.000147746	5.75758e-05	-2.56612	0.0107036	Potential_Evapotranspiration	Acidobacteriae_unclassified	0.0196156	Coef_EpiB.txt_Acidobacteriae_unclassified	1	0.000117611	-4228.93	6.59845	0.0102068	0.0306203	Epiphyte	Bacteria
7.66081e-05	4.16344e-05	1.84002	0.0666195	Wind_Speed	Acidobacteriae_unclassified	0.0196156	Coef_EpiB.txt_Acidobacteriae_unclassified	1	0.000116547	-4232.12	3.40809	0.0648773	0.097316	Epiphyte	Bacteria
0.0004498	0.000278173	1.61698	0.106805	Max_Temperature	Acidothermus	0.0547674	Coef_EpiB.txt_Acidothermus	1	7.44902e-05	-4379.24	2.67322	0.102049	0.102049	Epiphyte	Bacteria
0.00024924	9.91441e-05	2.51392	0.0123985	Min_Temperature	Acidothermus	0.0547674	Coef_EpiB.txt_Acidothermus	1	7.52911e-05	-4375.49	6.42691	0.0112404	0.0224808	Epiphyte	Bacteria
-0.000291599	8.8587e-05	-3.29167	0.00109983	Palmer_Drought_Severity_Index	Acidothermus	0.0547674	Coef_EpiB.txt_Acidothermus	1	7.62671e-05	-4370.97	10.9477	0.00093718	0.00374872	Epiphyte	Bacteria
-0.000570434	0.000242577	-2.35156	0.0192616	Potential_Evapotranspiration	Acidothermus	0.0547674	Coef_EpiB.txt_Acidothermus	1	7.51203e-05	-4376.28	5.62997	0.017656	0.0282495	Epiphyte	Bacteria
-0.000205403	7.21862e-05	-2.84546	0.00470201	Precipitation	Acidothermus	0.0547674	Coef_EpiB.txt_Acidothermus	1	7.56751e-05	-4373.7	8.21288	0.0041594	0.0110917	Epiphyte	Bacteria
9.50517e-05	5.31109e-05	1.78968	0.0743893	Runoff	Acidothermus	0.0547674	Coef_EpiB.txt_Acidothermus	1	7.46173e-05	-4378.64	3.27196	0.0704733	0.0805409	Epiphyte	Bacteria
0.000346817	9.71228e-05	3.57092	0.000406683	Soil_Moisture	Acidothermus	0.0547674	Coef_EpiB.txt_Acidothermus	1	7.66813e-05	-4369.07	12.8489	0.000337672	0.00270138	Epiphyte	Bacteria
-0.000432666	0.000218355	-1.98148	0.0483384	Vapor_Pressure	Acidothermus	0.0547674	Coef_EpiB.txt_Acidothermus	1	7.47737e-05	-4377.91	4.00661	0.0453221	0.0604295	Epiphyte	Bacteria
-0.000241126	7.69239e-05	-3.13461	0.0018689	Climate_Water_Deficit	Acrasis	0.0623915	Coef_EpiE.txt_Acrasis	1	0.000237819	-3975.79	9.88522	0.00166612	0.00995497	Epiphyte	Eukaryotes
0.00113782	0.000388984	2.92512	0.0036718	Max_Temperature	Acrasis	0.0623915	Coef_EpiE.txt_Acrasis	1	0.000236965	-3977.05	8.62362	0.00331832	0.00995497	Epiphyte	Eukaryotes
-0.000230438	0.000146467	-1.57331	0.116567	Min_Temperature	Acrasis	0.0623915	Coef_EpiE.txt_Acrasis	1	0.000232878	-3983.15	2.51662	0.112652	0.112652	Epiphyte	Eukaryotes
-0.000550232	0.000275485	-1.99732	0.0465775	Potential_Evapotranspiration	Acrasis	0.0623915	Coef_EpiE.txt_Acrasis	1	0.000233896	-3981.62	4.04705	0.0442485	0.0663728	Epiphyte	Eukaryotes
0.00017123	9.99593e-05	1.713	0.0876135	Precipitation	Acrasis	0.0623915	Coef_EpiE.txt_Acrasis	1	0.000233187	-3982.69	2.98138	0.0842273	0.101073	Epiphyte	Eukaryotes
-0.000569569	0.000279932	-2.03467	0.0426503	Vapor_Pressure	Acrasis	0.0623915	Coef_EpiE.txt_Acrasis	1	0.000233997	-3981.47	4.19892	0.0404497	0.0663728	Epiphyte	Eukaryotes
3.73658e-05	1.41057e-05	2.64898	0.00844694	Climate_Water_Deficit	Actinoallomurus	0.0661071	Coef_EpiB.txt_Actinoallomurus	1	1.74457e-06	-5698.95	7.10829	0.00767281	0.00895162	Epiphyte	Bacteria
0.000118929	3.14812e-05	3.77776	0.000186516	Min_Temperature	Actinoallomurus	0.0661071	Coef_EpiB.txt_Actinoallomurus	1	1.78072e-06	-5691.75	14.3087	0.000155147	0.000962243	Epiphyte	Bacteria
3.19112e-05	1.2603e-05	2.53204	0.0117858	Palmer_Drought_Severity_Index	Actinoallomurus	0.0661071	Coef_EpiB.txt_Actinoallomurus	1	1.74155e-06	-5699.56	6.5002	0.0107862	0.0107862	Epiphyte	Bacteria
-3.23584e-05	9.18542e-06	-3.5228	0.00048482	Precipitation	Actinoallomurus	0.0661071	Coef_EpiB.txt_Actinoallomurus	1	1.77145e-06	-5693.58	12.4752	0.00041239	0.000962243	Epiphyte	Bacteria
-7.35123e-05	2.02645e-05	-3.62763	0.000329494	Vapor_Pressure	Actinoallomurus	0.0661071	Coef_EpiB.txt_Actinoallomurus	1	1.77518e-06	-5692.85	13.2148	0.000277754	0.000962243	Epiphyte	Bacteria
-9.22635e-05	2.73102e-05	-3.37835	0.000813058	Vapor_Pressure_Deficit	Actinoallomurus	0.0661071	Coef_EpiB.txt_Actinoallomurus	1	1.76648e-06	-5694.57	11.4894	0.000699957	0.00122493	Epiphyte	Bacteria
6.11267e-05	1.98221e-05	3.08376	0.00220985	Wind_Speed	Actinoallomurus	0.0661071	Coef_EpiB.txt_Actinoallomurus	1	1.75699e-06	-5696.46	9.59893	0.00194691	0.00272567	Epiphyte	Bacteria
-0.00253253	0.000842981	-3.00425	0.00285646	Precipitation	Actinobacteria_unclassified	0.040326	Coef_EpiB.txt_Actinobacteria_unclassified	1	0.0326211	-2252.44	9.03855	0.00264345	0.00528689	Epiphyte	Bacteria
0.00176446	0.000557167	3.16684	0.00167808	Runoff	Actinobacteria_unclassified	0.040326	Coef_EpiB.txt_Actinobacteria_unclassified	1	0.0327133	-2251.45	10.0292	0.00154082	0.00528689	Epiphyte	Bacteria
0.00113767	0.000728473	1.56172	0.119267	Soil_Moisture	Actinobacteria_unclassified	0.040326	Coef_EpiB.txt_Actinobacteria_unclassified	1	0.0320159	-2259.02	2.46555	0.116367	0.120636	Epiphyte	Bacteria
0.00101449	0.000657196	1.54366	0.123585	Vapor_Pressure	Actinobacteria_unclassified	0.040326	Coef_EpiB.txt_Actinobacteria_unclassified	1	0.0320108	-2259.07	2.40904	0.120636	0.120636	Epiphyte	Bacteria
2.70208e-05	1.31095e-05	2.06117	0.0400449	Climate_Water_Deficit	Actinobacteriota_unclassified	0.0743438	Coef_EpiB.txt_Actinobacteriota_unclassified	1	4.16432e-06	-5389.57	4.34598	0.0370964	0.0417335	Epiphyte	Bacteria
-0.000118667	3.35383e-05	-3.53825	0.000458599	Downward_Surface_Shortwave_Radiation	Actinobacteriota_unclassified	0.0743438	Coef_EpiB.txt_Actinobacteriota_unclassified	1	4.26408e-06	-5381.26	12.6554	0.000374479	0.00112344	Epiphyte	Bacteria
0.000120671	4.01872e-05	3.00273	0.0028733	Max_Temperature	Actinobacteriota_unclassified	0.0743438	Coef_EpiB.txt_Actinobacteriota_unclassified	1	4.22183e-06	-5384.75	9.16021	0.00247334	0.00445202	Epiphyte	Bacteria
-6.56143e-05	1.99848e-05	-3.28321	0.00113266	Palmer_Drought_Severity_Index	Actinobacteriota_unclassified	0.0743438	Coef_EpiB.txt_Actinobacteriota_unclassified	1	4.24309e-06	-5382.99	10.9238	0.000949355	0.00213605	Epiphyte	Bacteria
-9.53966e-05	2.50633e-05	-3.80623	0.000167247	Precipitation	Actinobacteriota_unclassified	0.0743438	Coef_EpiB.txt_Actinobacteriota_unclassified	1	4.28782e-06	-5379.31	14.6041	0.000132622	0.000596801	Epiphyte	Bacteria
3.46448e-05	1.42823e-05	2.42572	0.0157965	Runoff	Actinobacteriota_unclassified	0.0743438	Coef_EpiB.txt_Actinobacteriota_unclassified	1	4.18405e-06	-5387.91	6.005	0.0142654	0.0183412	Epiphyte	Bacteria
0.000118903	2.61686e-05	4.54374	7.68158e-06	Soil_Moisture	Actinobacteriota_unclassified	0.0743438	Coef_EpiB.txt_Actinobacteriota_unclassified	1	4.3621e-06	-5373.28	20.6326	5.56412e-06	5.00771e-05	Epiphyte	Bacteria
-7.48978e-05	2.90492e-05	-2.5783	0.0103476	Vapor_Pressure	Actinobacteriota_unclassified	0.0743438	Coef_EpiB.txt_Actinobacteriota_unclassified	1	4.19325e-06	-5387.13	6.77676	0.00923525	0.0138529	Epiphyte	Bacteria
-3.94282e-05	2.18472e-05	-1.80472	0.0719999	Vapor_Pressure_Deficit	Actinobacteriota_unclassified	0.0743438	Coef_EpiB.txt_Actinobacteriota_unclassified	1	4.15236e-06	-5390.57	3.33664	0.067753	0.067753	Epiphyte	Bacteria
0.00046002	0.000203237	2.26347	0.0242275	Downward_Surface_Shortwave_Radiation	Actinocephalidae_unclassified	0.029904	Coef_EpiE.txt_Actinocephalidae_unclassified	1	0.00233172	-3176.51	5.17407	0.0229264	0.028658	Epiphyte	Eukaryotes
-0.000178384	0.000156323	-1.14113	0.254607	Min_Temperature	Actinocephalidae_unclassified	0.029904	Coef_EpiE.txt_Actinocephalidae_unclassified	1	0.00230627	-3180.36	1.32233	0.250174	0.250174	Epiphyte	Eukaryotes
-0.00125609	0.000408412	-3.07554	0.00226896	Palmer_Drought_Severity_Index	Actinocephalidae_unclassified	0.029904	Coef_EpiE.txt_Actinocephalidae_unclassified	1	0.00236059	-3172.19	9.49391	0.00206155	0.00515387	Epiphyte	Eukaryotes
0.00096241	0.000371678	2.58937	0.0100225	Soil_Moisture	Actinocephalidae_unclassified	0.029904	Coef_EpiE.txt_Actinocephalidae_unclassified	1	0.00234225	-3174.92	6.75599	0.00934336	0.0155723	Epiphyte	Eukaryotes
-0.00132937	0.000428071	-3.10548	0.00205705	Wind_Speed	Actinocephalidae_unclassified	0.029904	Coef_EpiE.txt_Actinocephalidae_unclassified	1	0.00236182	-3172	9.67709	0.0018658	0.00515387	Epiphyte	Eukaryotes
-0.000413065	9.56156e-05	-4.32005	2.04547e-05	Downward_Surface_Shortwave_Radiation	Actinochloris	0.0681896	Coef_EpiE.txt_Actinochloris	1	2.52925e-05	-4760.38	18.5967	1.61501e-05	0.00011194	Epiphyte	Eukaryotes
-0.000166437	6.65036e-05	-2.50267	0.0127907	Min_Temperature	Actinochloris	0.0681896	Coef_EpiE.txt_Actinochloris	1	2.44253e-05	-4772.62	6.35162	0.0117274	0.0117274	Epiphyte	Eukaryotes
0.000106658	3.33972e-05	3.19363	0.00153515	Palmer_Drought_Severity_Index	Actinochloris	0.0681896	Coef_EpiE.txt_Actinochloris	1	2.47006e-05	-4768.69	10.285	0.00134119	0.00234708	Epiphyte	Eukaryotes
0.000362697	9.37943e-05	3.86694	0.000131844	Potential_Evapotranspiration	Actinochloris	0.0681896	Coef_EpiE.txt_Actinochloris	1	2.50331e-05	-4764	14.9779	0.00010878	0.000253821	Epiphyte	Eukaryotes
-0.000182859	4.39314e-05	-4.16237	3.98724e-05	Precipitation	Actinochloris	0.0681896	Coef_EpiE.txt_Actinochloris	1	2.5199e-05	-4761.68	17.2962	3.19828e-05	0.00011194	Epiphyte	Eukaryotes
0.000134773	5.31246e-05	2.53691	0.011626	Vapor_Pressure	Actinochloris	0.0681896	Coef_EpiE.txt_Actinochloris	1	2.44374e-05	-4772.45	6.52502	0.0106367	0.0117274	Epiphyte	Eukaryotes
0.000106457	4.13641e-05	2.57367	0.0104819	Wind_Speed	Actinochloris	0.0681896	Coef_EpiE.txt_Actinochloris	1	2.44506e-05	-4772.26	6.71366	0.00956773	0.0117274	Epiphyte	Eukaryotes
9.99077e-05	5.24542e-05	1.90467	0.0576597	Climate_Water_Deficit	Actinocorallia	0.0581625	Coef_EpiB.txt_Actinocorallia	1	6.28032e-05	-4441.14	3.69287	0.0546454	0.063753	Epiphyte	Bacteria
0.00012395	4.24834e-05	2.9176	0.00375994	Min_Temperature	Actinocorallia	0.0581625	Coef_EpiB.txt_Actinocorallia	1	6.36882e-05	-4436.23	8.6046	0.00335315	0.00469442	Epiphyte	Bacteria
-0.000213079	6.68693e-05	-3.1865	0.00157235	Palmer_Drought_Severity_Index	Actinocorallia	0.0581625	Coef_EpiB.txt_Actinocorallia	1	6.39856e-05	-4434.6	10.2398	0.00137445	0.00320704	Epiphyte	Bacteria
-0.000214777	7.24253e-05	-2.9655	0.00323367	Precipitation	Actinocorallia	0.0581625	Coef_EpiB.txt_Actinocorallia	1	6.37392e-05	-4435.95	8.88585	0.0028739	0.00469442	Epiphyte	Bacteria
5.68884e-05	4.65061e-05	1.22325	0.222077	Runoff	Actinocorallia	0.0581625	Coef_EpiB.txt_Actinocorallia	1	6.2417e-05	-4443.31	1.5279	0.216428	0.216428	Epiphyte	Bacteria
0.000270806	7.59195e-05	3.56702	0.000412395	Soil_Moisture	Actinocorallia	0.0581625	Coef_EpiB.txt_Actinocorallia	1	6.44512e-05	-4432.05	12.7847	0.000349464	0.00244625	Epiphyte	Bacteria
-0.000189984	5.82703e-05	-3.26039	0.00122414	Vapor_Pressure_Deficit	Actinocorallia	0.0581625	Coef_EpiB.txt_Actinocorallia	1	6.40719e-05	-4434.12	10.7129	0.0010639	0.00320704	Epiphyte	Bacteria
-6.75958e-05	4.52118e-05	-1.49509	0.135796	Climate_Water_Deficit	Actinokineospora	0.0342337	Coef_EpiB.txt_Actinokineospora	1	0.000162299	-4117.89	2.24736	0.133842	0.133842	Epiphyte	Bacteria
-0.000152558	4.34429e-05	-3.5117	0.000503897	Soil_Moisture	Actinokineospora	0.0342337	Coef_EpiB.txt_Actinokineospora	1	0.000166978	-4107.92	12.223	0.000472038	0.000944076	Epiphyte	Bacteria
0.000131407	7.32402e-05	1.79419	0.0736508	Downward_Surface_Shortwave_Radiation	Actinomadura	0.0172733	Coef_EpiB.txt_Actinomadura	1	0.000160846	-4121.05	3.23194	0.072215	0.072215	Epiphyte	Bacteria
-0.000174092	7.23616e-05	-2.40586	0.0166554	Potential_Evapotranspiration	Actinomadura	0.0172733	Coef_EpiB.txt_Actinomadura	1	0.000162022	-4118.49	5.79004	0.0161172	0.0322344	Epiphyte	Bacteria
-0.000127927	3.02574e-05	-4.22795	3.02393e-05	Downward_Surface_Shortwave_Radiation	Actinomarinales_ge	0.0716105	Coef_EpiB.txt_Actinomarinales_ge	1	4.38905e-06	-5379.12	17.7309	2.54454e-05	0.000127227	Epiphyte	Bacteria
-1.84658e-05	9.657e-06	-1.91216	0.0566831	Min_Temperature	Actinomarinales_ge	0.0716105	Coef_EpiB.txt_Actinomarinales_ge	1	4.21707e-06	-5393.15	3.70039	0.0543999	0.0543999	Epiphyte	Bacteria
9.85134e-05	2.73009e-05	3.60842	0.000353626	Potential_Evapotranspiration	Actinomarinales_ge	0.0716105	Coef_EpiB.txt_Actinomarinales_ge	1	4.33033e-06	-5383.84	13.0033	0.000310943	0.000388679	Epiphyte	Bacteria
-5.81623e-05	1.58455e-05	-3.67058	0.000280299	Precipitation	Actinomarinales_ge	0.0716105	Coef_EpiB.txt_Actinomarinales_ge	1	4.3358e-06	-5383.4	13.4466	0.000245451	0.000388679	Epiphyte	Bacteria
4.63138e-05	1.15659e-05	4.00434	7.6185e-05	Soil_Moisture	Actinomarinales_ge	0.0716105	Coef_EpiB.txt_Actinomarinales_ge	1	4.36679e-06	-5380.9	15.9459	6.51796e-05	0.000162949	Epiphyte	Bacteria
-0.00283045	0.000867797	-3.26164	0.00121958	Downward_Surface_Shortwave_Radiation	Actinomyces	0.0773485	Coef_EpiB.txt_Actinomyces	1	0.00275683	-3109.72	10.783	0.00102439	0.00230488	Epiphyte	Bacteria
-0.00330434	0.00135954	-2.43048	0.0155941	Max_Temperature	Actinomyces	0.0773485	Coef_EpiB.txt_Actinomyces	1	0.00271974	-3114.48	6.02839	0.0140775	0.0211163	Epiphyte	Bacteria
-0.00341966	0.000771932	-4.43	1.2713e-05	Min_Temperature	Actinomyces	0.0773485	Coef_EpiB.txt_Actinomyces	1	0.00282729	-3100.86	19.6405	9.34671e-06	8.41204e-05	Epiphyte	Bacteria
0.00576258	0.00166684	3.45718	0.000614926	Potential_Evapotranspiration	Actinomyces	0.0773485	Coef_EpiB.txt_Actinomyces	1	0.00276713	-3108.41	12.0919	0.000506413	0.00151924	Epiphyte	Bacteria
-0.00127569	0.000428752	-2.97536	0.00313524	Precipitation	Actinomyces	0.0773485	Coef_EpiB.txt_Actinomyces	1	0.00274283	-3111.51	8.99612	0.00270553	0.00486995	Epiphyte	Bacteria
0.000415365	0.000286244	1.45108	0.147676	Snow_Water_Equivalent	Actinomyces	0.0773485	Coef_EpiB.txt_Actinomyces	1	0.00268994	-3118.34	2.16073	0.141577	0.141577	Epiphyte	Bacteria
0.00491147	0.0011845	4.14645	4.26599e-05	Vapor_Pressure	Actinomyces	0.0773485	Coef_EpiB.txt_Actinomyces	1	0.00280822	-3103.24	17.2656	3.2502e-05	0.000146259	Epiphyte	Bacteria
0.000888017	0.000506953	1.75167	0.0807287	Vapor_Pressure_Deficit	Actinomyces	0.0773485	Coef_EpiB.txt_Actinomyces	1	0.00269748	-3117.36	3.14422	0.0761964	0.085721	Epiphyte	Bacteria
-0.000759856	0.000326492	-2.32734	0.0205323	Wind_Speed	Actinomyces	0.0773485	Coef_EpiB.txt_Actinomyces	1	0.00271589	-3114.97	5.53152	0.0186769	0.0240132	Epiphyte	Bacteria
-0.00158567	0.000459618	-3.44997	0.000631656	Climate_Water_Deficit	Actinomycetospora	0.128401	Coef_EpiB.txt_Actinomycetospora	1	0.00164039	-3285.94	12.1474	0.000491553	0.00117973	Epiphyte	Bacteria
-0.00222975	0.000895915	-2.4888	0.0132983	Downward_Surface_Shortwave_Radiation	Actinomycetospora	0.128401	Coef_EpiB.txt_Actinomycetospora	1	0.00161363	-3291.71	6.37412	0.0115797	0.0138956	Epiphyte	Bacteria
0.0040067	0.00115695	3.46314	0.000602539	Max_Temperature	Actinomycetospora	0.128401	Coef_EpiB.txt_Actinomycetospora	1	0.00164082	-3285.85	12.2388	0.000468065	0.00117973	Epiphyte	Bacteria
-0.00497689	0.00114047	-4.36388	1.69988e-05	Min_Temperature	Actinomycetospora	0.128401	Coef_EpiB.txt_Actinomycetospora	1	0.00167387	-3278.85	19.2389	1.15341e-05	0.000138409	Epiphyte	Bacteria
-0.00322834	0.000832496	-3.87791	0.000126611	Palmer_Drought_Severity_Index	Actinomycetospora	0.128401	Coef_EpiB.txt_Actinomycetospora	1	0.00165509	-3282.81	15.2791	9.27348e-05	0.000467941	Epiphyte	Bacteria
-0.00112587	0.000578034	-1.94776	0.0522718	Precipitation	Actinomycetospora	0.128401	Coef_EpiB.txt_Actinomycetospora	1	0.00160238	-3294.17	3.91772	0.0477796	0.0521232	Epiphyte	Bacteria
0.0014723	0.000385351	3.82066	0.000158372	Runoff	Actinomycetospora	0.128401	Coef_EpiB.txt_Actinomycetospora	1	0.00165303	-3283.25	14.8407	0.000116985	0.000467941	Epiphyte	Bacteria
0.000622584	0.000229663	2.71086	0.00705357	Snow_Water_Equivalent	Actinomycetospora	0.128401	Coef_EpiB.txt_Actinomycetospora	1	0.00161904	-3290.54	7.54962	0.00600228	0.00800303	Epiphyte	Bacteria
0.00212352	0.000699093	3.03754	0.00257079	Soil_Moisture	Actinomycetospora	0.128401	Coef_EpiB.txt_Actinomycetospora	1	0.00162785	-3288.64	9.45305	0.00210798	0.00421596	Epiphyte	Bacteria
0.00102261	0.000745477	1.37175	0.171051	Vapor_Pressure	Actinomycetospora	0.128401	Coef_EpiB.txt_Actinomycetospora	1	0.00159341	-3296.14	1.94865	0.162732	0.162732	Epiphyte	Bacteria
0.00245909	0.000867868	2.83348	0.00488089	Vapor_Pressure_Deficit	Actinomycetospora	0.128401	Coef_EpiB.txt_Actinomycetospora	1	0.00162223	-3289.85	8.23994	0.00409785	0.00614677	Epiphyte	Bacteria
-0.00226751	0.000785499	-2.88671	0.00414334	Wind_Speed	Actinomycetospora	0.128401	Coef_EpiB.txt_Actinomycetospora	1	0.00162366	-3289.54	8.54867	0.00345775	0.00592758	Epiphyte	Bacteria
0.000609201	0.000216244	2.81719	0.0051235	Downward_Surface_Shortwave_Radiation	Actinophytocola	0.0291001	Coef_EpiB.txt_Actinophytocola	1	0.00124075	-3397.95	7.98313	0.00472152	0.0165604	Epiphyte	Bacteria
-0.000745487	0.000278853	-2.67341	0.00786543	Palmer_Drought_Severity_Index	Actinophytocola	0.0291001	Coef_EpiB.txt_Actinophytocola	1	0.00123798	-3398.73	7.19712	0.00730208	0.0165604	Epiphyte	Bacteria
0.000658603	0.000263583	2.49866	0.012931	Soil_Moisture	Actinophytocola	0.0291001	Coef_EpiB.txt_Actinophytocola	1	0.0012348	-3399.63	6.29507	0.0121074	0.0165604	Epiphyte	Bacteria
-0.000338297	0.000189271	-1.78737	0.0747554	Vapor_Pressure_Deficit	Actinophytocola	0.0291001	Coef_EpiB.txt_Actinophytocola	1	0.00122408	-3402.69	3.2353	0.0720673	0.0720673	Epiphyte	Bacteria
-0.000745395	0.000302203	-2.46653	0.0141283	Wind_Speed	Actinophytocola	0.0291001	Coef_EpiB.txt_Actinophytocola	1	0.00123424	-3399.79	6.13565	0.0132483	0.0165604	Epiphyte	Bacteria
-0.000448803	0.000132634	-3.38378	0.000796943	Downward_Surface_Shortwave_Radiation	Actinoplanes	0.0417208	Coef_EpiB.txt_Actinoplanes	1	0.000258949	-3949.91	11.4273	0.00072371	0.00134416	Epiphyte	Bacteria
0.000567531	0.000160283	3.54081	0.000453491	Potential_Evapotranspiration	Actinoplanes	0.0417208	Coef_EpiB.txt_Actinoplanes	1	0.000259736	-3948.84	12.4935	0.000408369	0.00134416	Epiphyte	Bacteria
-0.000228749	6.95274e-05	-3.29005	0.00110475	Precipitation	Actinoplanes	0.0417208	Coef_EpiB.txt_Actinoplanes	1	0.000258496	-3950.52	10.8126	0.00100812	0.00134416	Epiphyte	Bacteria
-0.000227756	0.000115792	-1.96695	0.0499883	Vapor_Pressure_Deficit	Actinoplanes	0.0417208	Coef_EpiB.txt_Actinoplanes	1	0.000253457	-3957.43	3.903	0.0481999	0.0481999	Epiphyte	Bacteria
-1.82068e-05	1.62863e-05	-1.11792	0.264389	Climate_Water_Deficit	Actinotalea	0.0736089	Coef_EpiB.txt_Actinotalea	1	6.33097e-06	-5240.53	1.28782	0.25645	0.25645	Epiphyte	Bacteria
-0.000124507	4.16352e-05	-2.99042	0.00298913	Downward_Surface_Shortwave_Radiation	Actinotalea	0.0736089	Coef_EpiB.txt_Actinotalea	1	6.47369e-06	-5232.71	9.11261	0.00253853	0.00637735	Epiphyte	Bacteria
0.00025812	8.88588e-05	2.90483	0.00391502	Max_Temperature	Actinotalea	0.0736089	Coef_EpiB.txt_Actinotalea	1	6.46433e-06	-5233.21	8.6047	0.00335296	0.00670593	Epiphyte	Bacteria
-0.000105007	3.04192e-05	-3.45199	0.000626683	Palmer_Drought_Severity_Index	Actinotalea	0.0736089	Coef_EpiB.txt_Actinotalea	1	6.52886e-06	-5229.73	12.0911	0.000506636	0.00506636	Epiphyte	Bacteria
-0.000165479	6.91043e-05	-2.39462	0.0171783	Potential_Evapotranspiration	Actinotalea	0.0736089	Coef_EpiB.txt_Actinotalea	1	6.41417e-06	-5235.95	5.87038	0.0153977	0.0192472	Epiphyte	Bacteria
-8.83254e-05	3.12307e-05	-2.82816	0.00495919	Precipitation	Actinotalea	0.0736089	Coef_EpiB.txt_Actinotalea	1	6.45617e-06	-5233.66	8.16163	0.00427858	0.00697325	Epiphyte	Bacteria
5.35341e-05	1.92153e-05	2.78602	0.00563536	Runoff	Actinotalea	0.0736089	Coef_EpiB.txt_Actinotalea	1	6.45178e-06	-5233.9	7.92291	0.00488127	0.00697325	Epiphyte	Bacteria
0.000116571	3.69219e-05	3.15723	0.0017353	Soil_Moisture	Actinotalea	0.0736089	Coef_EpiB.txt_Actinotalea	1	6.49271e-06	-5231.68	10.1426	0.00144879	0.00637735	Epiphyte	Bacteria
-0.000185314	6.2e-05	-2.98894	0.0030033	Vapor_Pressure	Actinotalea	0.0736089	Coef_EpiB.txt_Actinotalea	1	6.47352e-06	-5232.72	9.10369	0.00255094	0.00637735	Epiphyte	Bacteria
5.55559e-05	2.78048e-05	1.99807	0.0465052	Vapor_Pressure_Deficit	Actinotalea	0.0736089	Coef_EpiB.txt_Actinotalea	1	6.38185e-06	-5237.72	4.09744	0.0429483	0.0477203	Epiphyte	Bacteria
-0.000528734	0.00014512	-3.64342	0.000310374	Downward_Surface_Shortwave_Radiation	Acuticoccus	0.0502791	Coef_EpiB.txt_Acuticoccus	1	0.000171081	-4093.4	13.2521	0.000272281	0.0013614	Epiphyte	Bacteria
0.000773729	0.000295168	2.62132	0.00914674	Max_Temperature	Acuticoccus	0.0502791	Coef_EpiB.txt_Acuticoccus	1	0.000168023	-4099.73	6.92211	0.00851363	0.010642	Epiphyte	Bacteria
-0.000215614	0.000168692	-1.27815	0.202055	Potential_Evapotranspiration	Acuticoccus	0.0502791	Coef_EpiB.txt_Acuticoccus	1	0.000165522	-4104.99	1.65816	0.197852	0.197852	Epiphyte	Bacteria
0.000187122	6.93761e-05	2.69721	0.00733565	Soil_Moisture	Acuticoccus	0.0502791	Coef_EpiB.txt_Acuticoccus	1	0.000168216	-4099.32	7.3245	0.00680209	0.010642	Epiphyte	Bacteria
-0.000613527	0.000220836	-2.7782	0.00576514	Vapor_Pressure	Acuticoccus	0.0502791	Coef_EpiB.txt_Acuticoccus	1	0.000168428	-4098.88	7.76607	0.00532367	0.010642	Epiphyte	Bacteria
0.00111038	0.000416451	2.6663	0.00803027	Min_Temperature	Adhaeribacter	0.089744	Coef_EpiB.txt_Adhaeribacter	1	0.0017802	-3271.23	7.15926	0.00745778	0.0124296	Epiphyte	Bacteria
-0.000701367	0.00013061	-5.36993	1.45043e-07	Runoff	Adhaeribacter	0.089744	Coef_EpiB.txt_Adhaeribacter	1	0.00189005	-3250.22	28.1759	1.10778e-07	5.53888e-07	Epiphyte	Bacteria
0.00038324	0.000155257	2.46842	0.0140552	Soil_Moisture	Adhaeribacter	0.089744	Coef_EpiB.txt_Adhaeribacter	1	0.00177507	-3272.25	6.14497	0.0131786	0.0164733	Epiphyte	Bacteria
-0.000681166	0.000364969	-1.86637	0.0628384	Vapor_Pressure	Adhaeribacter	0.089744	Coef_EpiB.txt_Adhaeribacter	1	0.00176187	-3274.86	3.52613	0.0604086	0.0604086	Epiphyte	Bacteria
-0.00057625	0.000211575	-2.72362	0.00678548	Vapor_Pressure_Deficit	Adhaeribacter	0.089744	Coef_EpiB.txt_Adhaeribacter	1	0.00178177	-3270.92	7.46715	0.0062835	0.0124296	Epiphyte	Bacteria
0.000154134	4.72322e-05	3.26333	0.00121224	Climate_Water_Deficit	Adriamonas	0.179311	Coef_EpiE.txt_Adriamonas	1	2.32693e-05	-4787.64	10.7629	0.00103558	0.00276154	Epiphyte	Eukaryotes
-0.000313342	6.22407e-05	-5.03435	7.76994e-07	Downward_Surface_Shortwave_Radiation	Adriamonas	0.179311	Coef_EpiE.txt_Adriamonas	1	2.4239e-05	-4773.31	25.093	5.46314e-07	4.37051e-06	Epiphyte	Eukaryotes
0.000192925	0.000113439	1.70069	0.0899095	Min_Temperature	Adriamonas	0.179311	Coef_EpiE.txt_Adriamonas	1	2.27575e-05	-4795.45	2.95599	0.0855598	0.0956636	Epiphyte	Eukaryotes
0.000110354	3.1665e-05	3.48504	0.00055611	Palmer_Drought_Severity_Index	Adriamonas	0.179311	Coef_EpiE.txt_Adriamonas	1	2.33681e-05	-4786.15	12.2489	0.000465534	0.00186214	Epiphyte	Eukaryotes
0.000184808	7.30317e-05	2.53052	0.0118375	Potential_Evapotranspiration	Adriamonas	0.179311	Coef_EpiE.txt_Adriamonas	1	2.29892e-05	-4791.89	6.51125	0.0107194	0.0142925	Epiphyte	Eukaryotes
-0.000242734	7.75048e-05	-3.13186	0.00188691	Vapor_Pressure	Adriamonas	0.179311	Coef_EpiE.txt_Adriamonas	1	2.32139e-05	-4788.48	9.925	0.00163049	0.00326098	Epiphyte	Eukaryotes
-0.000144275	8.75454e-05	-1.64801	0.10027	Vapor_Pressure_Deficit	Adriamonas	0.179311	Coef_EpiE.txt_Adriamonas	1	2.27459e-05	-4795.63	2.77639	0.0956636	0.0956636	Epiphyte	Eukaryotes
0.000153206	5.4695e-05	2.8011	0.00538262	Wind_Speed	Adriamonas	0.179311	Coef_EpiE.txt_Adriamonas	1	2.30844e-05	-4790.44	7.96164	0.00477792	0.00764467	Epiphyte	Eukaryotes
-9.88666e-05	4.96512e-05	-1.99122	0.0472423	Downward_Surface_Shortwave_Radiation	Aeribacillus	0.013097	Coef_EpiB.txt_Aeribacillus	1	1.54968e-05	-4938.32	3.9994	0.0455165	0.0800361	Epiphyte	Bacteria
7.22127e-05	4.14595e-05	1.74176	0.0824384	Potential_Evapotranspiration	Aeribacillus	0.013097	Coef_EpiB.txt_Aeribacillus	1	1.54556e-05	-4939.26	3.06417	0.0800361	0.0800361	Epiphyte	Bacteria
-5.68915e-05	3.01491e-05	-1.887	0.0599968	Precipitation	Aeribacillus	0.013097	Coef_EpiB.txt_Aeribacillus	1	1.54789e-05	-4938.73	3.59378	0.0579963	0.0800361	Epiphyte	Bacteria
4.06581e-05	2.2085e-05	1.84098	0.0664803	Soil_Moisture	Aeribacillus	0.013097	Coef_EpiB.txt_Aeribacillus	1	1.54713e-05	-4938.9	3.42146	0.0643541	0.0800361	Epiphyte	Bacteria
0.00315971	0.00126467	2.49844	0.0129402	Downward_Surface_Shortwave_Radiation	Aeromicrobium	0.12572	Coef_EpiB.txt_Aeromicrobium	1	0.0157124	-2504.85	6.31212	0.0119915	0.023983	Epiphyte	Bacteria
0.00332336	0.00118718	2.79936	0.00540927	Palmer_Drought_Severity_Index	Aeromicrobium	0.12572	Coef_EpiB.txt_Aeromicrobium	1	0.0157839	-2503.26	7.90617	0.00492665	0.023983	Epiphyte	Bacteria
-0.00262272	0.00139976	-1.8737	0.0618197	Potential_Evapotranspiration	Aeromicrobium	0.12572	Coef_EpiB.txt_Aeromicrobium	1	0.0155899	-2507.6	3.56403	0.0590443	0.0708532	Epiphyte	Bacteria
-0.000877381	0.000576632	-1.52156	0.129038	Snow_Water_Equivalent	Aeromicrobium	0.12572	Coef_EpiB.txt_Aeromicrobium	1	0.0155362	-2508.81	2.35435	0.124934	0.124934	Epiphyte	Bacteria
-0.00224542	0.00103371	-2.1722	0.0305228	Soil_Moisture	Aeromicrobium	0.12572	Coef_EpiB.txt_Aeromicrobium	1	0.0156441	-2506.38	4.78176	0.0287626	0.043144	Epiphyte	Bacteria
0.00302016	0.00115949	2.60474	0.00959322	Wind_Speed	Aeromicrobium	0.12572	Coef_EpiB.txt_Aeromicrobium	1	0.0157368	-2504.31	6.85537	0.00883751	0.023983	Epiphyte	Bacteria
7.05634e-06	3.95937e-06	1.78219	0.0755906	Precipitation	Aeromonas	0.0101501	Coef_EpiB.txt_Aeromonas	1	1.63773e-06	-5731.13	3.18904	0.0741336	0.148267	Epiphyte	Bacteria
-4.81241e-06	3.9661e-06	-1.21338	0.225806	Wind_Speed	Aeromonas	0.0101501	Coef_EpiB.txt_Aeromonas	1	1.62978e-06	-5732.84	1.48186	0.223483	0.223483	Epiphyte	Bacteria
0.004423	0.00240744	1.83722	0.0670499	Climate_Water_Deficit	Aetherobacter	0.102044	Coef_EpiB.txt_Aetherobacter	1	0.0535112	-2066.72	3.4674	0.0625896	0.069544	Epiphyte	Bacteria
-0.0175412	0.0045369	-3.86633	0.000132364	Downward_Surface_Shortwave_Radiation	Aetherobacter	0.102044	Coef_EpiB.txt_Aetherobacter	1	0.0553147	-2055.09	15.1025	0.000101826	0.00033942	Epiphyte	Bacteria
0.0183352	0.00542326	3.38085	0.000806709	Max_Temperature	Aetherobacter	0.102044	Coef_EpiB.txt_Aetherobacter	1	0.0547664	-2058.58	11.6059	0.00065742	0.00164355	Epiphyte	Bacteria
0.0108589	0.00473889	2.29144	0.0225491	Min_Temperature	Aetherobacter	0.102044	Coef_EpiB.txt_Aetherobacter	1	0.0538034	-2064.81	5.37913	0.020379	0.0291129	Epiphyte	Bacteria
-0.00968356	0.0029854	-3.24363	0.00129722	Precipitation	Aetherobacter	0.102044	Coef_EpiB.txt_Aetherobacter	1	0.0546247	-2059.49	10.6969	0.00107316	0.00214632	Epiphyte	Bacteria
0.00207162	0.00135543	1.52839	0.127347	Runoff	Aetherobacter	0.102044	Coef_EpiB.txt_Aetherobacter	1	0.0533492	-2067.79	2.40329	0.12108	0.12108	Epiphyte	Bacteria
0.00985486	0.0020864	4.72338	3.39851e-06	Soil_Moisture	Aetherobacter	0.102044	Coef_EpiB.txt_Aetherobacter	1	0.056462	-2047.88	22.308	2.32238e-06	1.16119e-05	Epiphyte	Bacteria
-0.0218781	0.00397544	-5.50331	7.34979e-08	Vapor_Pressure	Aetherobacter	0.102044	Coef_EpiB.txt_Aetherobacter	1	0.0577049	-2040.24	29.9512	4.43049e-08	4.43049e-07	Epiphyte	Bacteria
-0.00904884	0.00406578	-2.22561	0.0266955	Vapor_Pressure_Deficit	Aetherobacter	0.102044	Coef_EpiB.txt_Aetherobacter	1	0.0537571	-2065.11	5.07671	0.0242493	0.0303116	Epiphyte	Bacteria
0.00633613	0.00259427	2.44235	0.0151007	Wind_Speed	Aetherobacter	0.102044	Coef_EpiB.txt_Aetherobacter	1	0.0539147	-2064.08	6.10468	0.0134824	0.0224707	Epiphyte	Bacteria
-1.38322e-05	7.4775e-06	-1.84985	0.0651903	Downward_Surface_Shortwave_Radiation	Afipia	0.0387221	Coef_EpiB.txt_Afipia	1	2.73327e-06	-5545.36	3.4643	0.062707	0.062707	Epiphyte	Bacteria
-3.38521e-05	1.19044e-05	-2.84366	0.00472569	Palmer_Drought_Severity_Index	Afipia	0.0387221	Coef_EpiB.txt_Afipia	1	2.76986e-06	-5540.69	8.1321	0.00434884	0.00724806	Epiphyte	Bacteria
-4.62175e-05	1.3213e-05	-3.49788	0.000530333	Precipitation	Afipia	0.0387221	Coef_EpiB.txt_Afipia	1	2.80241e-06	-5536.59	12.2323	0.000469685	0.00234842	Epiphyte	Bacteria
2.06204e-05	8.45601e-06	2.43855	0.0152502	Runoff	Afipia	0.0387221	Coef_EpiB.txt_Afipia	1	2.75307e-06	-5542.82	5.9984	0.0143189	0.0178986	Epiphyte	Bacteria
3.81235e-05	1.17342e-05	3.24892	0.00127235	Soil_Moisture	Afipia	0.0387221	Coef_EpiB.txt_Afipia	1	2.78923e-06	-5538.24	10.5781	0.00114438	0.00286094	Epiphyte	Bacteria
0.000151305	3.13905e-05	4.82009	2.15212e-06	Max_Temperature	Agrococcus	0.0808218	Coef_EpiB.txt_Agrococcus	1	4.6562e-05	-4552.17	22.8115	1.78696e-06	3.57392e-06	Epiphyte	Bacteria
-0.000213912	4.14939e-05	-5.15527	4.2688e-07	Potential_Evapotranspiration	Agrococcus	0.0808218	Coef_EpiB.txt_Agrococcus	1	4.69837e-05	-4549.01	25.9756	3.4576e-07	1.38304e-06	Epiphyte	Bacteria
-5.44073e-05	2.41825e-05	-2.24986	0.0250858	Precipitation	Agrococcus	0.0808218	Coef_EpiB.txt_Agrococcus	1	4.42705e-05	-4569.88	5.09782	0.023956	0.023956	Epiphyte	Bacteria
0.000128504	3.16188e-05	4.06417	5.96996e-05	Wind_Speed	Agrococcus	0.0808218	Coef_EpiB.txt_Agrococcus	1	4.57151e-05	-4558.61	16.3685	5.21436e-05	6.95249e-05	Epiphyte	Bacteria
-0.000816118	0.000297572	-2.74259	0.00642139	Climate_Water_Deficit	Agromyces	0.150753	Coef_EpiB.txt_Agromyces	1	0.000631054	-3619.25	7.74813	0.00537683	0.00838893	Epiphyte	Bacteria
-0.00184534	0.000679035	-2.71759	0.0069158	Downward_Surface_Shortwave_Radiation	Agromyces	0.150753	Coef_EpiB.txt_Agromyces	1	0.000630804	-3619.39	7.60901	0.00580772	0.00838893	Epiphyte	Bacteria
0.0033659	0.000979509	3.43631	0.000663454	Max_Temperature	Agromyces	0.150753	Coef_EpiB.txt_Agromyces	1	0.000638905	-3614.91	12.0882	0.000507408	0.00219877	Epiphyte	Bacteria
-0.00144519	0.000714104	-2.02378	0.0437811	Min_Temperature	Agromyces	0.150753	Coef_EpiB.txt_Agromyces	1	0.000624778	-3622.76	4.24014	0.039479	0.0513227	Epiphyte	Bacteria
-0.00254726	0.000556398	-4.57813	6.60865e-06	Palmer_Drought_Severity_Index	Agromyces	0.150753	Coef_EpiB.txt_Agromyces	1	0.000655667	-3605.82	21.178	4.18541e-06	2.72052e-05	Epiphyte	Bacteria
-0.00146811	0.00102576	-1.43123	0.15329	Potential_Evapotranspiration	Agromyces	0.150753	Coef_EpiB.txt_Agromyces	1	0.000621028	-3624.87	2.12707	0.144717	0.156777	Epiphyte	Bacteria
-0.00124809	0.000436237	-2.86105	0.00448606	Precipitation	Agromyces	0.150753	Coef_EpiB.txt_Agromyces	1	0.00063227	-3618.58	8.42375	0.00370352	0.00802429	Epiphyte	Bacteria
0.000804903	0.000241663	3.33069	0.000962327	Runoff	Agromyces	0.150753	Coef_EpiB.txt_Agromyces	1	0.000637596	-3615.63	11.3683	0.0007471	0.00242807	Epiphyte	Bacteria
0.000185056	0.000174478	1.06063	0.289619	Snow_Water_Equivalent	Agromyces	0.150753	Coef_EpiB.txt_Agromyces	1	0.000619337	-3625.83	1.16971	0.279461	0.279461	Epiphyte	Bacteria
0.00242788	0.000455976	5.32458	1.85226e-07	Soil_Moisture	Agromyces	0.150753	Coef_EpiB.txt_Agromyces	1	0.000669207	-3598.65	28.3524	1.0112e-07	1.31457e-06	Epiphyte	Bacteria
-0.00126791	0.000714183	-1.77533	0.0767459	Vapor_Pressure	Agromyces	0.150753	Coef_EpiB.txt_Agromyces	1	0.00062305	-3623.73	3.26748	0.0706663	0.0835147	Epiphyte	Bacteria
0.00159449	0.000572631	2.7845	0.00566394	Vapor_Pressure_Deficit	Agromyces	0.150753	Coef_EpiB.txt_Agromyces	1	0.000631478	-3619.02	7.98402	0.00471919	0.00838893	Epiphyte	Bacteria
-0.00148217	0.00050764	-2.91972	0.00373924	Wind_Speed	Agromyces	0.150753	Coef_EpiB.txt_Agromyces	1	0.000632891	-3618.23	8.76849	0.00306479	0.00796845	Epiphyte	Bacteria
-0.00965919	0.00361527	-2.67178	0.00790194	Downward_Surface_Shortwave_Radiation	Ahniella	0.0218977	Coef_EpiB.txt_Ahniella	1	0.110568	-1823.99	7.16786	0.00742214	0.0296885	Epiphyte	Bacteria
-0.00410806	0.0019664	-2.08913	0.0374261	Min_Temperature	Ahniella	0.0218977	Coef_EpiB.txt_Ahniella	1	0.109699	-1826.76	4.39985	0.0359422	0.0718843	Epiphyte	Bacteria
0.00537372	0.00296765	1.81077	0.0710439	Potential_Evapotranspiration	Ahniella	0.0218977	Coef_EpiB.txt_Ahniella	1	0.109359	-1827.84	3.3106	0.0688342	0.0917789	Epiphyte	Bacteria
0.00421303	0.00304633	1.38299	0.167561	Vapor_Pressure_Deficit	Ahniella	0.0218977	Coef_EpiB.txt_Ahniella	1	0.108932	-1829.22	1.93495	0.164218	0.164218	Epiphyte	Bacteria
-0.0422133	0.0219579	-1.92247	0.055382	Climate_Water_Deficit	Albugo	0.169183	Coef_EpiE.txt_Albugo	1	5.5901	-434.971	3.79487	0.0514098	0.057122	Epiphyte	Eukaryotes
-0.185588	0.0408376	-4.54455	7.66117e-06	Downward_Surface_Shortwave_Radiation	Albugo	0.169183	Coef_EpiE.txt_Albugo	1	5.8659	-418.067	20.6986	5.3755e-06	1.34388e-05	Epiphyte	Eukaryotes
0.232489	0.0507087	4.5848	6.3943e-06	Max_Temperature	Albugo	0.169183	Coef_EpiE.txt_Albugo	1	5.87188	-417.71	21.0561	4.46032e-06	1.34388e-05	Epiphyte	Eukaryotes
-0.258631	0.0534234	-4.84115	1.96272e-06	Min_Temperature	Albugo	0.169183	Coef_EpiE.txt_Albugo	1	5.91118	-415.368	23.3976	1.31745e-06	6.58725e-06	Epiphyte	Eukaryotes
-0.0971854	0.0340502	-2.85418	0.00457942	Palmer_Drought_Severity_Index	Albugo	0.169183	Coef_EpiE.txt_Albugo	1	5.66249	-430.455	8.31073	0.00394116	0.00563023	Epiphyte	Eukaryotes
-0.0784959	0.0269963	-2.90766	0.00388068	Precipitation	Albugo	0.169183	Coef_EpiE.txt_Albugo	1	5.6675	-430.145	8.62125	0.00332264	0.00553773	Epiphyte	Eukaryotes
0.0912709	0.016857	5.41441	1.16451e-07	Runoff	Albugo	0.169183	Coef_EpiE.txt_Albugo	1	6.0068	-409.736	29.03	7.1266e-08	7.1266e-07	Epiphyte	Eukaryotes
0.0752385	0.0307978	2.44298	0.0150747	Soil_Moisture	Albugo	0.169183	Coef_EpiE.txt_Albugo	1	5.62706	-432.658	6.10781	0.0134586	0.0168233	Epiphyte	Eukaryotes
0.133639	0.0377281	3.54217	0.000452244	Vapor_Pressure_Deficit	Albugo	0.169183	Coef_EpiE.txt_Albugo	1	5.73406	-426.046	12.7196	0.00036184	0.00072368	Epiphyte	Eukaryotes
-0.0538056	0.0322897	-1.66634	0.0965664	Wind_Speed	Albugo	0.169183	Coef_EpiE.txt_Albugo	1	5.57515	-435.911	2.85489	0.0910967	0.0910967	Epiphyte	Eukaryotes
-0.001148	0.000528127	-2.17373	0.0304173	Climate_Water_Deficit	Alcaligenaceae_unclassified	0.12583	Coef_EpiB.txt_Alcaligenaceae_unclassified	1	0.00215349	-3192.41	4.85856	0.0275092	0.0432288	Epiphyte	Bacteria
0.00403175	0.000940703	4.28589	2.37493e-05	Downward_Surface_Shortwave_Radiation	Alcaligenaceae_unclassified	0.12583	Coef_EpiB.txt_Alcaligenaceae_unclassified	1	0.00223897	-3178.75	18.5217	1.67985e-05	6.15944e-05	Epiphyte	Bacteria
-0.00328531	0.0011345	-2.89583	0.00402702	Max_Temperature	Alcaligenaceae_unclassified	0.12583	Coef_EpiB.txt_Alcaligenaceae_unclassified	1	0.00217643	-3188.7	8.577	0.00340435	0.00624131	Epiphyte	Bacteria
-0.00207905	0.00125522	-1.65632	0.0985823	Min_Temperature	Alcaligenaceae_unclassified	0.12583	Coef_EpiB.txt_Alcaligenaceae_unclassified	1	0.00214108	-3194.44	2.82908	0.0925716	0.101829	Epiphyte	Bacteria
0.00128176	0.00071537	1.79174	0.0740657	Palmer_Drought_Severity_Index	Alcaligenaceae_unclassified	0.12583	Coef_EpiB.txt_Alcaligenaceae_unclassified	1	0.002144	-3193.96	3.30835	0.0689288	0.0947771	Epiphyte	Bacteria
0.00322647	0.000617076	5.22865	2.99363e-07	Precipitation	Alcaligenaceae_unclassified	0.12583	Coef_EpiB.txt_Alcaligenaceae_unclassified	1	0.00229517	-3170.05	27.223	1.81288e-07	9.97083e-07	Epiphyte	Bacteria
-0.00118234	0.000338554	-3.49232	0.00054226	Runoff	Alcaligenaceae_unclassified	0.12583	Coef_EpiB.txt_Alcaligenaceae_unclassified	1	0.0022003	-3184.87	12.4062	0.000427917	0.000941417	Epiphyte	Bacteria
-0.00335276	0.000621518	-5.39447	1.29238e-07	Soil_Moisture	Alcaligenaceae_unclassified	0.12583	Coef_EpiB.txt_Alcaligenaceae_unclassified	1	0.00230621	-3168.37	28.9067	7.59493e-08	8.35442e-07	Epiphyte	Bacteria
0.00358799	0.00085379	4.20243	3.38122e-05	Vapor_Pressure	Alcaligenaceae_unclassified	0.12583	Coef_EpiB.txt_Alcaligenaceae_unclassified	1	0.00223453	-3179.45	17.8252	2.42157e-05	6.65933e-05	Epiphyte	Bacteria
0.00170606	0.000987199	1.72818	0.084866	Vapor_Pressure_Deficit	Alcaligenaceae_unclassified	0.12583	Coef_EpiB.txt_Alcaligenaceae_unclassified	1	0.0021426	-3194.19	3.0788	0.0793192	0.0969457	Epiphyte	Bacteria
-0.000940511	0.000813567	-1.15603	0.248481	Wind_Speed	Alcaligenaceae_unclassified	0.12583	Coef_EpiB.txt_Alcaligenaceae_unclassified	1	0.00213226	-3195.89	1.381	0.239931	0.239931	Epiphyte	Bacteria
8.65661e-05	3.7655e-05	2.29893	0.0221027	Climate_Water_Deficit	Alcaligenes	0.0202703	Coef_EpiB.txt_Alcaligenes	1	0.000120398	-4220.71	5.30569	0.0212559	0.0391696	Epiphyte	Bacteria
-0.000139182	6.74036e-05	-2.0649	0.0396749	Min_Temperature	Alcaligenes	0.0202703	Coef_EpiB.txt_Alcaligenes	1	0.000120049	-4221.73	4.28668	0.0384121	0.0391696	Epiphyte	Bacteria
0.00013579	6.60186e-05	2.05684	0.0404484	Vapor_Pressure	Alcaligenes	0.0202703	Coef_EpiB.txt_Alcaligenes	1	0.000120037	-4221.77	4.2535	0.0391696	0.0391696	Epiphyte	Bacteria
-0.000200372	5.31899e-05	-3.7671	0.000194419	Downward_Surface_Shortwave_Radiation	Aliihoeflea	0.0816817	Coef_EpiB.txt_Aliihoeflea	1	8.75687e-06	-5130.67	14.2704	0.000158334	0.000633335	Epiphyte	Bacteria
0.000218218	5.68827e-05	3.83628	0.000148728	Max_Temperature	Aliihoeflea	0.0816817	Coef_EpiB.txt_Aliihoeflea	1	8.7698e-06	-5130.15	14.7884	0.000120272	0.000633335	Epiphyte	Bacteria
-8.44952e-05	2.78571e-05	-3.03317	0.00260507	Palmer_Drought_Severity_Index	Aliihoeflea	0.0816817	Coef_EpiB.txt_Aliihoeflea	1	8.63417e-06	-5135.62	9.31743	0.00226984	0.00453967	Epiphyte	Bacteria
-0.00010238	3.7192e-05	-2.75273	0.00622533	Precipitation	Aliihoeflea	0.0816817	Coef_EpiB.txt_Aliihoeflea	1	8.59428e-06	-5137.25	7.69205	0.00554645	0.00887431	Epiphyte	Bacteria
5.62186e-05	2.14676e-05	2.61876	0.00921765	Runoff	Aliihoeflea	0.0816817	Coef_EpiB.txt_Aliihoeflea	1	8.57659e-06	-5137.97	6.96875	0.00829453	0.010835	Epiphyte	Bacteria
3.55891e-05	1.38314e-05	2.57307	0.0105011	Snow_Water_Equivalent	Aliihoeflea	0.0816817	Coef_EpiB.txt_Aliihoeflea	1	8.57076e-06	-5138.21	6.72997	0.0094806	0.010835	Epiphyte	Bacteria
8.59776e-05	3.52715e-05	2.43759	0.0152943	Soil_Moisture	Aliihoeflea	0.0816817	Coef_EpiB.txt_Aliihoeflea	1	8.55407e-06	-5138.9	6.04586	0.0139389	0.0139389	Epiphyte	Bacteria
-0.00014548	4.17244e-05	-3.48669	0.000552811	Vapor_Pressure	Aliihoeflea	0.0816817	Coef_EpiB.txt_Aliihoeflea	1	8.70687e-06	-5132.68	12.2603	0.000462701	0.00123387	Epiphyte	Bacteria
3.59766e-05	1.65151e-05	2.17841	0.030048	Max_Temperature	Alishewanella	0.0213479	Coef_EpiB.txt_Alishewanella	1	1.39636e-05	-4976.89	4.76766	0.0289993	0.0421335	Epiphyte	Bacteria
-5.15232e-05	1.98906e-05	-2.59033	0.00999257	Potential_Evapotranspiration	Alishewanella	0.0213479	Coef_EpiB.txt_Alishewanella	1	1.40416e-05	-4974.94	6.72238	0.00952103	0.0285631	Epiphyte	Bacteria
2.91485e-05	1.43833e-05	2.02654	0.0434734	Wind_Speed	Alishewanella	0.0213479	Coef_EpiB.txt_Alishewanella	1	1.39382e-05	-4977.53	4.12983	0.0421335	0.0421335	Epiphyte	Bacteria
-0.000330161	6.95601e-05	-4.74642	3.05848e-06	Climate_Water_Deficit	Aliterella	0.150197	Coef_EpiB.txt_Aliterella	1	4.5219e-05	-4548.44	22.5836	2.01197e-06	3.16166e-06	Epiphyte	Bacteria
-0.000184883	0.000102401	-1.80547	0.0718874	Downward_Surface_Shortwave_Radiation	Aliterella	0.150197	Coef_EpiB.txt_Aliterella	1	4.28089e-05	-4567.67	3.359	0.0668385	0.0735223	Epiphyte	Bacteria
0.00135404	0.00025547	5.3002	2.08876e-07	Max_Temperature	Aliterella	0.150197	Coef_EpiB.txt_Aliterella	1	4.59149e-05	-4543.08	27.944	1.24875e-07	3.19756e-07	Epiphyte	Bacteria
-0.00104904	0.000174571	-6.00923	4.81216e-09	Min_Temperature	Aliterella	0.150197	Coef_EpiB.txt_Aliterella	1	4.69178e-05	-4535.5	35.5287	2.51315e-09	1.38223e-08	Epiphyte	Bacteria
-0.000765327	0.00013775	-5.5559	5.59376e-08	Palmer_Drought_Severity_Index	Aliterella	0.150197	Coef_EpiB.txt_Aliterella	1	4.62621e-05	-4540.44	30.5883	3.1902e-08	1.16974e-07	Epiphyte	Bacteria
-0.000786123	0.00020706	-3.7966	0.00017377	Potential_Evapotranspiration	Aliterella	0.150197	Coef_EpiB.txt_Aliterella	1	4.42041e-05	-4556.41	14.6158	0.000131805	0.000161094	Epiphyte	Bacteria
0.000267243	4.33797e-05	6.16056	2.054e-09	Runoff	Aliterella	0.150197	Coef_EpiB.txt_Aliterella	1	4.71482e-05	-4533.78	37.2478	1.04034e-09	1.14438e-08	Epiphyte	Bacteria
0.000485194	0.000106378	4.56103	7.12234e-06	Soil_Moisture	Aliterella	0.150197	Coef_EpiB.txt_Aliterella	1	4.50032e-05	-4550.12	20.9044	4.82789e-06	6.63835e-06	Epiphyte	Bacteria
-0.000227204	0.000173659	-1.30833	0.191646	Vapor_Pressure	Aliterella	0.150197	Coef_EpiB.txt_Aliterella	1	4.26153e-05	-4569.26	1.76787	0.183646	0.183646	Epiphyte	Bacteria
0.000655196	0.000137876	4.75208	2.97919e-06	Vapor_Pressure_Deficit	Aliterella	0.150197	Coef_EpiB.txt_Aliterella	1	4.52257e-05	-4548.39	22.6358	1.95798e-06	3.16166e-06	Epiphyte	Bacteria
-0.000611713	0.000116049	-5.27116	2.41844e-07	Wind_Speed	Aliterella	0.150197	Coef_EpiB.txt_Aliterella	1	4.58765e-05	-4543.38	27.6504	1.45344e-07	3.19756e-07	Epiphyte	Bacteria
0.000127237	8.63572e-05	1.47338	0.141572	Climate_Water_Deficit	Alkaliphilus	0.0318128	Coef_EpiB.txt_Alkaliphilus	1	5.85207e-05	-4461.93	2.22742	0.13558	0.13558	Epiphyte	Bacteria
-0.000199542	0.000122628	-1.62722	0.104614	Downward_Surface_Shortwave_Radiation	Alkaliphilus	0.0318128	Coef_EpiB.txt_Alkaliphilus	1	5.86021e-05	-4461.45	2.71496	0.0994114	0.127815	Epiphyte	Bacteria
0.000292985	0.000156831	1.86815	0.0625981	Max_Temperature	Alkaliphilus	0.0318128	Coef_EpiB.txt_Alkaliphilus	1	5.87457e-05	-4460.59	3.57408	0.0586878	0.0880317	Epiphyte	Bacteria
0.000305842	0.000201514	1.51772	0.130011	Min_Temperature	Alkaliphilus	0.0318128	Coef_EpiB.txt_Alkaliphilus	1	5.85433e-05	-4461.8	2.36306	0.124238	0.13558	Epiphyte	Bacteria
0.000197543	7.90204e-05	2.49989	0.0128923	Palmer_Drought_Severity_Index	Alkaliphilus	0.0318128	Coef_EpiB.txt_Alkaliphilus	1	5.92163e-05	-4457.79	6.37451	0.0115771	0.0520971	Epiphyte	Bacteria
-0.000120566	6.1844e-05	-1.94951	0.052054	Precipitation	Alkaliphilus	0.0318128	Coef_EpiB.txt_Alkaliphilus	1	5.87986e-05	-4460.27	3.8904	0.0485627	0.0874129	Epiphyte	Bacteria
-0.000373671	0.000136752	-2.73247	0.00661353	Vapor_Pressure	Alkaliphilus	0.0318128	Coef_EpiB.txt_Alkaliphilus	1	5.94238e-05	-4456.56	7.60244	0.00582895	0.0520971	Epiphyte	Bacteria
-0.000335003	0.000162208	-2.06527	0.0396528	Vapor_Pressure_Deficit	Alkaliphilus	0.0318128	Coef_EpiB.txt_Alkaliphilus	1	5.88779e-05	-4459.8	4.36319	0.0367235	0.0826278	Epiphyte	Bacteria
0.000291826	0.000125308	2.32886	0.0204501	Wind_Speed	Alkaliphilus	0.0318128	Coef_EpiB.txt_Alkaliphilus	1	5.90754e-05	-4458.62	5.53873	0.0186001	0.0558003	Epiphyte	Bacteria
0.000210836	7.74915e-05	2.72076	0.00684433	Downward_Surface_Shortwave_Radiation	Alkanibacter	0.131931	Coef_EpiB.txt_Alkanibacter	1	5.45902e-05	-4492.34	7.47303	0.00626301	0.0103203	Epiphyte	Bacteria
-0.000258292	9.60379e-05	-2.68948	0.00750502	Max_Temperature	Alkanibacter	0.131931	Coef_EpiB.txt_Alkanibacter	1	5.45639e-05	-4492.51	7.30398	0.0068802	0.0103203	Epiphyte	Bacteria
0.000375474	8.80705e-05	4.26333	2.6047e-05	Min_Temperature	Alkanibacter	0.131931	Coef_EpiB.txt_Alkanibacter	1	5.62638e-05	-4481.74	18.0725	2.12648e-05	6.37944e-05	Epiphyte	Bacteria
0.000136431	2.70868e-05	5.03679	7.65785e-07	Palmer_Drought_Severity_Index	Alkanibacter	0.131931	Coef_EpiB.txt_Alkanibacter	1	5.73813e-05	-4474.83	24.9755	5.80639e-07	3.48383e-06	Epiphyte	Bacteria
-3.25033e-05	2.57154e-05	-1.26397	0.207098	Soil_Moisture	Alkanibacter	0.131931	Coef_EpiB.txt_Alkanibacter	1	5.36884e-05	-4498.18	1.62634	0.202209	0.202209	Epiphyte	Bacteria
-0.000124096	6.84592e-05	-1.8127	0.0707503	Vapor_Pressure_Deficit	Alkanibacter	0.131931	Coef_EpiB.txt_Alkanibacter	1	5.39506e-05	-4496.47	3.33682	0.0677455	0.0812946	Epiphyte	Bacteria
-0.000253904	0.000220617	-1.15088	0.250579	Climate_Water_Deficit	Allantion	0.0547559	Coef_EpiE.txt_Allantion	1	0.00242336	-3160.97	1.34889	0.245472	0.245472	Epiphyte	Eukaryotes
-0.00230358	0.000574277	-4.01127	7.41224e-05	Downward_Surface_Shortwave_Radiation	Allantion	0.0547559	Coef_EpiE.txt_Allantion	1	0.00252698	-3146.28	16.0453	6.18437e-05	0.000185531	Epiphyte	Eukaryotes
0.00301696	0.000697305	4.3266	1.98718e-05	Max_Temperature	Allantion	0.0547559	Coef_EpiE.txt_Allantion	1	0.00254544	-3143.72	18.5988	1.6132e-05	9.67922e-05	Epiphyte	Eukaryotes
0.00045198	0.00019212	2.3526	0.0192057	Snow_Water_Equivalent	Allantion	0.0547559	Coef_EpiE.txt_Allantion	1	0.00245291	-3156.72	5.60238	0.0179361	0.0269041	Epiphyte	Eukaryotes
0.000455862	0.000214811	2.12215	0.0345393	Soil_Moisture	Allantion	0.0547559	Coef_EpiE.txt_Allantion	1	0.00244567	-3157.76	4.56534	0.0326251	0.0391502	Epiphyte	Eukaryotes
-0.0023081	0.000593385	-3.88972	0.000120477	Vapor_Pressure	Allantion	0.0547559	Coef_EpiE.txt_Allantion	1	0.00252024	-3147.21	15.1079	0.000101535	0.000203071	Epiphyte	Eukaryotes
3.38997e-05	1.57016e-05	2.159	0.0315329	Precipitation	Allapsa	0.0141088	Coef_EpiE.txt_Allapsa	1	2.58588e-05	-4762.6	4.67027	0.0306891	0.0613782	Epiphyte	Eukaryotes
-2.02794e-05	1.57351e-05	-1.2888	0.198324	Wind_Speed	Allapsa	0.0141088	Coef_EpiE.txt_Allapsa	1	2.56389e-05	-4765.6	1.67134	0.19608	0.19608	Epiphyte	Eukaryotes
-0.000876539	0.00053272	-1.6454	0.100797	Climate_Water_Deficit	Allapsidae_X	0.0479286	Coef_EpiE.txt_Allapsidae_X	1	0.0085243	-2721.5	2.74369	0.0976392	0.122049	Epiphyte	Eukaryotes
-0.0013865	0.000495733	-2.79686	0.00544946	Downward_Surface_Shortwave_Radiation	Allapsidae_X	0.0479286	Coef_EpiE.txt_Allapsidae_X	1	0.0086497	-2716.37	7.8696	0.00502727	0.0251364	Epiphyte	Eukaryotes
-0.000629544	0.000339808	-1.85265	0.0647865	Soil_Moisture	Allapsidae_X	0.0479286	Coef_EpiE.txt_Allapsidae_X	1	0.00854207	-2720.77	3.47475	0.0623123	0.103854	Epiphyte	Eukaryotes
0.00147862	0.000606051	2.43976	0.0152	Vapor_Pressure_Deficit	Allapsidae_X	0.0479286	Coef_EpiE.txt_Allapsidae_X	1	0.00860385	-2718.24	6.00431	0.014271	0.0356774	Epiphyte	Eukaryotes
0.000584626	0.00041088	1.42286	0.155679	Wind_Speed	Allapsidae_X	0.0479286	Coef_EpiE.txt_Allapsidae_X	1	0.00850756	-2722.19	2.05373	0.151834	0.151834	Epiphyte	Eukaryotes
-0.00125355	0.000360492	-3.47732	0.000571217	Downward_Surface_Shortwave_Radiation	Allapsidae_unclassified	0.0934891	Coef_EpiE.txt_Allapsidae_unclassified	1	0.00148335	-3335.26	12.0914	0.000506559	0.0012664	Epiphyte	Eukaryotes
0.000780897	0.000365705	2.13532	0.0334386	Min_Temperature	Allapsidae_unclassified	0.0934891	Coef_EpiE.txt_Allapsidae_unclassified	1	0.00145206	-3342.75	4.60851	0.0318137	0.0318137	Epiphyte	Eukaryotes
0.000578877	0.000144467	4.00698	7.53763e-05	Palmer_Drought_Severity_Index	Allapsidae_unclassified	0.0934891	Coef_EpiE.txt_Allapsidae_unclassified	1	0.00149982	-3331.39	15.9664	6.44754e-05	0.000322377	Epiphyte	Eukaryotes
0.000955881	0.000415697	2.29947	0.0220753	Potential_Evapotranspiration	Allapsidae_unclassified	0.0934891	Coef_EpiE.txt_Allapsidae_unclassified	1	0.00145509	-3342.02	5.33869	0.0208571	0.0318137	Epiphyte	Eukaryotes
-0.0007047	0.000318871	-2.20998	0.0277623	Vapor_Pressure	Allapsidae_unclassified	0.0934891	Coef_EpiE.txt_Allapsidae_unclassified	1	0.00145341	-3342.42	4.93413	0.0263314	0.0318137	Epiphyte	Eukaryotes
-0.000259704	9.71747e-05	-2.67255	0.00788628	Climate_Water_Deficit	Allobranchiibius	0.0416223	Coef_EpiB.txt_Allobranchiibius	1	0.000317559	-3874.29	7.21322	0.00723685	0.0124736	Epiphyte	Bacteria
0.000396769	0.000112126	3.5386	0.000457496	Downward_Surface_Shortwave_Radiation	Allobranchiibius	0.0416223	Coef_EpiB.txt_Allobranchiibius	1	0.000322423	-3868.96	12.5495	0.000396316	0.0023779	Epiphyte	Bacteria
0.000396226	0.000162083	2.44458	0.0150033	Palmer_Drought_Severity_Index	Allobranchiibius	0.0416223	Coef_EpiB.txt_Allobranchiibius	1	0.000316504	-3875.46	6.04523	0.0139439	0.0139439	Epiphyte	Bacteria
0.00046997	0.000164994	2.8484	0.00465825	Precipitation	Allobranchiibius	0.0416223	Coef_EpiB.txt_Allobranchiibius	1	0.000318437	-3873.32	8.18236	0.00422996	0.0124736	Epiphyte	Bacteria
-0.000275388	0.000108053	-2.54865	0.0112481	Runoff	Allobranchiibius	0.0416223	Coef_EpiB.txt_Allobranchiibius	1	0.000316974	-3874.94	6.56597	0.0103947	0.0124736	Epiphyte	Bacteria
-0.000444548	0.000171678	-2.58943	0.0100219	Soil_Moisture	Allobranchiibius	0.0416223	Coef_EpiB.txt_Allobranchiibius	1	0.000317163	-3874.73	6.77577	0.00924038	0.0124736	Epiphyte	Bacteria
0.0403996	0.00646351	6.2504	1.22235e-09	Downward_Surface_Shortwave_Radiation	Allorhizobium.Neorhizobium.Pararhizobium.Rhizobium	0.184477	Coef_EpiB.txt_Allorhizobium.Neorhizobium.Pararhizobium.Rhizobium	1	0.115286	-1799.32	38.0718	6.81903e-10	6.13713e-09	Epiphyte	Bacteria
-0.0413415	0.00777673	-5.31605	1.92121e-07	Max_Temperature	Allorhizobium.Neorhizobium.Pararhizobium.Rhizobium	0.184477	Coef_EpiB.txt_Allorhizobium.Neorhizobium.Pararhizobium.Rhizobium	1	0.112008	-1809.45	27.9465	1.24715e-07	2.80609e-07	Epiphyte	Bacteria
0.0118547	0.00453148	2.61608	0.00928997	Min_Temperature	Allorhizobium.Neorhizobium.Pararhizobium.Rhizobium	0.184477	Coef_EpiB.txt_Allorhizobium.Neorhizobium.Pararhizobium.Rhizobium	1	0.105512	-1830.42	6.97484	0.00826637	0.00929966	Epiphyte	Bacteria
0.00987562	0.00286449	3.44761	0.000636372	Palmer_Drought_Severity_Index	Allorhizobium.Neorhizobium.Pararhizobium.Rhizobium	0.184477	Coef_EpiB.txt_Allorhizobium.Neorhizobium.Pararhizobium.Rhizobium	1	0.107041	-1825.37	12.0261	0.000524594	0.00078689	Epiphyte	Bacteria
0.0192073	0.00394561	4.86803	1.7269e-06	Precipitation	Allorhizobium.Neorhizobium.Pararhizobium.Rhizobium	0.184477	Coef_EpiB.txt_Allorhizobium.Neorhizobium.Pararhizobium.Rhizobium	1	0.110624	-1813.81	23.5824	1.19676e-06	2.15416e-06	Epiphyte	Bacteria
-0.00599506	0.00226294	-2.64923	0.00844305	Runoff	Allorhizobium.Neorhizobium.Pararhizobium.Rhizobium	0.184477	Coef_EpiB.txt_Allorhizobium.Neorhizobium.Pararhizobium.Rhizobium	1	0.105565	-1830.24	7.15089	0.00749266	0.00929966	Epiphyte	Bacteria
-0.0210784	0.00367255	-5.73946	2.09963e-08	Soil_Moisture	Allorhizobium.Neorhizobium.Pararhizobium.Rhizobium	0.184477	Coef_EpiB.txt_Allorhizobium.Neorhizobium.Pararhizobium.Rhizobium	1	0.113428	-1805.02	32.3681	1.27567e-08	5.74049e-08	Epiphyte	Bacteria
0.0254751	0.00454096	5.61007	4.18821e-08	Vapor_Pressure	Allorhizobium.Neorhizobium.Pararhizobium.Rhizobium	0.184477	Coef_EpiB.txt_Allorhizobium.Neorhizobium.Pararhizobium.Rhizobium	1	0.112982	-1806.41	30.9869	2.59777e-08	7.79332e-08	Epiphyte	Bacteria
-0.00659813	0.00328697	-2.00736	0.0455003	Vapor_Pressure_Deficit	Allorhizobium.Neorhizobium.Pararhizobium.Rhizobium	0.184477	Coef_EpiB.txt_Allorhizobium.Neorhizobium.Pararhizobium.Rhizobium	1	0.104658	-1833.27	4.12334	0.0422956	0.0422956	Epiphyte	Bacteria
-0.00145719	0.000617676	-2.35915	0.0188851	Climate_Water_Deficit	Allovahlkampfia	0.145693	Coef_EpiE.txt_Allovahlkampfia	1	0.0032071	-3050.62	5.73259	0.0166529	0.0222038	Epiphyte	Eukaryotes
-0.000987752	0.000921684	-1.07168	0.284628	Downward_Surface_Shortwave_Radiation	Allovahlkampfia	0.145693	Coef_EpiE.txt_Allovahlkampfia	1	0.00316587	-3055.16	1.19065	0.275198	0.275198	Epiphyte	Eukaryotes
0.00935916	0.0022039	4.24664	2.8082e-05	Max_Temperature	Allovahlkampfia	0.145693	Coef_EpiE.txt_Allovahlkampfia	1	0.00332349	-3038.11	18.245	1.94232e-05	7.7693e-05	Epiphyte	Eukaryotes
-0.0054638	0.00161517	-3.3828	0.000801691	Min_Temperature	Allovahlkampfia	0.145693	Coef_EpiE.txt_Allovahlkampfia	1	0.00326197	-3044.67	11.6867	0.000629469	0.000944204	Epiphyte	Eukaryotes
-0.00630968	0.00124878	-5.05267	7.14689e-07	Palmer_Drought_Severity_Index	Allovahlkampfia	0.145693	Coef_EpiE.txt_Allovahlkampfia	1	0.00339346	-3030.79	25.5579	4.29314e-07	2.57588e-06	Epiphyte	Eukaryotes
-0.00695542	0.00191825	-3.62592	0.000332284	Potential_Evapotranspiration	Allovahlkampfia	0.145693	Coef_EpiE.txt_Allovahlkampfia	1	0.00327787	-3042.96	13.3941	0.000252415	0.000432712	Epiphyte	Eukaryotes
0.00217586	0.000393647	5.52745	6.50473e-08	Runoff	Allovahlkampfia	0.145693	Coef_EpiE.txt_Allovahlkampfia	1	0.00344035	-3025.98	30.3748	3.56122e-08	4.27346e-07	Epiphyte	Eukaryotes
0.000439046	0.000320809	1.36856	0.172046	Snow_Water_Equivalent	Allovahlkampfia	0.145693	Coef_EpiE.txt_Allovahlkampfia	1	0.00317263	-3054.41	1.93962	0.163709	0.178592	Epiphyte	Eukaryotes
0.0035581	0.000926606	3.83993	0.000146921	Soil_Moisture	Allovahlkampfia	0.145693	Coef_EpiE.txt_Allovahlkampfia	1	0.00329279	-3041.36	14.9876	0.000108219	0.000216437	Epiphyte	Eukaryotes
-0.00283469	0.00159371	-1.77867	0.076193	Vapor_Pressure	Allovahlkampfia	0.145693	Coef_EpiE.txt_Allovahlkampfia	1	0.00318468	-3053.08	3.27006	0.0705551	0.0846662	Epiphyte	Eukaryotes
0.00487034	0.00122038	3.99083	8.07812e-05	Vapor_Pressure_Deficit	Allovahlkampfia	0.145693	Coef_EpiE.txt_Allovahlkampfia	1	0.00330382	-3040.19	16.1614	5.81672e-05	0.000174502	Epiphyte	Eukaryotes
-0.00435651	0.00111712	-3.89978	0.000116154	Wind_Speed	Allovahlkampfia	0.145693	Coef_EpiE.txt_Allovahlkampfia	1	0.00329711	-3040.9	15.4482	8.4798e-05	0.000203515	Epiphyte	Eukaryotes
0.000529596	0.000168829	3.13687	0.00185452	Climate_Water_Deficit	Alphaproteobacteria_unclassified	0.140177	Coef_EpiB.txt_Alphaproteobacteria_unclassified	1	0.00133705	-3371.71	9.87098	0.00167906	0.00233535	Epiphyte	Bacteria
-0.00157767	0.000278295	-5.66906	3.03648e-08	Downward_Surface_Shortwave_Radiation	Alphaproteobacteria_unclassified	0.140177	Coef_EpiB.txt_Alphaproteobacteria_unclassified	1	0.00142107	-3350.32	31.2626	2.25375e-08	1.12687e-07	Epiphyte	Bacteria
-0.000620326	0.000206549	-3.00328	0.00286586	Max_Temperature	Alphaproteobacteria_unclassified	0.140177	Coef_EpiB.txt_Alphaproteobacteria_unclassified	1	0.00133395	-3372.52	9.05868	0.00261451	0.00261451	Epiphyte	Bacteria
0.00117013	0.000341386	3.42758	0.000682617	Potential_Evapotranspiration	Alphaproteobacteria_unclassified	0.140177	Coef_EpiB.txt_Alphaproteobacteria_unclassified	1	0.00134424	-3369.83	11.7536	0.00060726	0.00151815	Epiphyte	Bacteria
0.000407981	0.000131391	3.10508	0.00205973	Soil_Moisture	Alphaproteobacteria_unclassified	0.140177	Coef_EpiB.txt_Alphaproteobacteria_unclassified	1	0.0013363	-3371.91	9.67465	0.00186828	0.00233535	Epiphyte	Bacteria
-0.000861406	0.000233757	-3.68504	0.000265314	Downward_Surface_Shortwave_Radiation	Altererythrobacter	0.0778341	Coef_EpiB.txt_Altererythrobacter	1	0.00069591	-3602.91	13.5123	0.000237004	0.000507188	Epiphyte	Bacteria
0.000794937	0.00021676	3.66736	0.000283602	Potential_Evapotranspiration	Altererythrobacter	0.0778341	Coef_EpiB.txt_Altererythrobacter	1	0.000695658	-3603.04	13.3854	0.000253594	0.000507188	Epiphyte	Bacteria
-0.000195431	0.00013089	-1.49309	0.136325	Precipitation	Altererythrobacter	0.0778341	Coef_EpiB.txt_Altererythrobacter	1	0.000673943	-3614.17	2.25428	0.133245	0.133245	Epiphyte	Bacteria
-0.000166825	8.87965e-05	-1.87873	0.061122	Runoff	Altererythrobacter	0.0778341	Coef_EpiB.txt_Altererythrobacter	1	0.00067646	-3612.86	3.56249	0.0590991	0.0787988	Epiphyte	Bacteria
-0.000692111	0.000606538	-1.14108	0.254622	Downward_Surface_Shortwave_Radiation	Alveolata_unclassified	0.0490793	Coef_EpiE.txt_Alveolata_unclassified	1	0.00576818	-2862.59	1.31461	0.251561	0.251561	Epiphyte	Eukaryotes
0.00119235	0.000661385	1.8028	0.0722864	Potential_Evapotranspiration	Alveolata_unclassified	0.0490793	Coef_EpiE.txt_Alveolata_unclassified	1	0.00580044	-2860.63	3.27227	0.0704601	0.10569	Epiphyte	Eukaryotes
0.00120865	0.000323701	3.73384	0.000220342	Snow_Water_Equivalent	Alveolata_unclassified	0.0490793	Coef_EpiE.txt_Alveolata_unclassified	1	0.0059775	-2850.07	13.8263	0.000200507	0.000601522	Epiphyte	Eukaryotes
-0.000593056	0.000543529	-1.09112	0.275983	Climate_Water_Deficit	Amaricoccus	0.0337158	Coef_EpiB.txt_Amaricoccus	1	0.0136831	-2553.39	1.21268	0.270803	0.270803	Epiphyte	Bacteria
-0.00373158	0.00149063	-2.50336	0.0127648	Downward_Surface_Shortwave_Radiation	Amaricoccus	0.0337158	Coef_EpiB.txt_Amaricoccus	1	0.0138843	-2548.27	6.33679	0.0118258	0.0440652	Epiphyte	Bacteria
0.00524493	0.00216214	2.4258	0.0157885	Max_Temperature	Amaricoccus	0.0337158	Coef_EpiB.txt_Amaricoccus	1	0.0138691	-2548.65	5.95347	0.0146884	0.0440652	Epiphyte	Bacteria
-0.00211099	0.00138425	-1.525	0.128177	Min_Temperature	Amaricoccus	0.0337158	Coef_EpiB.txt_Amaricoccus	1	0.0137281	-2552.24	2.36497	0.124086	0.148903	Epiphyte	Bacteria
0.000940803	0.000508886	1.84875	0.0653517	Soil_Moisture	Amaricoccus	0.0337158	Coef_EpiB.txt_Amaricoccus	1	0.0137714	-2551.13	3.47022	0.062483	0.124966	Epiphyte	Bacteria
-0.0021488	0.00137269	-1.5654	0.118409	Vapor_Pressure	Amaricoccus	0.0337158	Coef_EpiB.txt_Amaricoccus	1	0.013733	-2552.11	2.49147	0.114465	0.148903	Epiphyte	Bacteria
9.80471e-05	4.56811e-05	2.14634	0.032541	Max_Temperature	Amb.16S.1323_ge	0.0244453	Coef_EpiB.txt_Amb.16S.1323_ge	1	4.24193e-06	-5393.08	4.6425	0.0311895	0.0395792	Epiphyte	Bacteria
-7.1151e-05	3.47149e-05	-2.04958	0.0411586	Potential_Evapotranspiration	Amb.16S.1323_ge	0.0244453	Coef_EpiB.txt_Amb.16S.1323_ge	1	4.23701e-06	-5393.49	4.23583	0.0395792	0.0395792	Epiphyte	Bacteria
3.83591e-05	1.34019e-05	2.86221	0.00446302	Precipitation	Amb.16S.1323_ge	0.0244453	Coef_EpiB.txt_Amb.16S.1323_ge	1	4.28531e-06	-5389.51	8.21379	0.00415732	0.0166293	Epiphyte	Bacteria
-7.99521e-05	3.432e-05	-2.32961	0.0204017	Vapor_Pressure	Amb.16S.1323_ge	0.0244453	Coef_EpiB.txt_Amb.16S.1323_ge	1	4.25185e-06	-5392.26	5.46277	0.0194258	0.0388515	Epiphyte	Bacteria
8.52373e-05	5.27169e-05	1.61689	0.106827	Climate_Water_Deficit	Aminobacter	0.0609409	Coef_EpiB.txt_Aminobacter	1	6.98391e-05	-4399.87	2.68073	0.101569	0.101569	Epiphyte	Bacteria
-0.000286851	9.82871e-05	-2.9185	0.00375071	Downward_Surface_Shortwave_Radiation	Aminobacter	0.0609409	Coef_EpiB.txt_Aminobacter	1	7.10389e-05	-4393.89	8.65974	0.00325317	0.00731964	Epiphyte	Bacteria
0.000806205	0.000243897	3.30551	0.00104884	Max_Temperature	Aminobacter	0.0609409	Coef_EpiB.txt_Aminobacter	1	7.15285e-05	-4391.48	11.0704	0.000877165	0.00263149	Epiphyte	Bacteria
-0.000304559	0.000154372	-1.97289	0.0493158	Potential_Evapotranspiration	Aminobacter	0.0609409	Coef_EpiB.txt_Aminobacter	1	7.00988e-05	-4398.57	3.98373	0.0459416	0.0648794	Epiphyte	Bacteria
0.0001132	3.11422e-05	3.63494	0.0003209	Runoff	Aminobacter	0.0609409	Coef_EpiB.txt_Aminobacter	1	7.19932e-05	-4389.21	13.3434	0.000259338	0.00233404	Epiphyte	Bacteria
9.0151e-05	4.66323e-05	1.93323	0.0540354	Soil_Moisture	Aminobacter	0.0609409	Coef_EpiB.txt_Aminobacter	1	7.00673e-05	-4398.73	3.82605	0.0504617	0.0648794	Epiphyte	Bacteria
-0.000575144	0.00017183	-3.34716	0.000907556	Vapor_Pressure	Aminobacter	0.0609409	Coef_EpiB.txt_Aminobacter	1	7.15848e-05	-4391.21	11.3466	0.000755848	0.00263149	Epiphyte	Bacteria
-0.000168089	9.06152e-05	-1.85498	0.0644618	Vapor_Pressure_Deficit	Aminobacter	0.0609409	Coef_EpiB.txt_Aminobacter	1	7.00071e-05	-4399.03	3.52411	0.0604822	0.0680424	Epiphyte	Bacteria
0.000132396	5.10673e-05	2.59258	0.00993588	Wind_Speed	Aminobacter	0.0609409	Coef_EpiB.txt_Aminobacter	1	7.06739e-05	-4395.7	6.85129	0.00885775	0.0159439	Epiphyte	Bacteria
5.97365e-05	2.59764e-05	2.29964	0.0220702	Climate_Water_Deficit	Ammoniibacillus	0.0350585	Coef_EpiB.txt_Ammoniibacillus	1	5.79845e-06	-5275.37	5.386	0.020299	0.0405979	Epiphyte	Bacteria
-2.47633e-05	2.4338e-05	-1.01748	0.309647	Downward_Surface_Shortwave_Radiation	Ammoniibacillus	0.0350585	Coef_EpiB.txt_Ammoniibacillus	1	5.72744e-06	-5279.7	1.06089	0.303011	0.303011	Epiphyte	Bacteria
0.00012862	5.83654e-05	2.2037	0.0282114	Min_Temperature	Ammoniibacillus	0.0350585	Coef_EpiB.txt_Ammoniibacillus	1	5.79123e-06	-5275.81	4.94903	0.0261052	0.0417684	Epiphyte	Bacteria
5.68294e-05	2.42754e-05	2.34103	0.0198047	Palmer_Drought_Severity_Index	Ammoniibacillus	0.0350585	Coef_EpiB.txt_Ammoniibacillus	1	5.80165e-06	-5275.18	5.58004	0.0181663	0.0405979	Epiphyte	Bacteria
-5.54581e-05	1.93424e-05	-2.86719	0.00439813	Precipitation	Ammoniibacillus	0.0350585	Coef_EpiB.txt_Ammoniibacillus	1	5.84741e-06	-5272.42	8.33729	0.00388396	0.0257474	Epiphyte	Bacteria
-6.6794e-05	3.86902e-05	-1.72638	0.0851821	Vapor_Pressure	Ammoniibacillus	0.0350585	Coef_EpiB.txt_Ammoniibacillus	1	5.75991e-06	-5277.71	3.04557	0.0809577	0.0925231	Epiphyte	Bacteria
-0.000101495	5.06853e-05	-2.00245	0.0460253	Vapor_Pressure_Deficit	Ammoniibacillus	0.0350585	Coef_EpiB.txt_Ammoniibacillus	1	5.7771e-06	-5276.67	4.09139	0.0431021	0.0574695	Epiphyte	Bacteria
0.000106005	3.92063e-05	2.70378	0.00719813	Wind_Speed	Ammoniibacillus	0.0350585	Coef_EpiB.txt_Ammoniibacillus	1	5.83221e-06	-5273.33	7.42375	0.00643685	0.0257474	Epiphyte	Bacteria
0.000212648	8.69883e-05	2.44456	0.0150013	Max_Temperature	Ammoniphilus	0.032865	Coef_EpiB.txt_Ammoniphilus	1	3.53597e-05	-4648.77	6.01048	0.0142211	0.0189615	Epiphyte	Bacteria
-0.000223196	8.08781e-05	-2.75966	0.00609407	Potential_Evapotranspiration	Ammoniphilus	0.032865	Coef_EpiB.txt_Ammoniphilus	1	3.55245e-05	-4647.14	7.64199	0.00570249	0.011405	Epiphyte	Bacteria
-0.00010457	5.62799e-05	-1.85803	0.0640133	Vapor_Pressure	Ammoniphilus	0.032865	Coef_EpiB.txt_Ammoniphilus	1	3.51062e-05	-4651.29	3.48483	0.0619339	0.0619339	Epiphyte	Bacteria
8.26743e-05	2.87353e-05	2.8771	0.00426257	Wind_Speed	Ammoniphilus	0.032865	Coef_EpiB.txt_Ammoniphilus	1	3.5591e-05	-4646.48	8.29844	0.00396793	0.011405	Epiphyte	Bacteria
0.000357187	0.000130767	2.73148	0.0066331	Climate_Water_Deficit	Amnibacterium	0.076047	Coef_EpiB.txt_Amnibacterium	1	0.000381707	-3803.71	7.59696	0.00584668	0.012698	Epiphyte	Bacteria
0.00101731	0.000286123	3.5555	0.000430541	Downward_Surface_Shortwave_Radiation	Amnibacterium	0.076047	Coef_EpiB.txt_Amnibacterium	1	0.000387382	-3798.53	12.7769	0.000350925	0.00173786	Epiphyte	Bacteria
-0.00164569	0.000466196	-3.53005	0.000472531	Max_Temperature	Amnibacterium	0.076047	Coef_EpiB.txt_Amnibacterium	1	0.000387185	-3798.71	12.5979	0.00038619	0.00173786	Epiphyte	Bacteria
0.000751118	0.00029009	2.58926	0.0100304	Min_Temperature	Amnibacterium	0.076047	Coef_EpiB.txt_Amnibacterium	1	0.000380878	-3804.47	6.83389	0.00894441	0.0134166	Epiphyte	Bacteria
0.000539095	0.00030069	1.79286	0.073882	Potential_Evapotranspiration	Amnibacterium	0.076047	Coef_EpiB.txt_Amnibacterium	1	0.000377055	-3808.02	3.2931	0.0695715	0.078268	Epiphyte	Bacteria
-0.000177025	6.63164e-05	-2.6694	0.0079623	Runoff	Amnibacterium	0.076047	Coef_EpiB.txt_Amnibacterium	1	0.00038134	-3804.05	7.25906	0.00705442	0.012698	Epiphyte	Bacteria
0.000144178	9.42845e-05	1.52918	0.127146	Snow_Water_Equivalent	Amnibacterium	0.076047	Coef_EpiB.txt_Amnibacterium	1	0.000376096	-3808.91	2.39876	0.121432	0.121432	Epiphyte	Bacteria
0.000813605	0.000255623	3.18283	0.00159263	Vapor_Pressure	Amnibacterium	0.076047	Coef_EpiB.txt_Amnibacterium	1	0.000384631	-3801.03	10.2756	0.00134802	0.00404406	Epiphyte	Bacteria
-0.000528543	0.000249927	-2.11479	0.0351732	Vapor_Pressure_Deficit	Amnibacterium	0.076047	Coef_EpiB.txt_Amnibacterium	1	0.000378433	-3806.74	4.57355	0.0324692	0.0417461	Epiphyte	Bacteria
-0.000298089	0.000202973	-1.46861	0.142853	Climate_Water_Deficit	Amoebidae_unclassified	0.104005	Coef_EpiE.txt_Amoebidae_unclassified	1	0.00232527	-3175.48	2.19383	0.138564	0.138564	Epiphyte	Eukaryotes
0.00069529	0.000185396	3.75029	0.000207185	Min_Temperature	Amoebidae_unclassified	0.104005	Coef_EpiE.txt_Amoebidae_unclassified	1	0.00240526	-3163.6	14.0652	0.000176578	0.00105947	Epiphyte	Eukaryotes
-0.000464756	0.000256723	-1.81035	0.0711147	Precipitation	Amoebidae_unclassified	0.104005	Coef_EpiE.txt_Amoebidae_unclassified	1	0.0023328	-3174.34	3.32821	0.0681009	0.0961602	Epiphyte	Eukaryotes
0.000310038	0.000178577	1.73616	0.0834308	Runoff	Amoebidae_unclassified	0.104005	Coef_EpiE.txt_Amoebidae_unclassified	1	0.00233103	-3174.61	3.06219	0.0801335	0.0961602	Epiphyte	Eukaryotes
0.0005424	0.000214119	2.53317	0.0117473	Soil_Moisture	Amoebidae_unclassified	0.104005	Coef_EpiE.txt_Amoebidae_unclassified	1	0.00235389	-3171.18	6.48722	0.0108653	0.0217306	Epiphyte	Eukaryotes
-0.000624218	0.000183858	-3.3951	0.000766202	Wind_Speed	Amoebidae_unclassified	0.104005	Coef_EpiE.txt_Amoebidae_unclassified	1	0.00238822	-3166.1	11.5685	0.000670785	0.00201235	Epiphyte	Eukaryotes
0.000206014	0.000132103	1.5595	0.119799	Climate_Water_Deficit	Amoebozoa_unclassified	0.067406	Coef_EpiE.txt_Amoebozoa_unclassified	1	0.00109891	-3438.56	2.47278	0.115833	0.115833	Epiphyte	Eukaryotes
-0.00120189	0.000329078	-3.65231	0.000300335	Downward_Surface_Shortwave_Radiation	Amoebozoa_unclassified	0.067406	Coef_EpiE.txt_Amoebozoa_unclassified	1	0.0011335	-3427.68	13.3536	0.000257932	0.00154759	Epiphyte	Eukaryotes
0.000885131	0.000321587	2.75238	0.00623006	Potential_Evapotranspiration	Amoebozoa_unclassified	0.067406	Coef_EpiE.txt_Amoebozoa_unclassified	1	0.00111522	-3433.39	7.64587	0.00569024	0.0170707	Epiphyte	Eukaryotes
0.000243643	0.000100336	2.42827	0.0156833	Runoff	Amoebozoa_unclassified	0.067406	Coef_EpiE.txt_Amoebozoa_unclassified	1	0.0011099	-3435.07	5.96549	0.0145886	0.0291772	Epiphyte	Eukaryotes
0.000281732	0.000150302	1.87444	0.0617173	Snow_Water_Equivalent	Amoebozoa_unclassified	0.067406	Coef_EpiE.txt_Amoebozoa_unclassified	1	0.00110234	-3437.46	3.56683	0.0589448	0.0884171	Epiphyte	Eukaryotes
-0.000218431	0.000137918	-1.58377	0.114165	Vapor_Pressure	Amoebozoa_unclassified	0.067406	Coef_EpiE.txt_Amoebozoa_unclassified	1	0.00109915	-3438.48	2.55009	0.110288	0.115833	Epiphyte	Eukaryotes
-7.39167e-05	3.34217e-05	-2.21164	0.0276468	Downward_Surface_Shortwave_Radiation	Amphora	0.0498472	Coef_EpiE.txt_Amphora	1	3.867e-05	-4615.36	4.94146	0.0262199	0.0327749	Epiphyte	Eukaryotes
4.86095e-05	2.6128e-05	1.86044	0.0636744	Palmer_Drought_Severity_Index	Amphora	0.0498472	Coef_EpiE.txt_Amphora	1	3.85119e-05	-4616.8	3.50387	0.0612255	0.0612255	Epiphyte	Eukaryotes
-8.14609e-05	3.54149e-05	-2.30019	0.0220337	Precipitation	Amphora	0.0498472	Coef_EpiE.txt_Amphora	1	3.87141e-05	-4614.96	5.34203	0.0208172	0.0327749	Epiphyte	Eukaryotes
8.44614e-05	2.30782e-05	3.6598	0.000291896	Vapor_Pressure	Amphora	0.0498472	Coef_EpiE.txt_Amphora	1	3.96097e-05	-4606.93	13.3692	0.000255791	0.00127896	Epiphyte	Eukaryotes
9.15031e-05	4.01298e-05	2.28018	0.0232069	Wind_Speed	Amphora	0.0498472	Coef_EpiE.txt_Amphora	1	3.8704e-05	-4615.05	5.25016	0.0219448	0.0327749	Epiphyte	Eukaryotes
0.000196739	6.85129e-05	2.87157	0.0043368	Downward_Surface_Shortwave_Radiation	Amycolatopsis	0.0309893	Coef_EpiB.txt_Amycolatopsis	1	0.000124658	-4204.51	8.29062	0.00398503	0.0162515	Epiphyte	Bacteria
-0.000239633	8.83493e-05	-2.71233	0.0070159	Palmer_Drought_Severity_Index	Amycolatopsis	0.0309893	Coef_EpiB.txt_Amycolatopsis	1	0.000124345	-4205.39	7.40602	0.00650061	0.0162515	Epiphyte	Bacteria
0.000212152	8.35114e-05	2.5404	0.0115105	Soil_Moisture	Amycolatopsis	0.0309893	Coef_EpiB.txt_Amycolatopsis	1	0.000124026	-4206.29	6.5052	0.010756	0.0179266	Epiphyte	Bacteria
-0.000110814	5.9967e-05	-1.84791	0.0654714	Vapor_Pressure_Deficit	Amycolatopsis	0.0309893	Coef_EpiB.txt_Amycolatopsis	1	0.000122954	-4209.34	3.45707	0.0629818	0.0629818	Epiphyte	Bacteria
-0.00022954	9.57476e-05	-2.39735	0.0170454	Wind_Speed	Amycolatopsis	0.0309893	Coef_EpiB.txt_Amycolatopsis	1	0.000123777	-4207	5.79906	0.0160347	0.0200434	Epiphyte	Bacteria
2.87815e-05	1.68412e-05	1.70899	0.0883471	Max_Temperature	Anaerocolumna	0.0164387	Coef_EpiB.txt_Anaerocolumna	1	1.44453e-05	-4964.99	2.94195	0.0863066	0.0863066	Epiphyte	Bacteria
-4.72088e-05	2.02834e-05	-2.32746	0.0205157	Potential_Evapotranspiration	Anaerocolumna	0.0164387	Coef_EpiB.txt_Anaerocolumna	1	1.45483e-05	-4962.49	5.43716	0.0197127	0.0591381	Epiphyte	Bacteria
2.6946e-05	1.46674e-05	1.83714	0.0670449	Wind_Speed	Anaerocolumna	0.0164387	Coef_EpiB.txt_Anaerocolumna	1	1.4464e-05	-4964.53	3.39748	0.0652963	0.0863066	Epiphyte	Bacteria
-0.000164858	8.53476e-05	-1.93161	0.0542388	Climate_Water_Deficit	Anaerolineae_unclassified	0.0640561	Coef_EpiB.txt_Anaerolineae_unclassified	1	0.000214062	-4004.73	3.83084	0.0503178	0.0718826	Epiphyte	Bacteria
-0.000322625	0.000209167	-1.54243	0.1239	Downward_Surface_Shortwave_Radiation	Anaerolineae_unclassified	0.0640561	Coef_EpiB.txt_Anaerolineae_unclassified	1	0.00021322	-4006.11	2.4475	0.117712	0.14714	Epiphyte	Bacteria
-0.00154243	0.000534814	-2.88406	0.00417609	Max_Temperature	Anaerolineae_unclassified	0.0640561	Coef_EpiB.txt_Anaerolineae_unclassified	1	0.000216918	-4000.07	8.48353	0.00358375	0.00716751	Epiphyte	Bacteria
-0.00024694	0.000220307	-1.12089	0.263125	Min_Temperature	Anaerolineae_unclassified	0.0640561	Coef_EpiB.txt_Anaerolineae_unclassified	1	0.000212521	-4007.26	1.29465	0.255192	0.255192	Epiphyte	Bacteria
0.000768309	0.000231811	3.31437	0.00101748	Palmer_Drought_Severity_Index	Anaerolineae_unclassified	0.0640561	Coef_EpiB.txt_Anaerolineae_unclassified	1	0.000218579	-3997.4	11.1611	0.000835303	0.0026929	Epiphyte	Bacteria
0.00169776	0.000445905	3.80744	0.000166544	Potential_Evapotranspiration	Anaerolineae_unclassified	0.0640561	Coef_EpiB.txt_Anaerolineae_unclassified	1	0.000220766	-3993.9	14.6554	0.000129067	0.000777398	Epiphyte	Bacteria
-0.000217159	8.60915e-05	-2.52242	0.012111	Runoff	Anaerolineae_unclassified	0.0640561	Coef_EpiB.txt_Anaerolineae_unclassified	1	0.000215701	-4002.05	6.50775	0.0107406	0.0179009	Epiphyte	Bacteria
-0.000796229	0.000211726	-3.76066	0.00019947	Soil_Moisture	Anaerolineae_unclassified	0.0640561	Coef_EpiB.txt_Anaerolineae_unclassified	1	0.000220546	-3994.25	14.3047	0.00015548	0.000777398	Epiphyte	Bacteria
0.00124292	0.000383312	3.24257	0.00130191	Vapor_Pressure	Anaerolineae_unclassified	0.0640561	Coef_EpiB.txt_Anaerolineae_unclassified	1	0.000218286	-3997.87	10.69	0.00107716	0.0026929	Epiphyte	Bacteria
0.000192517	0.000160728	1.19778	0.231837	Wind_Speed	Anaerolineae_unclassified	0.0640561	Coef_EpiB.txt_Anaerolineae_unclassified	1	0.000212632	-4007.08	1.47798	0.224091	0.24899	Epiphyte	Bacteria
0.000143166	4.77906e-05	2.99569	0.00293991	Climate_Water_Deficit	Anaeromyxobacter	0.107881	Coef_EpiB.txt_Anaeromyxobacter	1	2.02847e-05	-4829.82	9.17095	0.00245886	0.00386393	Epiphyte	Bacteria
-0.000295277	0.000119445	-2.47208	0.0139235	Downward_Surface_Shortwave_Radiation	Anaeromyxobacter	0.107881	Coef_EpiB.txt_Anaeromyxobacter	1	2.01178e-05	-4832.72	6.27113	0.0122721	0.0149992	Epiphyte	Bacteria
0.000357005	0.000101632	3.51273	0.000503616	Min_Temperature	Anaeromyxobacter	0.107881	Coef_EpiB.txt_Anaeromyxobacter	1	2.04809e-05	-4826.44	12.5491	0.000396404	0.00103515	Epiphyte	Bacteria
0.00017603	0.000134491	1.30886	0.191468	Potential_Evapotranspiration	Anaeromyxobacter	0.107881	Coef_EpiB.txt_Anaeromyxobacter	1	1.98614e-05	-4837.22	1.7693	0.183469	0.183469	Epiphyte	Bacteria
-0.000329662	7.62903e-05	-4.32116	2.04211e-05	Precipitation	Anaeromyxobacter	0.107881	Coef_EpiB.txt_Anaeromyxobacter	1	2.08501e-05	-4820.17	18.8197	1.43676e-05	7.9022e-05	Epiphyte	Bacteria
0.000108029	3.11604e-05	3.46685	0.00059436	Runoff	Anaeromyxobacter	0.107881	Coef_EpiB.txt_Anaeromyxobacter	1	2.04622e-05	-4826.76	12.229	0.000470524	0.00103515	Epiphyte	Bacteria
5.14117e-05	2.7857e-05	1.84556	0.0658283	Snow_Water_Equivalent	Anaeromyxobacter	0.107881	Coef_EpiB.txt_Anaeromyxobacter	1	1.99601e-05	-4835.48	3.50905	0.0610343	0.0671377	Epiphyte	Bacteria
0.000158001	3.83171e-05	4.12352	4.69766e-05	Soil_Moisture	Anaeromyxobacter	0.107881	Coef_EpiB.txt_Anaeromyxobacter	1	2.07528e-05	-4821.81	17.178	3.40354e-05	0.000124796	Epiphyte	Bacteria
-0.000180475	7.25104e-05	-2.48895	0.0132914	Vapor_Pressure	Anaeromyxobacter	0.107881	Coef_EpiB.txt_Anaeromyxobacter	1	2.01227e-05	-4832.64	6.35624	0.0116969	0.0149992	Epiphyte	Bacteria
-0.000253673	8.27828e-05	-3.06432	0.00235659	Vapor_Pressure_Deficit	Anaeromyxobacter	0.107881	Coef_EpiB.txt_Anaeromyxobacter	1	2.03089e-05	-4829.4	9.59022	0.00195617	0.00358631	Epiphyte	Bacteria
0.000250915	5.03311e-05	4.98528	9.89177e-07	Wind_Speed	Anaeromyxobacter	0.107881	Coef_EpiB.txt_Anaeromyxobacter	1	2.12103e-05	-4814.16	24.8332	6.2511e-07	6.87621e-06	Epiphyte	Bacteria
6.22204e-05	2.67349e-05	2.32731	0.020532	Max_Temperature	Anaerovorax	0.0537438	Coef_EpiB.txt_Anaerovorax	1	7.99945e-07	-5970.63	5.51535	0.0188503	0.0286703	Epiphyte	Bacteria
2.59121e-05	1.13752e-05	2.27794	0.0233465	Min_Temperature	Anaerovorax	0.0537438	Coef_EpiB.txt_Anaerovorax	1	7.99421e-07	-5970.86	5.28558	0.0215027	0.0286703	Epiphyte	Bacteria
-7.87899e-05	2.51807e-05	-3.12898	0.00190494	Potential_Evapotranspiration	Anaerovorax	0.0537438	Coef_EpiB.txt_Anaerovorax	1	8.10016e-07	-5966.24	9.90704	0.00164648	0.0065859	Epiphyte	Bacteria
-8.3876e-06	6.13471e-06	-1.36724	0.172449	Precipitation	Anaerovorax	0.0537438	Coef_EpiB.txt_Anaerovorax	1	7.91778e-07	-5974.23	1.91331	0.166597	0.166597	Epiphyte	Bacteria
-8.91183e-06	4.51741e-06	-1.97278	0.049326	Snow_Water_Equivalent	Anaerovorax	0.0537438	Coef_EpiB.txt_Anaerovorax	1	7.96434e-07	-5972.18	3.97171	0.0462708	0.0528809	Epiphyte	Bacteria
1.38343e-05	5.25456e-06	2.63281	0.00885239	Soil_Moisture	Anaerovorax	0.0537438	Coef_EpiB.txt_Anaerovorax	1	8.03434e-07	-5969.11	7.04296	0.00795772	0.0159154	Epiphyte	Bacteria
-6.21578e-05	2.31888e-05	-2.6805	0.00770712	Vapor_Pressure	Anaerovorax	0.0537438	Coef_EpiB.txt_Anaerovorax	1	8.04017e-07	-5968.85	7.29779	0.00690395	0.0159154	Epiphyte	Bacteria
2.39322e-05	5.81148e-06	4.1181	4.79479e-05	Wind_Speed	Anaerovorax	0.0537438	Coef_EpiB.txt_Anaerovorax	1	8.26522e-07	-5959.16	16.9872	3.76323e-05	0.000301058	Epiphyte	Bacteria
1.18003e-05	1.07091e-05	1.1019	0.271279	Climate_Water_Deficit	Ancylobacter	0.0320756	Coef_EpiB.txt_Ancylobacter	1	4.22775e-06	-5388.26	1.2403	0.265413	0.265413	Epiphyte	Bacteria
-5.26189e-05	1.86032e-05	-2.82849	0.00495173	Downward_Surface_Shortwave_Radiation	Ancylobacter	0.0320756	Coef_EpiB.txt_Ancylobacter	1	4.3111e-06	-5381.41	8.09294	0.00444381	0.0202754	Epiphyte	Bacteria
5.4413e-05	1.98406e-05	2.74251	0.0064172	Min_Temperature	Ancylobacter	0.0320756	Coef_EpiB.txt_Ancylobacter	1	4.30522e-06	-5381.89	7.6136	0.00579298	0.0202754	Epiphyte	Bacteria
-2.97464e-05	1.51581e-05	-1.96241	0.0505223	Precipitation	Ancylobacter	0.0320756	Coef_EpiB.txt_Ancylobacter	1	4.26014e-06	-5385.58	3.91893	0.0477452	0.0557027	Epiphyte	Bacteria
3.15865e-05	1.22279e-05	2.58316	0.0102035	Soil_Moisture	Ancylobacter	0.0320756	Coef_EpiB.txt_Ancylobacter	1	4.29479e-06	-5382.74	6.76277	0.00930791	0.0217185	Epiphyte	Bacteria
-4.72886e-05	1.9366e-05	-2.44183	0.0151175	Vapor_Pressure	Ancylobacter	0.0320756	Coef_EpiB.txt_Ancylobacter	1	4.28607e-06	-5383.45	6.0492	0.0139126	0.0243471	Epiphyte	Bacteria
2.47649e-05	1.17924e-05	2.10008	0.036452	Wind_Speed	Ancylobacter	0.0320756	Coef_EpiB.txt_Ancylobacter	1	4.26701e-06	-5385.02	4.48442	0.0342051	0.0478872	Epiphyte	Bacteria
0.000902234	0.000834501	1.08117	0.280376	Downward_Surface_Shortwave_Radiation	Ancyromonas	0.0344171	Coef_EpiE.txt_Ancyromonas	1	0.0135914	-2559.75	1.18381	0.276581	0.276581	Epiphyte	Eukaryotes
-0.00213238	0.00151308	-1.4093	0.159645	Max_Temperature	Ancyromonas	0.0344171	Coef_EpiE.txt_Ancyromonas	1	0.0136234	-2558.93	2.00906	0.156362	0.208482	Epiphyte	Eukaryotes
0.00263384	0.00130549	2.01751	0.0444145	Min_Temperature	Ancyromonas	0.0344171	Coef_EpiE.txt_Ancyromonas	1	0.013705	-2556.83	4.10505	0.0427553	0.0855107	Epiphyte	Eukaryotes
0.000916215	0.000387768	2.36279	0.0186907	Palmer_Drought_Severity_Index	Ancyromonas	0.0344171	Coef_EpiE.txt_Ancyromonas	1	0.0137642	-2555.32	5.61825	0.0177744	0.0710977	Epiphyte	Eukaryotes
-3.73138e-05	1.74376e-05	-2.13984	0.0330706	Climate_Water_Deficit	Aneurinibacillus	0.0516816	Coef_EpiB.txt_Aneurinibacillus	1	1.37283e-05	-4976.85	4.64128	0.0312117	0.0312117	Epiphyte	Bacteria
-0.000144471	5.00127e-05	-2.88869	0.00411361	Downward_Surface_Shortwave_Radiation	Aneurinibacillus	0.0516816	Coef_EpiB.txt_Aneurinibacillus	1	1.38766e-05	-4973.08	8.4127	0.00372609	0.00558914	Epiphyte	Bacteria
0.000188922	5.59918e-05	3.3741	0.000825064	Max_Temperature	Aneurinibacillus	0.0516816	Coef_EpiB.txt_Aneurinibacillus	1	1.39963e-05	-4970.07	11.4281	0.000723409	0.00217023	Epiphyte	Bacteria
-7.99233e-05	2.2305e-05	-3.5832	0.000388388	Precipitation	Aneurinibacillus	0.0516816	Coef_EpiB.txt_Aneurinibacillus	1	1.40536e-05	-4968.63	12.862	0.000335321	0.00201193	Epiphyte	Bacteria
7.39359e-05	2.32486e-05	3.18023	0.00160533	Soil_Moisture	Aneurinibacillus	0.0516816	Coef_EpiB.txt_Aneurinibacillus	1	1.39463e-05	-4971.33	10.1709	0.00142674	0.00285348	Epiphyte	Bacteria
-0.000122486	4.65397e-05	-2.63187	0.00887424	Vapor_Pressure	Aneurinibacillus	0.0516816	Coef_EpiB.txt_Aneurinibacillus	1	1.38208e-05	-4974.5	6.99746	0.00816256	0.00979507	Epiphyte	Bacteria
0.0003363	0.000152952	2.19873	0.0285663	Downward_Surface_Shortwave_Radiation	Angustibacter	0.053584	Coef_EpiB.txt_Angustibacter	1	0.000115055	-4226.65	4.9269	0.0264418	0.0403539	Epiphyte	Bacteria
0.000633277	0.000303482	2.0867	0.0376553	Max_Temperature	Angustibacter	0.053584	Coef_EpiB.txt_Angustibacter	1	0.000114896	-4227.13	4.44071	0.0350917	0.0403539	Epiphyte	Bacteria
0.000302353	0.000145069	2.0842	0.0378835	Min_Temperature	Angustibacter	0.053584	Coef_EpiB.txt_Angustibacter	1	0.000114892	-4227.14	4.43014	0.0353097	0.0403539	Epiphyte	Bacteria
-0.000229923	6.94807e-05	-3.30916	0.00103539	Palmer_Drought_Severity_Index	Angustibacter	0.053584	Coef_EpiB.txt_Angustibacter	1	0.000117084	-4220.51	11.0625	0.000880894	0.00271686	Epiphyte	Bacteria
-0.00106651	0.000293962	-3.62804	0.000329134	Potential_Evapotranspiration	Angustibacter	0.053584	Coef_EpiB.txt_Angustibacter	1	0.000117818	-4218.32	13.2556	0.000271773	0.00217419	Epiphyte	Bacteria
-0.000105265	5.27657e-05	-1.99495	0.0468416	Snow_Water_Equivalent	Angustibacter	0.053584	Coef_EpiB.txt_Angustibacter	1	0.000114771	-4227.51	4.06097	0.0438853	0.0438853	Epiphyte	Bacteria
0.00032016	9.79688e-05	3.26797	0.00119312	Soil_Moisture	Angustibacter	0.053584	Coef_EpiB.txt_Angustibacter	1	0.000116994	-4220.78	10.793	0.00101882	0.00271686	Epiphyte	Bacteria
-0.0007032	0.000251958	-2.79094	0.00555047	Vapor_Pressure	Angustibacter	0.053584	Coef_EpiB.txt_Angustibacter	1	0.000116035	-4223.67	7.90466	0.00493076	0.00986152	Epiphyte	Bacteria
0.00108061	0.000483225	2.23624	0.0259711	Max_Temperature	Anoxybacillus	0.0213485	Coef_EpiB.txt_Anoxybacillus	1	0.0119633	-2606.54	5.02232	0.0250226	0.037534	Epiphyte	Bacteria
-0.00151346	0.000581991	-2.60048	0.00970726	Potential_Evapotranspiration	Anoxybacillus	0.0213485	Coef_EpiB.txt_Anoxybacillus	1	0.0120231	-2604.79	6.77467	0.00924604	0.0277381	Epiphyte	Bacteria
0.000821477	0.000420851	1.95194	0.0517489	Wind_Speed	Anoxybacillus	0.0213485	Coef_EpiB.txt_Anoxybacillus	1	0.0119228	-2607.73	3.833	0.0502529	0.0502529	Epiphyte	Bacteria
-1.71972e-05	9.16414e-06	-1.87658	0.0614348	Climate_Water_Deficit	Antarcticibacterium	0.0956275	Coef_EpiB.txt_Antarcticibacterium	1	1.35599e-06	-5779.39	3.62739	0.0568358	0.0625194	Epiphyte	Bacteria
-9.87252e-05	2.57974e-05	-3.82694	0.000154471	Downward_Surface_Shortwave_Radiation	Antarcticibacterium	0.0956275	Coef_EpiB.txt_Antarcticibacterium	1	1.40003e-06	-5768.18	14.8455	0.000116685	0.00128354	Epiphyte	Bacteria
0.000112422	3.18488e-05	3.52985	0.000473211	Max_Temperature	Antarcticibacterium	0.0956275	Coef_EpiB.txt_Antarcticibacterium	1	1.39137e-06	-5770.35	12.6695	0.000371669	0.00204418	Epiphyte	Bacteria
-5.29487e-05	1.88601e-05	-2.80744	0.00528266	Min_Temperature	Antarcticibacterium	0.0956275	Coef_EpiB.txt_Antarcticibacterium	1	1.37325e-06	-5774.96	8.06731	0.0045071	0.00991562	Epiphyte	Bacteria
-3.11998e-05	1.42138e-05	-2.19503	0.0288388	Palmer_Drought_Severity_Index	Antarcticibacterium	0.0956275	Coef_EpiB.txt_Antarcticibacterium	1	1.36112e-06	-5778.07	4.95361	0.0260363	0.0326925	Epiphyte	Bacteria
-5.0249e-05	1.66851e-05	-3.0116	0.00279391	Precipitation	Antarcticibacterium	0.0956275	Coef_EpiB.txt_Antarcticibacterium	1	1.37795e-06	-5773.75	9.26739	0.0023327	0.00855324	Epiphyte	Bacteria
3.01702e-05	1.05703e-05	2.85424	0.00457934	Runoff	Antarcticibacterium	0.0956275	Coef_EpiB.txt_Antarcticibacterium	1	1.3743e-06	-5774.69	8.33531	0.00388819	0.00991562	Epiphyte	Bacteria
9.74143e-06	5.97939e-06	1.62917	0.104206	Snow_Water_Equivalent	Antarcticibacterium	0.0956275	Coef_EpiB.txt_Antarcticibacterium	1	1.35256e-06	-5780.28	2.73744	0.0980216	0.0980216	Epiphyte	Bacteria
4.19081e-05	1.78473e-05	2.34814	0.0194414	Soil_Moisture	Antarcticibacterium	0.0956275	Coef_EpiB.txt_Antarcticibacterium	1	1.36388e-06	-5777.36	5.66303	0.0173261	0.0317646	Epiphyte	Bacteria
-4.10848e-05	1.88065e-05	-2.1846	0.0296023	Vapor_Pressure	Antarcticibacterium	0.0956275	Coef_EpiB.txt_Antarcticibacterium	1	1.36094e-06	-5778.12	4.90698	0.0267484	0.0326925	Epiphyte	Bacteria
3.52452e-05	1.59269e-05	2.21294	0.0275676	Vapor_Pressure_Deficit	Antarcticibacterium	0.0956275	Coef_EpiB.txt_Antarcticibacterium	1	1.36143e-06	-5777.99	5.03417	0.024852	0.0326925	Epiphyte	Bacteria
-0.000333931	0.000115711	-2.8859	0.0041515	Downward_Surface_Shortwave_Radiation	Antricoccus	0.0340785	Coef_EpiB.txt_Antricoccus	1	3.39596e-05	-4652.95	8.46967	0.00361118	0.0295663	Epiphyte	Bacteria
0.000341801	0.000139221	2.4551	0.0145833	Max_Temperature	Antricoccus	0.0340785	Coef_EpiB.txt_Antricoccus	1	3.37359e-05	-4655.27	6.15009	0.0131406	0.0295663	Epiphyte	Bacteria
-0.000190417	8.11235e-05	-2.34725	0.0194838	Min_Temperature	Antricoccus	0.0340785	Coef_EpiB.txt_Antricoccus	1	3.36856e-05	-4655.79	5.62584	0.0176976	0.0318557	Epiphyte	Bacteria
-0.000111438	5.12806e-05	-2.1731	0.0304604	Palmer_Drought_Severity_Index	Antricoccus	0.0340785	Coef_EpiB.txt_Antricoccus	1	3.3609e-05	-4656.59	4.82752	0.0280089	0.0420134	Epiphyte	Bacteria
-0.00014487	7.06351e-05	-2.05097	0.0410341	Precipitation	Antricoccus	0.0340785	Coef_EpiB.txt_Antricoccus	1	3.35589e-05	-4657.12	4.30333	0.0380379	0.0489058	Epiphyte	Bacteria
0.000101293	4.05117e-05	2.50035	0.0128761	Runoff	Antricoccus	0.0340785	Coef_EpiB.txt_Antricoccus	1	3.37577e-05	-4655.04	6.37679	0.0115622	0.0295663	Epiphyte	Bacteria
0.000162748	6.57467e-05	2.47538	0.0137947	Soil_Moisture	Antricoccus	0.0340785	Coef_EpiB.txt_Antricoccus	1	3.37456e-05	-4655.17	6.25122	0.0124108	0.0295663	Epiphyte	Bacteria
-0.000118072	8.12932e-05	-1.45242	0.147304	Vapor_Pressure	Antricoccus	0.0340785	Coef_EpiB.txt_Antricoccus	1	3.3355e-05	-4659.26	2.1647	0.141212	0.158864	Epiphyte	Bacteria
6.71473e-05	5.8844e-05	1.14111	0.254626	Vapor_Pressure_Deficit	Antricoccus	0.0340785	Coef_EpiB.txt_Antricoccus	1	3.32765e-05	-4660.08	1.33776	0.24743	0.24743	Epiphyte	Bacteria
-0.00433676	0.00130104	-3.3333	0.00095248	Downward_Surface_Shortwave_Radiation	Anurofeca	0.0481503	Coef_EpiE.txt_Anurofeca	1	0.00519671	-2887.21	11.2543	0.000794367	0.0023831	Epiphyte	Eukaryotes
0.00570346	0.00160515	3.55322	0.000434154	Max_Temperature	Anurofeca	0.0481503	Coef_EpiE.txt_Anurofeca	1	0.00521907	-2885.7	12.7608	0.000353956	0.0023831	Epiphyte	Eukaryotes
-0.00152938	0.000682669	-2.24029	0.0257157	Palmer_Drought_Severity_Index	Anurofeca	0.0481503	Coef_EpiE.txt_Anurofeca	1	0.0051068	-2893.33	5.12843	0.0235369	0.0302618	Epiphyte	Eukaryotes
-0.00247401	0.000913426	-2.70849	0.00709986	Precipitation	Anurofeca	0.0481503	Coef_EpiE.txt_Anurofeca	1	0.005141	-2890.99	7.47099	0.00627009	0.0141077	Epiphyte	Eukaryotes
0.00122328	0.000528606	2.31416	0.0212528	Runoff	Anurofeca	0.0481503	Coef_EpiE.txt_Anurofeca	1	0.00511177	-2892.99	5.46954	0.0193507	0.029026	Epiphyte	Eukaryotes
0.000624839	0.000341406	1.83019	0.068094	Snow_Water_Equivalent	Anurofeca	0.0481503	Coef_EpiE.txt_Anurofeca	1	0.00508217	-2895.03	3.43101	0.0639831	0.071981	Epiphyte	Eukaryotes
0.00225123	0.000869774	2.5883	0.0100579	Soil_Moisture	Anurofeca	0.0481503	Coef_EpiE.txt_Anurofeca	1	0.0051316	-2891.63	6.82888	0.00896957	0.0161452	Epiphyte	Eukaryotes
-0.00363677	0.0010846	-3.3531	0.000888912	Vapor_Pressure	Anurofeca	0.0481503	Coef_EpiE.txt_Anurofeca	1	0.00519867	-2887.07	11.3863	0.000739878	0.0023831	Epiphyte	Eukaryotes
-0.000852919	0.000673435	-1.26652	0.206191	Vapor_Pressure_Deficit	Anurofeca	0.0481503	Coef_EpiE.txt_Anurofeca	1	0.0050564	-2896.81	1.64724	0.199335	0.199335	Epiphyte	Eukaryotes
-0.0113915	0.00685274	-1.66233	0.0973665	Climate_Water_Deficit	Apatococcus	0.172063	Coef_EpiE.txt_Apatococcus	1	0.389984	-1371.56	2.8329	0.0923516	0.0923516	Epiphyte	Eukaryotes
0.0146975	0.00658525	2.23188	0.0262719	Downward_Surface_Shortwave_Radiation	Apatococcus	0.172063	Coef_EpiE.txt_Apatococcus	1	0.3925	-1369.3	5.09029	0.0240601	0.0270676	Epiphyte	Eukaryotes
-0.0392049	0.0152945	-2.56333	0.0107957	Min_Temperature	Apatococcus	0.172063	Coef_EpiE.txt_Apatococcus	1	0.394303	-1367.69	6.69902	0.00964659	0.0152063	Epiphyte	Eukaryotes
-0.0238735	0.00665572	-3.58692	0.000383531	Palmer_Drought_Severity_Index	Apatococcus	0.172063	Coef_EpiE.txt_Apatococcus	1	0.401445	-1361.39	12.9996	0.000311562	0.00140203	Epiphyte	Eukaryotes
0.0177058	0.00538485	3.28808	0.00111385	Precipitation	Apatococcus	0.172063	Coef_EpiE.txt_Apatococcus	1	0.399114	-1363.44	10.9557	0.000933142	0.00209957	Epiphyte	Eukaryotes
0.0174611	0.00263234	6.6333	1.28931e-10	Snow_Water_Equivalent	Apatococcus	0.172063	Coef_EpiE.txt_Apatococcus	1	0.436766	-1331.79	42.5983	6.72169e-11	6.04953e-10	Epiphyte	Eukaryotes
0.0259422	0.0101886	2.54619	0.0113298	Vapor_Pressure	Apatococcus	0.172063	Coef_EpiE.txt_Apatococcus	1	0.394204	-1367.78	6.61057	0.0101375	0.0152063	Epiphyte	Eukaryotes
0.0309281	0.0133318	2.31988	0.0209374	Vapor_Pressure_Deficit	Apatococcus	0.172063	Coef_EpiE.txt_Apatococcus	1	0.392954	-1368.9	5.4964	0.0190556	0.0245001	Epiphyte	Eukaryotes
-0.0365753	0.0106188	-3.44438	0.000643747	Wind_Speed	Apatococcus	0.172063	Coef_EpiE.txt_Apatococcus	1	0.400308	-1362.39	12.0041	0.00053085	0.00159255	Epiphyte	Eukaryotes
0.000218089	0.000169185	1.28905	0.198238	Min_Temperature	Aphanomyces	0.0245352	Coef_EpiE.txt_Aphanomyces	1	0.00340829	-3047.26	1.67681	0.195349	0.217888	Epiphyte	Eukaryotes
0.000343942	0.000163175	2.10781	0.0357643	Runoff	Aphanomyces	0.0245352	Coef_EpiE.txt_Aphanomyces	1	0.00343548	-3044.47	4.46555	0.034585	0.103755	Epiphyte	Eukaryotes
-0.000215821	0.000175972	-1.22645	0.220861	Wind_Speed	Aphanomyces	0.0245352	Coef_EpiE.txt_Aphanomyces	1	0.00340675	-3047.42	1.51823	0.217888	0.217888	Epiphyte	Eukaryotes
7.71092e-05	3.53304e-05	2.18252	0.0297413	Max_Temperature	Apicomplexa_unclassified	0.0213	Coef_EpiE.txt_Apicomplexa_unclassified	1	6.39395e-05	-4442.85	4.78552	0.0286999	0.0421943	Epiphyte	Eukaryotes
-0.000109809	4.25594e-05	-2.58013	0.0102867	Potential_Evapotranspiration	Apicomplexa_unclassified	0.0213	Coef_EpiE.txt_Apicomplexa_unclassified	1	6.42837e-05	-4440.96	6.67006	0.00980461	0.0294138	Epiphyte	Eukaryotes
6.23529e-05	3.07772e-05	2.02594	0.0435355	Wind_Speed	Apicomplexa_unclassified	0.0213	Coef_EpiE.txt_Apicomplexa_unclassified	1	6.38197e-05	-4443.51	4.12739	0.0421943	0.0421943	Epiphyte	Eukaryotes
-0.00514859	0.00195012	-2.64013	0.00866603	Climate_Water_Deficit	Apusomonas	0.111316	Coef_EpiE.txt_Apusomonas	1	0.0458856	-2126.68	7.06137	0.00787638	0.0137837	Epiphyte	Eukaryotes
-0.00964484	0.00401264	-2.40361	0.016764	Min_Temperature	Apusomonas	0.111316	Coef_EpiE.txt_Apusomonas	1	0.0457292	-2127.88	5.86287	0.0154635	0.0216489	Epiphyte	Eukaryotes
-0.0063259	0.00174358	-3.62811	0.00032891	Palmer_Drought_Severity_Index	Apusomonas	0.111316	Coef_EpiE.txt_Apusomonas	1	0.0466976	-2120.53	13.2182	0.00027725	0.000973592	Epiphyte	Eukaryotes
0.00101249	0.000881	1.14925	0.251254	Runoff	Apusomonas	0.111316	Coef_EpiE.txt_Apusomonas	1	0.0451449	-2132.4	1.34898	0.245456	0.245456	Epiphyte	Eukaryotes
0.00855274	0.00297318	2.87664	0.00427088	Vapor_Pressure	Apusomonas	0.111316	Coef_EpiE.txt_Apusomonas	1	0.0460567	-2125.38	8.3675	0.00381991	0.00891312	Epiphyte	Eukaryotes
0.00688537	0.00319997	2.1517	0.0321187	Vapor_Pressure_Deficit	Apusomonas	0.111316	Coef_EpiE.txt_Apusomonas	1	0.0455787	-2129.04	4.7061	0.0300557	0.035065	Epiphyte	Eukaryotes
-0.00748821	0.00206443	-3.62724	0.000329976	Wind_Speed	Apusomonas	0.111316	Coef_EpiE.txt_Apusomonas	1	0.0466967	-2120.53	13.212	0.000278169	0.000973592	Epiphyte	Eukaryotes
-0.00182616	0.0003293	-5.54558	5.85912e-08	Downward_Surface_Shortwave_Radiation	Aquabacterium	0.124743	Coef_EpiB.txt_Aquabacterium	1	0.000327256	-3861.73	30.139	4.02168e-08	1.40759e-07	Epiphyte	Bacteria
-0.000164764	0.00011088	-1.48596	0.138207	Min_Temperature	Aquabacterium	0.124743	Coef_EpiB.txt_Aquabacterium	1	0.000302262	-3889.62	2.25235	0.133412	0.133412	Epiphyte	Bacteria
0.000608737	0.000129041	4.71741	3.48236e-06	Palmer_Drought_Severity_Index	Aquabacterium	0.124743	Coef_EpiB.txt_Aquabacterium	1	0.000319814	-3869.81	22.0647	2.63614e-06	6.15099e-06	Epiphyte	Bacteria
0.00204199	0.000309572	6.59619	1.59878e-10	Potential_Evapotranspiration	Aquabacterium	0.124743	Coef_EpiB.txt_Aquabacterium	1	0.000338425	-3849.95	41.9187	9.51493e-11	6.66045e-10	Epiphyte	Bacteria
-0.000645758	0.000165949	-3.89131	0.000119784	Precipitation	Aquabacterium	0.124743	Coef_EpiB.txt_Aquabacterium	1	0.000313587	-3876.71	15.1632	9.86073e-05	0.000172563	Epiphyte	Bacteria
-0.000442829	0.000178425	-2.48188	0.0135475	Vapor_Pressure_Deficit	Aquabacterium	0.124743	Coef_EpiB.txt_Aquabacterium	1	0.000305722	-3885.63	6.24745	0.0124373	0.0145101	Epiphyte	Bacteria
0.000402837	0.00014565	2.76579	0.0059859	Wind_Speed	Aquabacterium	0.124743	Coef_EpiB.txt_Aquabacterium	1	0.000307027	-3884.13	7.742	0.00539511	0.00755315	Epiphyte	Bacteria
-0.00261863	0.000532792	-4.91491	1.38403e-06	Downward_Surface_Shortwave_Radiation	Aquipuribacter	0.111637	Coef_EpiB.txt_Aquipuribacter	1	0.00065561	-3611.85	24.0919	9.18481e-07	4.59241e-06	Epiphyte	Bacteria
-0.00190294	0.000914781	-2.08022	0.038254	Max_Temperature	Aquipuribacter	0.111637	Coef_EpiB.txt_Aquipuribacter	1	0.000619911	-3631.5	4.43912	0.0351243	0.039027	Epiphyte	Bacteria
-0.000824943	0.000364099	-2.26571	0.0240974	Min_Temperature	Aquipuribacter	0.111637	Coef_EpiB.txt_Aquipuribacter	1	0.000621362	-3630.68	5.25992	0.021822	0.0283485	Epiphyte	Bacteria
0.00157786	0.000400102	3.94366	9.74775e-05	Palmer_Drought_Severity_Index	Aquipuribacter	0.111637	Coef_EpiB.txt_Aquipuribacter	1	0.00064012	-3620.24	15.6992	7.42553e-05	0.000185638	Epiphyte	Bacteria
0.00385845	0.000778525	4.95611	1.13662e-06	Potential_Evapotranspiration	Aquipuribacter	0.111637	Coef_EpiB.txt_Aquipuribacter	1	0.000656342	-3611.46	24.4836	7.49459e-07	4.59241e-06	Epiphyte	Bacteria
-0.00113002	0.000315745	-3.5789	0.000395204	Precipitation	Aquipuribacter	0.111637	Coef_EpiB.txt_Aquipuribacter	1	0.00063518	-3622.96	12.9799	0.000314848	0.000629696	Epiphyte	Bacteria
-0.000195966	0.000185514	-1.05634	0.291563	Runoff	Aquipuribacter	0.111637	Coef_EpiB.txt_Aquipuribacter	1	0.000614129	-3634.79	1.15007	0.283535	0.283535	Epiphyte	Bacteria
-0.000889689	0.000395219	-2.25113	0.0250154	Soil_Moisture	Aquipuribacter	0.111637	Coef_EpiB.txt_Aquipuribacter	1	0.000621244	-3630.75	5.19294	0.0226788	0.0283485	Epiphyte	Bacteria
0.00184963	0.000649788	2.84652	0.00468838	Vapor_Pressure	Aquipuribacter	0.111637	Coef_EpiB.txt_Aquipuribacter	1	0.000626708	-3627.68	8.2667	0.00403789	0.00672982	Epiphyte	Bacteria
0.00116042	0.000273542	4.24219	2.85737e-05	Wind_Speed	Aquipuribacter	0.111637	Coef_EpiB.txt_Aquipuribacter	1	0.00064452	-3617.84	18.1034	2.09225e-05	6.97415e-05	Epiphyte	Bacteria
-0.00158584	0.000647889	-2.4477	0.0148794	Climate_Water_Deficit	Arcella	0.0431065	Coef_EpiE.txt_Arcella	1	0.0127003	-2575.55	6.09566	0.0135514	0.0219329	Epiphyte	Eukaryotes
0.00584978	0.00223362	2.61897	0.00921226	Downward_Surface_Shortwave_Radiation	Arcella	0.0431065	Coef_EpiE.txt_Arcella	1	0.012732	-2574.68	6.96982	0.00828956	0.0219329	Epiphyte	Eukaryotes
0.00305547	0.00110334	2.76928	0.0059244	Palmer_Drought_Severity_Index	Arcella	0.0431065	Coef_EpiE.txt_Arcella	1	0.0127616	-2573.86	7.7838	0.00527168	0.0219329	Epiphyte	Eukaryotes
-0.00410301	0.00194797	-2.1063	0.0359063	Potential_Evapotranspiration	Arcella	0.0431065	Coef_EpiE.txt_Arcella	1	0.0126436	-2577.12	4.52398	0.033423	0.0373998	Epiphyte	Eukaryotes
0.00372852	0.00152584	2.44358	0.0150471	Precipitation	Arcella	0.0431065	Coef_EpiE.txt_Arcella	1	0.0126996	-2575.57	6.07536	0.0137081	0.0219329	Epiphyte	Eukaryotes
-0.00168499	0.000812565	-2.07366	0.0388588	Runoff	Arcella	0.0431065	Coef_EpiE.txt_Arcella	1	0.0126386	-2577.26	4.38572	0.0362412	0.0373998	Epiphyte	Eukaryotes
-0.00122434	0.000594088	-2.06087	0.0400711	Snow_Water_Equivalent	Arcella	0.0431065	Coef_EpiE.txt_Arcella	1	0.0126367	-2577.31	4.33211	0.0373998	0.0373998	Epiphyte	Eukaryotes
-0.00334269	0.00124609	-2.68254	0.00766136	Soil_Moisture	Arcella	0.0431065	Coef_EpiE.txt_Arcella	1	0.0127443	-2574.34	7.30876	0.00686193	0.0219329	Epiphyte	Eukaryotes
0.000503205	0.000363502	1.38433	0.167148	Precipitation	Archaeplastida_unclassified	0.0341763	Coef_EpiE.txt_Archaeplastida_unclassified	1	0.0128515	-2581.4	1.93312	0.164418	0.246627	Epiphyte	Eukaryotes
0.00108603	0.000331881	3.27235	0.00117375	Snow_Water_Equivalent	Archaeplastida_unclassified	0.0341763	Coef_EpiE.txt_Archaeplastida_unclassified	1	0.0131754	-2572.66	10.6679	0.00109009	0.00327027	Epiphyte	Eukaryotes
-0.000357996	0.000353522	-1.01266	0.31193	Wind_Speed	Archaeplastida_unclassified	0.0341763	Coef_EpiE.txt_Archaeplastida_unclassified	1	0.0128187	-2582.29	1.03576	0.308808	0.308808	Epiphyte	Eukaryotes
-0.00760756	0.00141799	-5.36504	1.49472e-07	Downward_Surface_Shortwave_Radiation	Arenimonas	0.172662	Coef_EpiB.txt_Arenimonas	1	0.00582419	-2849.19	28.3636	1.00539e-07	2.68104e-07	Epiphyte	Bacteria
0.00243831	0.00105561	2.30986	0.0214911	Min_Temperature	Arenimonas	0.172662	Coef_EpiB.txt_Arenimonas	1	0.00545587	-2872.12	5.43357	0.0197533	0.0225752	Epiphyte	Bacteria
0.00422782	0.00143831	2.93943	0.0035117	Potential_Evapotranspiration	Arenimonas	0.172662	Coef_EpiB.txt_Arenimonas	1	0.00550779	-2868.8	8.75748	0.00308335	0.00472886	Epiphyte	Bacteria
-0.00534748	0.000910783	-5.8713	1.02367e-08	Precipitation	Arenimonas	0.172662	Coef_EpiB.txt_Arenimonas	1	0.00591355	-2843.85	33.7077	6.40476e-09	2.5619e-08	Epiphyte	Bacteria
0.00104548	0.000361035	2.89579	0.00402527	Runoff	Arenimonas	0.172662	Coef_EpiB.txt_Arenimonas	1	0.00550379	-2869.06	8.50247	0.00354665	0.00472886	Epiphyte	Bacteria
0.00322821	0.000432918	7.45687	7.35446e-13	Soil_Moisture	Arenimonas	0.172662	Coef_EpiB.txt_Arenimonas	1	0.0062455	-2824.68	52.8775	3.55019e-13	2.84015e-12	Epiphyte	Bacteria
-0.00190445	0.000853045	-2.23253	0.0262271	Vapor_Pressure	Arenimonas	0.172662	Coef_EpiB.txt_Arenimonas	1	0.00545036	-2872.48	5.07842	0.0242255	0.0242255	Epiphyte	Bacteria
0.00157209	0.000491863	3.1962	0.00152231	Wind_Speed	Arenimonas	0.172662	Coef_EpiB.txt_Arenimonas	1	0.00553253	-2867.23	10.331	0.00130816	0.00261631	Epiphyte	Bacteria
0.00482723	0.000861279	5.60473	4.29959e-08	Downward_Surface_Shortwave_Radiation	Armatimonadales_ge	0.179666	Coef_EpiB.txt_Armatimonadales_ge	1	0.00381401	-2997.79	30.8438	2.79648e-08	2.23718e-07	Epiphyte	Bacteria
0.003905	0.00148763	2.62499	0.00905411	Max_Temperature	Armatimonadales_ge	0.179666	Coef_EpiB.txt_Armatimonadales_ge	1	0.00356354	-3021.63	7.0016	0.00814369	0.0108583	Epiphyte	Bacteria
-0.00588726	0.00173628	-3.39074	0.000778584	Potential_Evapotranspiration	Armatimonadales_ge	0.179666	Coef_EpiB.txt_Armatimonadales_ge	1	0.0036106	-3017.02	11.6057	0.000657514	0.00131503	Epiphyte	Bacteria
0.00249613	0.000608753	4.1004	5.15788e-05	Precipitation	Armatimonadales_ge	0.179666	Coef_EpiB.txt_Armatimonadales_ge	1	0.00366489	-3011.78	16.845	4.05603e-05	0.000108161	Epiphyte	Bacteria
-0.00114464	0.000249706	-4.58397	6.40601e-06	Runoff	Armatimonadales_ge	0.179666	Coef_EpiB.txt_Armatimonadales_ge	1	0.00370779	-3007.7	20.9292	4.7658e-06	1.90632e-05	Epiphyte	Bacteria
-0.000610422	0.000348884	-1.74964	0.0810776	Snow_Water_Equivalent	Armatimonadales_ge	0.179666	Coef_EpiB.txt_Armatimonadales_ge	1	0.00352443	-3025.5	3.12782	0.0769668	0.087962	Epiphyte	Bacteria
-0.00141668	0.00114287	-1.23957	0.215984	Vapor_Pressure	Armatimonadales_ge	0.179666	Coef_EpiB.txt_Armatimonadales_ge	1	0.00350886	-3027.06	1.57344	0.209708	0.209708	Epiphyte	Bacteria
-0.00176713	0.000568299	-3.10951	0.00203136	Vapor_Pressure_Deficit	Armatimonadales_ge	0.179666	Coef_EpiB.txt_Armatimonadales_ge	1	0.00359192	-3018.84	9.7858	0.00175865	0.00281384	Epiphyte	Bacteria
1.52502e-05	9.30967e-06	1.63811	0.102306	Downward_Surface_Shortwave_Radiation	Arsenicitalea	0.00933988	Coef_EpiB.txt_Arsenicitalea	1	1.40305e-06	-5783.42	2.70389	0.100104	0.146513	Epiphyte	Bacteria
8.95602e-06	5.19245e-06	1.72482	0.0854512	Vapor_Pressure	Arsenicitalea	0.00933988	Coef_EpiB.txt_Arsenicitalea	1	1.40422e-06	-5783.13	2.99646	0.0834469	0.146513	Epiphyte	Bacteria
-1.26035e-05	8.7171e-06	-1.44583	0.149126	Vapor_Pressure_Deficit	Arsenicitalea	0.00933988	Coef_EpiB.txt_Arsenicitalea	1	1.40067e-06	-5784.02	2.10819	0.146513	0.146513	Epiphyte	Bacteria
-0.00252339	0.000589002	-4.28417	2.39234e-05	Climate_Water_Deficit	Arthrobacter	0.205414	Coef_EpiB.txt_Arthrobacter	1	0.00373095	-2999.51	18.5072	1.6926e-05	9.30929e-05	Epiphyte	Bacteria
0.00736513	0.00222757	3.30635	0.00104642	Max_Temperature	Arthrobacter	0.205414	Coef_EpiB.txt_Arthrobacter	1	0.00365346	-3006.88	11.1402	0.000844745	0.00185844	Epiphyte	Bacteria
-0.00319401	0.00138466	-2.30671	0.0216734	Min_Temperature	Arthrobacter	0.205414	Coef_EpiB.txt_Arthrobacter	1	0.00359487	-3012.56	5.46648	0.0193847	0.0304616	Epiphyte	Bacteria
-0.00405774	0.00131346	-3.08936	0.00217174	Palmer_Drought_Severity_Index	Arthrobacter	0.205414	Coef_EpiB.txt_Arthrobacter	1	0.00363897	-3008.28	9.74543	0.00179769	0.00329577	Epiphyte	Bacteria
-0.007582	0.00197035	-3.84804	0.000142268	Potential_Evapotranspiration	Arthrobacter	0.205414	Coef_EpiB.txt_Arthrobacter	1	0.00369392	-3003.02	15.0062	0.000107159	0.000392917	Epiphyte	Bacteria
0.00153797	0.000413498	3.7194	0.000233632	Runoff	Arthrobacter	0.205414	Coef_EpiB.txt_Arthrobacter	1	0.00368375	-3003.98	14.0391	0.00017905	0.000492388	Epiphyte	Bacteria
-0.000379998	0.000324714	-1.17025	0.242721	Snow_Water_Equivalent	Arthrobacter	0.205414	Coef_EpiB.txt_Arthrobacter	1	0.00355362	-3016.61	1.41512	0.234209	0.234209	Epiphyte	Bacteria
0.00192573	0.000978681	1.96768	0.0499194	Soil_Moisture	Arthrobacter	0.205414	Coef_EpiB.txt_Arthrobacter	1	0.00357974	-3014.04	3.98611	0.0458769	0.0560717	Epiphyte	Bacteria
-0.00360012	0.00168529	-2.13621	0.0333781	Vapor_Pressure	Arthrobacter	0.205414	Coef_EpiB.txt_Arthrobacter	1	0.00358696	-3013.33	4.69341	0.0302785	0.0416329	Epiphyte	Bacteria
0.00519948	0.00115744	4.49223	9.67979e-06	Vapor_Pressure_Deficit	Arthrobacter	0.205414	Coef_EpiB.txt_Arthrobacter	1	0.00375001	-2997.73	20.2962	6.63311e-06	7.29642e-05	Epiphyte	Bacteria
-0.00174937	0.00113835	-1.53675	0.125287	Wind_Speed	Arthrobacter	0.205414	Coef_EpiB.txt_Arthrobacter	1	0.00356398	-3015.59	2.43673	0.118523	0.130376	Epiphyte	Bacteria
-0.00024253	0.000117144	-2.07036	0.0391689	Climate_Water_Deficit	Assulina	0.0339662	Coef_EpiE.txt_Assulina	1	0.000275504	-3920.16	4.37184	0.0365375	0.0584599	Epiphyte	Eukaryotes
0.000505305	0.000322029	1.56913	0.117543	Downward_Surface_Shortwave_Radiation	Assulina	0.0339662	Coef_EpiE.txt_Assulina	1	0.000274053	-3922.01	2.5179	0.11256	0.12864	Epiphyte	Eukaryotes
-0.000167843	0.000118096	-1.42123	0.15616	Min_Temperature	Assulina	0.0339662	Coef_EpiE.txt_Assulina	1	0.000273701	-3922.46	2.06697	0.150521	0.150521	Epiphyte	Eukaryotes
-0.000343387	0.000145351	-2.36247	0.018713	Palmer_Drought_Severity_Index	Assulina	0.0339662	Coef_EpiE.txt_Assulina	1	0.000276535	-3918.85	5.6819	0.0171408	0.0584599	Epiphyte	Eukaryotes
-0.000683812	0.000317273	-2.15528	0.0318372	Potential_Evapotranspiration	Assulina	0.0339662	Coef_EpiE.txt_Assulina	1	0.00027579	-3919.79	4.7354	0.0295481	0.0584599	Epiphyte	Eukaryotes
0.000379351	0.000168143	2.25612	0.0246941	Precipitation	Assulina	0.0339662	Coef_EpiE.txt_Assulina	1	0.000276144	-3919.34	5.18554	0.0227755	0.0584599	Epiphyte	Eukaryotes
0.00063285	0.000248793	2.54368	0.0114086	Vapor_Pressure_Deficit	Assulina	0.0339662	Coef_EpiE.txt_Assulina	1	0.000277242	-3917.95	6.57856	0.0103214	0.0584599	Epiphyte	Eukaryotes
-0.000326405	0.000179826	-1.81512	0.0703817	Wind_Speed	Assulina	0.0339662	Coef_EpiE.txt_Assulina	1	0.000274715	-3921.16	3.36517	0.0665887	0.088785	Epiphyte	Eukaryotes
0.00124986	0.000566094	2.20787	0.0279089	Max_Temperature	Asterochloris	0.0247561	Coef_EpiE.txt_Asterochloris	1	0.0023153	-3180.98	4.91062	0.0266921	0.0355895	Epiphyte	Eukaryotes
-0.00101072	0.000433624	-2.33088	0.0203338	Min_Temperature	Asterochloris	0.0247561	Coef_EpiE.txt_Asterochloris	1	0.00231899	-3180.43	5.46868	0.0193602	0.0355895	Epiphyte	Eukaryotes
-0.000626941	0.000309367	-2.02653	0.0434769	Potential_Evapotranspiration	Asterochloris	0.0247561	Coef_EpiE.txt_Asterochloris	1	0.00231024	-3181.75	4.14165	0.0418404	0.0418404	Epiphyte	Eukaryotes
0.000468328	0.000174072	2.69043	0.00748209	Precipitation	Asterochloris	0.0247561	Coef_EpiE.txt_Asterochloris	1	0.0023309	-3178.63	7.26728	0.00702222	0.0280889	Epiphyte	Eukaryotes
-0.000246144	8.06233e-05	-3.05301	0.00244102	Downward_Surface_Shortwave_Radiation	Asticcacaulis	0.0312761	Coef_EpiB.txt_Asticcacaulis	1	7.60788e-05	-4379.83	9.33045	0.00225377	0.00901508	Epiphyte	Bacteria
-7.17844e-05	4.30744e-05	-1.66652	0.0965141	Min_Temperature	Asticcacaulis	0.0312761	Coef_EpiB.txt_Asticcacaulis	1	7.46777e-05	-4386.36	2.80619	0.0939013	0.121741	Epiphyte	Bacteria
0.000256081	9.67646e-05	2.64643	0.00850622	Potential_Evapotranspiration	Asticcacaulis	0.0312761	Coef_EpiB.txt_Asticcacaulis	1	7.55826e-05	-4382.13	7.03386	0.00799826	0.0159965	Epiphyte	Bacteria
-5.59853e-05	3.63761e-05	-1.53907	0.124702	Wind_Speed	Asticcacaulis	0.0312761	Coef_EpiB.txt_Asticcacaulis	1	7.45902e-05	-4386.77	2.39477	0.121741	0.121741	Epiphyte	Bacteria
-0.00030699	0.000153553	-1.99924	0.0463778	Climate_Water_Deficit	Atopobium	0.0832418	Coef_EpiB.txt_Atopobium	1	0.000346982	-3835.19	4.10221	0.0428271	0.0611816	Epiphyte	Bacteria
-0.00113715	0.000351294	-3.23704	0.00132664	Downward_Surface_Shortwave_Radiation	Atopobium	0.0832418	Coef_EpiB.txt_Atopobium	1	0.00035352	-3828.64	10.6541	0.00109827	0.00274568	Epiphyte	Bacteria
-0.000637193	0.000489012	-1.30302	0.193449	Max_Temperature	Atopobium	0.0832418	Coef_EpiB.txt_Atopobium	1	0.000344663	-3837.54	1.74844	0.186073	0.206748	Epiphyte	Bacteria
-0.00138854	0.000360743	-3.84911	0.000141601	Min_Temperature	Atopobium	0.0832418	Coef_EpiB.txt_Atopobium	1	0.000357895	-3824.32	14.9711	0.000109168	0.00100953	Epiphyte	Bacteria
0.00150278	0.000455643	3.29814	0.00107619	Potential_Evapotranspiration	Atopobium	0.0832418	Coef_EpiB.txt_Atopobium	1	0.000353923	-3828.24	11.0538	0.000885069	0.00274568	Epiphyte	Bacteria
-0.000316197	0.000188533	-1.67715	0.0944326	Precipitation	Atopobium	0.0832418	Coef_EpiB.txt_Atopobium	1	0.000345788	-3836.4	2.89188	0.0890268	0.111284	Epiphyte	Bacteria
-0.000108933	9.30135e-05	-1.17115	0.242357	Runoff	Atopobium	0.0832418	Coef_EpiB.txt_Atopobium	1	0.000344334	-3837.88	1.41313	0.234537	0.234537	Epiphyte	Bacteria
0.0013676	0.000370201	3.6942	0.000256944	Vapor_Pressure	Atopobium	0.0832418	Coef_EpiB.txt_Atopobium	1	0.000356716	-3825.48	13.8133	0.000201907	0.00100953	Epiphyte	Bacteria
0.000750038	0.000256584	2.92317	0.00369706	Vapor_Pressure_Deficit	Atopobium	0.0832418	Coef_EpiB.txt_Atopobium	1	0.00035157	-3830.58	8.71233	0.00316064	0.00632129	Epiphyte	Bacteria
-0.000359628	0.000158255	-2.27246	0.0236824	Wind_Speed	Atopobium	0.0832418	Coef_EpiB.txt_Atopobium	1	0.000348159	-3834	5.29109	0.0214349	0.0357248	Epiphyte	Bacteria
0.000166443	7.10156e-05	2.34375	0.0196613	Downward_Surface_Shortwave_Radiation	Aurantisolimonas	0.0349157	Coef_EpiB.txt_Aurantisolimonas	1	1.03755e-05	-5073.14	5.57675	0.0182004	0.0406778	Epiphyte	Bacteria
8.53046e-05	5.08006e-05	1.6792	0.094023	Min_Temperature	Aurantisolimonas	0.0349157	Coef_EpiB.txt_Aurantisolimonas	1	1.02959e-05	-5075.84	2.8737	0.0900379	0.0900379	Epiphyte	Bacteria
-0.000205901	8.48948e-05	-2.42537	0.0158084	Potential_Evapotranspiration	Aurantisolimonas	0.0349157	Coef_EpiB.txt_Aurantisolimonas	1	1.03871e-05	-5072.75	5.96859	0.0145629	0.0406778	Epiphyte	Bacteria
6.52812e-05	2.9988e-05	2.17691	0.0301688	Precipitation	Aurantisolimonas	0.0349157	Coef_EpiB.txt_Aurantisolimonas	1	1.03531e-05	-5073.9	4.81627	0.0281923	0.0406778	Epiphyte	Bacteria
-3.63719e-05	1.60011e-05	-2.27308	0.0236393	Runoff	Aurantisolimonas	0.0349157	Coef_EpiB.txt_Aurantisolimonas	1	1.03658e-05	-5073.47	5.24798	0.0219723	0.0406778	Epiphyte	Bacteria
-3.83613e-05	1.83341e-05	-2.09235	0.0371418	Snow_Water_Equivalent	Aurantisolimonas	0.0349157	Coef_EpiB.txt_Aurantisolimonas	1	1.03423e-05	-5074.26	4.45169	0.0348667	0.0406778	Epiphyte	Bacteria
-9.04945e-05	4.3149e-05	-2.09726	0.0367025	Vapor_Pressure	Aurantisolimonas	0.0349157	Coef_EpiB.txt_Aurantisolimonas	1	1.03429e-05	-5074.24	4.47246	0.0344454	0.0406778	Epiphyte	Bacteria
0.0033238	0.00193418	1.71846	0.0866288	Climate_Water_Deficit	Aureimonas	0.111338	Coef_EpiB.txt_Aureimonas	1	0.028307	-2286.23	3.05336	0.0805703	0.0878949	Epiphyte	Bacteria
0.0184345	0.00377021	4.8895	1.56565e-06	Downward_Surface_Shortwave_Radiation	Aureimonas	0.111338	Coef_EpiB.txt_Aureimonas	1	0.0300467	-2265.3	23.988	9.69368e-07	1.16324e-05	Epiphyte	Bacteria
-0.0222688	0.00486873	-4.57385	6.73032e-06	Max_Temperature	Aureimonas	0.111338	Coef_EpiB.txt_Aureimonas	1	0.0297987	-2268.21	21.079	4.40743e-06	2.10874e-05	Epiphyte	Bacteria
0.0094678	0.00479937	1.97272	0.0493423	Min_Temperature	Aureimonas	0.111338	Coef_EpiB.txt_Aureimonas	1	0.028385	-2285.27	4.01821	0.0450116	0.0540139	Epiphyte	Bacteria
0.0134298	0.00350333	3.83344	0.00015069	Palmer_Drought_Severity_Index	Aureimonas	0.111338	Coef_EpiB.txt_Aureimonas	1	0.0292819	-2274.35	14.938	0.000111101	0.000333304	Epiphyte	Bacteria
0.00861349	0.0024325	3.541	0.00045452	Precipitation	Aureimonas	0.111338	Coef_EpiB.txt_Aureimonas	1	0.0291029	-2276.5	12.7852	0.000349363	0.000698727	Epiphyte	Bacteria
-0.00607563	0.00162165	-3.74658	0.000210722	Runoff	Aureimonas	0.111338	Coef_EpiB.txt_Aureimonas	1	0.0292273	-2275	14.2822	0.000157345	0.000377629	Epiphyte	Bacteria
-0.00312669	0.000966475	-3.23515	0.00133591	Snow_Water_Equivalent	Aureimonas	0.111338	Coef_EpiB.txt_Aureimonas	1	0.0289308	-2278.58	10.7039	0.00106911	0.00183277	Epiphyte	Bacteria
-0.0133428	0.00294194	-4.53536	7.99724e-06	Soil_Moisture	Aureimonas	0.111338	Coef_EpiB.txt_Aureimonas	1	0.0297696	-2268.55	20.7359	5.27185e-06	2.10874e-05	Epiphyte	Bacteria
0.00857359	0.00313714	2.73293	0.00660747	Vapor_Pressure	Aureimonas	0.111338	Coef_EpiB.txt_Aureimonas	1	0.028682	-2281.61	7.67173	0.00560927	0.00841391	Epiphyte	Bacteria
-0.00537791	0.00365219	-1.47252	0.141812	Vapor_Pressure_Deficit	Aureimonas	0.111338	Coef_EpiB.txt_Aureimonas	1	0.0282419	-2287.04	2.24451	0.134089	0.134089	Epiphyte	Bacteria
0.00747064	0.00330556	2.26002	0.0244559	Wind_Speed	Aureimonas	0.111338	Coef_EpiB.txt_Aureimonas	1	0.0284859	-2284.02	5.26447	0.0217651	0.0290201	Epiphyte	Bacteria
-4.48038e-05	1.38262e-05	-3.2405	0.00130902	Climate_Water_Deficit	Auxenochlorella	0.0633346	Coef_EpiE.txt_Auxenochlorella	1	1.39455e-05	-4975.35	10.4941	0.00119753	0.00479013	Epiphyte	Eukaryotes
2.50463e-05	1.9314e-05	1.29679	0.195566	Max_Temperature	Auxenochlorella	0.0633346	Coef_EpiE.txt_Auxenochlorella	1	1.36005e-05	-4984.14	1.70184	0.192047	0.192047	Epiphyte	Eukaryotes
4.51004e-05	1.59639e-05	2.82514	0.00500012	Potential_Evapotranspiration	Auxenochlorella	0.0633346	Coef_EpiE.txt_Auxenochlorella	1	1.38469e-05	-4977.83	8.0048	0.00466536	0.00933071	Epiphyte	Eukaryotes
2.88114e-05	1.33717e-05	2.15465	0.0318789	Snow_Water_Equivalent	Auxenochlorella	0.0633346	Coef_EpiE.txt_Auxenochlorella	1	1.37163e-05	-4981.16	4.67829	0.0305461	0.0407281	Epiphyte	Eukaryotes
1.35797e-05	1.06733e-05	1.2723	0.204122	Climate_Water_Deficit	Azoarcus	0.0347573	Coef_EpiB.txt_Azoarcus	1	7.11541e-06	-5209.53	1.64306	0.199906	0.249883	Epiphyte	Bacteria
1.03073e-05	9.86696e-06	1.04463	0.296924	Palmer_Drought_Severity_Index	Azoarcus	0.0347573	Coef_EpiB.txt_Azoarcus	1	7.10458e-06	-5210.07	1.10848	0.292412	0.292412	Epiphyte	Bacteria
4.93122e-05	1.41895e-05	3.47525	0.000575481	Precipitation	Azoarcus	0.0347573	Coef_EpiB.txt_Azoarcus	1	7.33011e-06	-5199.1	12.0773	0.000510407	0.00255204	Epiphyte	Bacteria
-2.52835e-05	1.33169e-05	-1.8986	0.0584508	Soil_Moisture	Azoarcus	0.0347573	Coef_EpiB.txt_Azoarcus	1	7.15618e-06	-5207.53	3.64836	0.0561244	0.0935407	Epiphyte	Bacteria
-2.36348e-05	1.00681e-05	-2.34749	0.0194651	Vapor_Pressure	Azoarcus	0.0347573	Coef_EpiB.txt_Azoarcus	1	7.19531e-06	-5205.61	5.56223	0.018352	0.0458801	Epiphyte	Bacteria
-0.000121152	4.30772e-05	-2.81243	0.00519734	Max_Temperature	B1.7BS_ge	0.0440224	Coef_EpiB.txt_B1.7BS_ge	1	5.15788e-05	-4516.25	7.93375	0.00485212	0.00970424	Epiphyte	Bacteria
0.000115705	3.21383e-05	3.60021	0.000364423	Precipitation	B1.7BS_ge	0.0440224	Coef_EpiB.txt_B1.7BS_ge	1	5.2315e-05	-4511.28	12.9085	0.000327091	0.00130836	Epiphyte	Bacteria
-5.05327e-05	3.14457e-05	-1.60698	0.10897	Soil_Moisture	B1.7BS_ge	0.0440224	Coef_EpiB.txt_B1.7BS_ge	1	5.08023e-05	-4521.58	2.60998	0.106193	0.106193	Epiphyte	Bacteria
0.00011271	4.3534e-05	2.589	0.0100318	Vapor_Pressure_Deficit	B1.7BS_ge	0.0440224	Coef_EpiB.txt_B1.7BS_ge	1	5.14029e-05	-4517.45	6.73475	0.00945526	0.012607	Epiphyte	Bacteria
-0.000121159	5.13917e-05	-2.35756	0.0189518	Palmer_Drought_Severity_Index	BBMC.4	0.0174754	Coef_EpiB.txt_BBMC.4	1	4.50582e-05	-4563.69	5.59359	0.0180263	0.0721054	Epiphyte	Bacteria
-4.50398e-05	2.87694e-05	-1.56555	0.118368	Precipitation	BBMC.4	0.0174754	Coef_EpiB.txt_BBMC.4	1	4.466e-05	-4566.81	2.4776	0.115479	0.115479	Epiphyte	Bacteria
0.000106874	5.55553e-05	1.92374	0.0552074	Soil_Moisture	BBMC.4	0.0174754	Coef_EpiB.txt_BBMC.4	1	4.48202e-05	-4565.55	3.73432	0.0533054	0.101703	Epiphyte	Bacteria
-7.89203e-05	4.47398e-05	-1.76398	0.0786173	Wind_Speed	BBMC.4	0.0174754	Coef_EpiB.txt_BBMC.4	1	4.47447e-05	-4566.14	3.14249	0.0762772	0.101703	Epiphyte	Bacteria
-0.000113501	3.67315e-05	-3.09002	0.00216411	Downward_Surface_Shortwave_Radiation	BD1.7_clade	0.0589665	Coef_EpiB.txt_BD1.7_clade	1	1.14554e-05	-5042.38	9.58227	0.00196465	0.00982326	Epiphyte	Bacteria
0.000106244	4.29576e-05	2.47323	0.013871	Max_Temperature	BD1.7_clade	0.0589665	Coef_EpiB.txt_BD1.7_clade	1	1.13446e-05	-5045.8	6.1687	0.013003	0.0325075	Epiphyte	Bacteria
1.38756e-05	1.04301e-05	1.33034	0.184284	Runoff	BD1.7_clade	0.0589665	Coef_EpiB.txt_BD1.7_clade	1	1.12041e-05	-5050.17	1.79599	0.180198	0.180198	Epiphyte	Bacteria
2.71784e-05	1.36264e-05	1.99454	0.04688	Soil_Moisture	BD1.7_clade	0.0589665	Coef_EpiB.txt_BD1.7_clade	1	1.12755e-05	-5047.94	4.0242	0.0448518	0.0560647	Epiphyte	Bacteria
-8.353e-05	3.93837e-05	-2.12093	0.0346407	Vapor_Pressure	BD1.7_clade	0.0589665	Coef_EpiB.txt_BD1.7_clade	1	1.12923e-05	-5047.42	4.54699	0.0329767	0.0549611	Epiphyte	Bacteria
-3.4122e-05	1.49531e-05	-2.28193	0.0231072	Downward_Surface_Shortwave_Radiation	BD2.11_terrestrial_group_ge	0.0501126	Coef_EpiB.txt_BD2.11_terrestrial_group_ge	1	6.06489e-07	-6067.81	5.30396	0.0212769	0.0703511	Epiphyte	Bacteria
-1.39843e-05	1.11317e-05	-1.25626	0.20988	Min_Temperature	BD2.11_terrestrial_group_ge	0.0501126	Coef_EpiB.txt_BD2.11_terrestrial_group_ge	1	6.0015e-07	-6071.5	1.61599	0.203652	0.203652	Epiphyte	Bacteria
2.67235e-05	1.51675e-05	1.7619	0.0789796	Potential_Evapotranspiration	BD2.11_terrestrial_group_ge	0.0501126	Coef_EpiB.txt_BD2.11_terrestrial_group_ge	1	6.02816e-07	-6069.94	3.17161	0.0749285	0.0999047	Epiphyte	Bacteria
-2.41433e-05	9.6045e-06	-2.51375	0.0124045	Precipitation	BD2.11_terrestrial_group_ge	0.0501126	Coef_EpiB.txt_BD2.11_terrestrial_group_ge	1	6.08431e-07	-6066.69	6.42602	0.011246	0.0703511	Epiphyte	Bacteria
6.83222e-06	3.80723e-06	1.79454	0.0736102	Runoff	BD2.11_terrestrial_group_ge	0.0501126	Coef_EpiB.txt_BD2.11_terrestrial_group_ge	1	6.03019e-07	-6069.82	3.28965	0.0697178	0.0999047	Epiphyte	Bacteria
1.00418e-05	4.56526e-06	2.19961	0.0285029	Soil_Moisture	BD2.11_terrestrial_group_ge	0.0501126	Coef_EpiB.txt_BD2.11_terrestrial_group_ge	1	6.05845e-07	-6068.18	4.93083	0.0263817	0.0703511	Epiphyte	Bacteria
1.8067e-05	8.99563e-06	2.00842	0.0453849	Vapor_Pressure	BD2.11_terrestrial_group_ge	0.0501126	Coef_EpiB.txt_BD2.11_terrestrial_group_ge	1	6.0444e-07	-6069	4.11566	0.0424879	0.0849759	Epiphyte	Bacteria
6.96809e-06	5.18685e-06	1.34341	0.180029	Wind_Speed	BD2.11_terrestrial_group_ge	0.0501126	Coef_EpiB.txt_BD2.11_terrestrial_group_ge	1	6.00546e-07	-6071.27	1.84738	0.174088	0.198958	Epiphyte	Bacteria
0.00113306	0.000499792	2.26706	0.0240141	Climate_Water_Deficit	BIrii41_ge	0.0896418	Coef_EpiB.txt_BIrii41_ge	1	0.00621935	-2822.15	5.26613	0.0217442	0.0275375	Epiphyte	Bacteria
-0.00368852	0.00149987	-2.45923	0.0144209	Downward_Surface_Shortwave_Radiation	BIrii41_ge	0.0896418	Coef_EpiB.txt_BIrii41_ge	1	0.00623572	-2821.23	6.18862	0.0128574	0.0257149	Epiphyte	Bacteria
-0.00561594	0.0023628	-2.37682	0.0180157	Max_Temperature	BIrii41_ge	0.0896418	Coef_EpiB.txt_BIrii41_ge	1	0.00622854	-2821.63	5.78411	0.0161717	0.0269528	Epiphyte	Bacteria
0.00986156	0.00273533	3.60525	0.000358517	Potential_Evapotranspiration	BIrii41_ge	0.0896418	Coef_EpiB.txt_BIrii41_ge	1	0.00636096	-2814.25	13.1682	0.000284735	0.00284735	Epiphyte	Bacteria
-0.00287682	0.000972198	-2.95909	0.00330189	Precipitation	BIrii41_ge	0.0896418	Coef_EpiB.txt_BIrii41_ge	1	0.00628452	-2818.49	8.92504	0.00281287	0.00937624	Epiphyte	Bacteria
0.000736152	0.00035655	2.06465	0.0397136	Runoff	BIrii41_ge	0.0896418	Coef_EpiB.txt_BIrii41_ge	1	0.00620355	-2823.05	4.37335	0.0365051	0.0405612	Epiphyte	Bacteria
0.00113804	0.000503084	2.26213	0.0243204	Snow_Water_Equivalent	BIrii41_ge	0.0896418	Coef_EpiB.txt_BIrii41_ge	1	0.00621895	-2822.18	5.24341	0.02203	0.0275375	Epiphyte	Bacteria
0.000919297	0.000529438	1.73636	0.0834057	Soil_Moisture	BIrii41_ge	0.0896418	Coef_EpiB.txt_BIrii41_ge	1	0.00618107	-2824.32	3.09878	0.0783512	0.0783512	Epiphyte	Bacteria
0.00500536	0.00179015	2.79605	0.00546719	Vapor_Pressure	BIrii41_ge	0.0896418	Coef_EpiB.txt_BIrii41_ge	1	0.00626762	-2819.44	7.97944	0.00473116	0.0118279	Epiphyte	Bacteria
-0.00316627	0.000980264	-3.23002	0.00135865	Vapor_Pressure_Deficit	BIrii41_ge	0.0896418	Coef_EpiB.txt_BIrii41_ge	1	0.00631474	-2816.81	10.6086	0.00112562	0.0056281	Epiphyte	Bacteria
0.000240677	9.34579e-05	2.57525	0.0104402	Climate_Water_Deficit	BIyi10	0.163503	Coef_EpiB.txt_BIyi10	1	8.14895e-05	-4341.72	6.80035	0.00911398	0.0125317	Epiphyte	Bacteria
-0.000749356	0.000237304	-3.15779	0.00173253	Downward_Surface_Shortwave_Radiation	BIyi10	0.163503	Coef_EpiB.txt_BIyi10	1	8.22769e-05	-4338.34	10.1756	0.00142308	0.00391346	Epiphyte	Bacteria
-0.000479359	0.000161006	-2.97728	0.00311746	Max_Temperature	BIyi10	0.163503	Coef_EpiB.txt_BIyi10	1	8.20158e-05	-4339.46	9.06003	0.00261258	0.00478972	Epiphyte	Bacteria
0.000510318	0.000167528	3.04617	0.00249948	Min_Temperature	BIyi10	0.163503	Coef_EpiB.txt_BIyi10	1	8.21137e-05	-4339.04	9.47849	0.00207895	0.00457369	Epiphyte	Bacteria
0.00108339	0.000224167	4.83294	2.04246e-06	Potential_Evapotranspiration	BIyi10	0.163503	Coef_EpiB.txt_BIyi10	1	8.54328e-05	-4325.13	23.3874	1.32446e-06	7.28455e-06	Epiphyte	Bacteria
-0.00057466	0.000152974	-3.75658	0.000202714	Precipitation	BIyi10	0.163503	Coef_EpiB.txt_BIyi10	1	8.32531e-05	-4334.2	14.3155	0.000154588	0.000566824	Epiphyte	Bacteria
8.76344e-05	6.26931e-05	1.39783	0.163077	Runoff	BIyi10	0.163503	Coef_EpiB.txt_BIyi10	1	8.03866e-05	-4346.5	2.0173	0.155516	0.155516	Epiphyte	Bacteria
0.000103466	5.34857e-05	1.93447	0.0538872	Snow_Water_Equivalent	BIyi10	0.163503	Coef_EpiB.txt_BIyi10	1	8.08082e-05	-4344.67	3.85341	0.049645	0.0546094	Epiphyte	Bacteria
0.000372607	7.22298e-05	5.15863	4.24178e-07	Soil_Moisture	BIyi10	0.163503	Coef_EpiB.txt_BIyi10	1	8.62001e-05	-4321.99	26.5255	2.60088e-07	2.86097e-06	Epiphyte	Bacteria
-0.000459949	0.000159308	-2.88717	0.00413679	Vapor_Pressure_Deficit	BIyi10	0.163503	Coef_EpiB.txt_BIyi10	1	8.18912e-05	-4339.99	8.52639	0.00350034	0.00550053	Epiphyte	Bacteria
0.000215615	9.25067e-05	2.3308	0.02035	Wind_Speed	BIyi10	0.163503	Coef_EpiB.txt_BIyi10	1	8.12068e-05	-4342.94	5.58034	0.0181632	0.0221995	Epiphyte	Bacteria
-3.03295e-05	1.86189e-05	-1.62896	0.104239	Climate_Water_Deficit	Babeliaceae_ge	0.0449278	Coef_EpiB.txt_Babeliaceae_ge	1	1.53995e-05	-4934.53	2.70496	0.100037	0.100037	Epiphyte	Bacteria
-0.00018771	5.4041e-05	-3.47348	0.000579573	Downward_Surface_Shortwave_Radiation	Babeliaceae_ge	0.0449278	Coef_EpiB.txt_Babeliaceae_ge	1	1.58188e-05	-4925.1	12.1343	0.000495041	0.00115509	Epiphyte	Bacteria
0.000244945	6.27347e-05	3.90446	0.000113719	Max_Temperature	Babeliaceae_ge	0.0449278	Coef_EpiB.txt_Babeliaceae_ge	1	1.59605e-05	-4921.97	15.2636	9.35003e-05	0.000654502	Epiphyte	Bacteria
-4.27333e-05	2.4013e-05	-1.77959	0.0760281	Precipitation	Babeliaceae_ge	0.0449278	Coef_EpiB.txt_Babeliaceae_ge	1	1.54224e-05	-4934.01	3.22594	0.0724801	0.0903519	Epiphyte	Bacteria
2.71371e-05	1.55126e-05	1.74936	0.081124	Snow_Water_Equivalent	Babeliaceae_ge	0.0449278	Coef_EpiB.txt_Babeliaceae_ge	1	1.54177e-05	-4934.12	3.11773	0.0774445	0.0903519	Epiphyte	Bacteria
5.91595e-05	2.47538e-05	2.38991	0.0173917	Soil_Moisture	Babeliaceae_ge	0.0449278	Coef_EpiB.txt_Babeliaceae_ge	1	1.55358e-05	-4931.44	5.79677	0.0160556	0.0280973	Epiphyte	Bacteria
-0.000177645	5.02661e-05	-3.53408	0.000465279	Vapor_Pressure	Babeliaceae_ge	0.0449278	Coef_EpiB.txt_Babeliaceae_ge	1	1.58378e-05	-4924.68	12.5539	0.000395389	0.00115509	Epiphyte	Bacteria
1.44865e-05	9.12083e-06	1.58828	0.113133	Min_Temperature	Babeliales_ge	0.0362975	Coef_EpiB.txt_Babeliales_ge	1	9.92229e-06	-5096.82	2.54249	0.11082	0.121909	Epiphyte	Bacteria
2.23866e-05	8.79384e-06	2.54571	0.0113375	Runoff	Babeliales_ge	0.0362975	Coef_EpiB.txt_Babeliales_ge	1	1.00346e-05	-5092.86	6.49489	0.0108185	0.0324556	Epiphyte	Bacteria
-1.46044e-05	9.47972e-06	-1.5406	0.124327	Wind_Speed	Babeliales_ge	0.0362975	Coef_EpiB.txt_Babeliales_ge	1	9.91805e-06	-5096.97	2.39262	0.121909	0.121909	Epiphyte	Bacteria
0.000205116	0.000112909	1.81665	0.0701511	Downward_Surface_Shortwave_Radiation	Babeliales_unclassified	0.059485	Coef_EpiB.txt_Babeliales_unclassified	1	2.03368e-05	-4830.92	3.39056	0.0655706	0.0728562	Epiphyte	Bacteria
0.000232857	0.000120451	1.9332	0.0540415	Max_Temperature	Babeliales_unclassified	0.059485	Coef_EpiB.txt_Babeliales_unclassified	1	2.03627e-05	-4830.47	3.83713	0.0501294	0.0626617	Epiphyte	Bacteria
0.000202715	7.4599e-05	2.7174	0.00691668	Min_Temperature	Babeliales_unclassified	0.059485	Coef_EpiB.txt_Babeliales_unclassified	1	2.05787e-05	-4826.77	7.54154	0.00602925	0.0150731	Epiphyte	Bacteria
7.06584e-05	3.23178e-05	2.18636	0.0294705	Palmer_Drought_Severity_Index	Babeliales_unclassified	0.059485	Coef_EpiB.txt_Babeliales_unclassified	1	2.04245e-05	-4829.41	4.90046	0.0268495	0.0383564	Epiphyte	Bacteria
-0.000537484	0.000170178	-3.15837	0.00172875	Potential_Evapotranspiration	Babeliales_unclassified	0.059485	Coef_EpiB.txt_Babeliales_unclassified	1	2.07322e-05	-4824.16	10.1498	0.00144315	0.00641007	Epiphyte	Bacteria
9.60478e-05	6.03613e-05	1.59121	0.112491	Precipitation	Babeliales_unclassified	0.059485	Coef_EpiB.txt_Babeliales_unclassified	1	2.02913e-05	-4831.71	2.6042	0.106581	0.106581	Epiphyte	Bacteria
-6.62226e-05	2.62296e-05	-2.52473	0.0120331	Runoff	Babeliales_unclassified	0.059485	Coef_EpiB.txt_Babeliales_unclassified	1	2.05189e-05	-4827.79	6.51957	0.0106694	0.0213388	Epiphyte	Bacteria
-9.27769e-05	2.91697e-05	-3.18059	0.00160502	Snow_Water_Equivalent	Babeliales_unclassified	0.059485	Coef_EpiB.txt_Babeliales_unclassified	1	2.07406e-05	-4824.02	10.2911	0.00133673	0.00641007	Epiphyte	Bacteria
-0.000351646	0.000114397	-3.07392	0.00228354	Vapor_Pressure	Babeliales_unclassified	0.059485	Coef_EpiB.txt_Babeliales_unclassified	1	2.07011e-05	-4824.69	9.6216	0.00192302	0.00641007	Epiphyte	Bacteria
9.47353e-05	4.24751e-05	2.23037	0.0263749	Wind_Speed	Babeliales_unclassified	0.059485	Coef_EpiB.txt_Babeliales_unclassified	1	2.0436e-05	-4829.21	5.0983	0.0239493	0.0383564	Epiphyte	Bacteria
-0.000324832	0.000169288	-1.91882	0.0558374	Downward_Surface_Shortwave_Radiation	Bacillaceae_unclassified	0.0279485	Coef_EpiB.txt_Bacillaceae_unclassified	1	0.000117582	-4221.02	3.74765	0.0528819	0.0788054	Epiphyte	Bacteria
0.000447598	0.000203714	2.19719	0.0286752	Max_Temperature	Bacillaceae_unclassified	0.0279485	Coef_EpiB.txt_Bacillaceae_unclassified	1	0.000117971	-4219.86	4.90579	0.0267668	0.0624558	Epiphyte	Bacteria
0.000137716	7.27956e-05	1.89182	0.0593576	Palmer_Drought_Severity_Index	Bacillaceae_unclassified	0.0279485	Coef_EpiB.txt_Bacillaceae_unclassified	1	0.000117547	-4221.12	3.64347	0.0562896	0.0788054	Epiphyte	Bacteria
-0.000173023	6.80495e-05	-2.5426	0.0114421	Precipitation	Bacillaceae_unclassified	0.0279485	Coef_EpiB.txt_Bacillaceae_unclassified	1	0.000118526	-4218.21	6.55402	0.0104647	0.0624558	Epiphyte	Bacteria
-0.000233435	0.000148053	-1.5767	0.115787	Vapor_Pressure	Bacillaceae_unclassified	0.0279485	Coef_EpiB.txt_Bacillaceae_unclassified	1	0.000117176	-4222.23	2.53478	0.111363	0.111363	Epiphyte	Bacteria
-0.000175889	0.000103333	-1.70216	0.0896307	Vapor_Pressure_Deficit	Bacillaceae_unclassified	0.0279485	Coef_EpiB.txt_Bacillaceae_unclassified	1	0.000117316	-4221.82	2.95249	0.0857455	0.100036	Epiphyte	Bacteria
0.000207664	9.04735e-05	2.2953	0.0223187	Wind_Speed	Bacillaceae_unclassified	0.0279485	Coef_EpiB.txt_Bacillaceae_unclassified	1	0.00011812	-4219.42	5.35032	0.0207185	0.0624558	Epiphyte	Bacteria
0.00021884	7.81306e-05	2.80094	0.0053877	Climate_Water_Deficit	Bacillales_unclassified	0.112679	Coef_EpiB.txt_Bacillales_unclassified	1	5.45858e-05	-4482.37	8.03043	0.00459979	0.00562196	Epiphyte	Bacteria
-0.000464267	0.000146439	-3.17037	0.00166128	Downward_Surface_Shortwave_Radiation	Bacillales_unclassified	0.112679	Coef_EpiB.txt_Bacillales_unclassified	1	5.49329e-05	-4480.14	10.2558	0.00136258	0.0021412	Epiphyte	Bacteria
0.000419065	0.000179215	2.33833	0.019951	Max_Temperature	Bacillales_unclassified	0.112679	Coef_EpiB.txt_Bacillales_unclassified	1	5.42116e-05	-4484.78	5.61617	0.0177955	0.019575	Epiphyte	Bacteria
0.000465426	0.000155676	2.9897	0.00299663	Min_Temperature	Bacillales_unclassified	0.112679	Coef_EpiB.txt_Bacillales_unclassified	1	5.47578e-05	-4481.26	9.1348	0.00250793	0.00344841	Epiphyte	Bacteria
-0.000517496	9.59455e-05	-5.39365	1.29783e-07	Precipitation	Bacillales_unclassified	0.112679	Coef_EpiB.txt_Bacillales_unclassified	1	5.79294e-05	-4461.5	28.8983	7.62808e-08	8.39089e-07	Epiphyte	Bacteria
0.000165069	4.49087e-05	3.67566	0.000275686	Runoff	Bacillales_unclassified	0.112679	Coef_EpiB.txt_Bacillales_unclassified	1	5.54773e-05	-4476.68	13.7172	0.000212501	0.000736972	Epiphyte	Bacteria
3.46232e-05	3.12785e-05	1.10693	0.269107	Snow_Water_Equivalent	Bacillales_unclassified	0.112679	Coef_EpiB.txt_Bacillales_unclassified	1	5.35439e-05	-4489.13	1.26639	0.260445	0.260445	Epiphyte	Bacteria
0.000242806	6.74026e-05	3.60232	0.000362585	Soil_Moisture	Bacillales_unclassified	0.112679	Coef_EpiB.txt_Bacillales_unclassified	1	5.53933e-05	-4477.21	13.1853	0.00028216	0.000736972	Epiphyte	Bacteria
-0.000478559	0.000134528	-3.55732	0.000427997	Vapor_Pressure	Bacillales_unclassified	0.112679	Coef_EpiB.txt_Bacillales_unclassified	1	5.53426e-05	-4477.53	12.8639	0.000334987	0.000736972	Epiphyte	Bacteria
-0.000464811	0.000134664	-3.45164	0.000627685	Vapor_Pressure_Deficit	Bacillales_unclassified	0.112679	Coef_EpiB.txt_Bacillales_unclassified	1	5.5226e-05	-4478.27	12.1237	0.000497845	0.000912715	Epiphyte	Bacteria
0.000419239	8.45595e-05	4.95791	1.12827e-06	Wind_Speed	Bacillales_unclassified	0.112679	Coef_EpiB.txt_Bacillales_unclassified	1	5.72196e-05	-4465.82	24.5706	7.16359e-07	3.93997e-06	Epiphyte	Bacteria
-0.00253596	0.000788289	-3.21704	0.00141785	Downward_Surface_Shortwave_Radiation	Bacillariophyta_X_unclassified	0.0452367	Coef_EpiE.txt_Bacillariophyta_X_unclassified	1	0.00531035	-2887.61	10.3745	0.00127767	0.00638834	Epiphyte	Eukaryotes
0.00249081	0.000935562	2.66237	0.00812272	Max_Temperature	Bacillariophyta_X_unclassified	0.0452367	Coef_EpiE.txt_Bacillariophyta_X_unclassified	1	0.00526161	-2890.85	7.13838	0.00754511	0.0188628	Epiphyte	Eukaryotes
0.000584352	0.000318822	1.83285	0.0676867	Soil_Moisture	Bacillariophyta_X_unclassified	0.0452367	Coef_EpiE.txt_Bacillariophyta_X_unclassified	1	0.00520589	-2894.59	3.40122	0.0651481	0.0814351	Epiphyte	Eukaryotes
-0.00198072	0.000849641	-2.33124	0.0203161	Vapor_Pressure	Bacillariophyta_X_unclassified	0.0452367	Coef_EpiE.txt_Bacillariophyta_X_unclassified	1	0.0052369	-2892.5	5.4861	0.0191682	0.031947	Epiphyte	Eukaryotes
0.000292344	0.000278061	1.05136	0.293827	Wind_Speed	Bacillariophyta_X_unclassified	0.0452367	Coef_EpiE.txt_Bacillariophyta_X_unclassified	1	0.0051722	-2896.87	1.12279	0.289318	0.289318	Epiphyte	Eukaryotes
0.000484739	0.000180204	2.68995	0.0074999	Climate_Water_Deficit	Bacilli_unclassified	0.058792	Coef_EpiB.txt_Bacilli_unclassified	1	0.00028697	-3899.84	7.41314	0.00647494	0.0118707	Epiphyte	Bacteria
-0.00111972	0.00045039	-2.48611	0.0133959	Downward_Surface_Shortwave_Radiation	Bacilli_unclassified	0.058792	Coef_EpiB.txt_Bacilli_unclassified	1	0.000286095	-3900.92	6.34189	0.0117919	0.0185302	Epiphyte	Bacteria
0.000669892	0.000383222	1.74805	0.0813605	Min_Temperature	Bacilli_unclassified	0.058792	Coef_EpiB.txt_Bacilli_unclassified	1	0.000283505	-3904.11	3.14967	0.0759422	0.0835364	Epiphyte	Bacteria
0.00117675	0.000507125	2.32043	0.0209108	Potential_Evapotranspiration	Bacilli_unclassified	0.058792	Coef_EpiB.txt_Bacilli_unclassified	1	0.000285435	-3901.73	5.53118	0.0186805	0.0256857	Epiphyte	Bacteria
-0.000980333	0.000287667	-3.40787	0.000733533	Precipitation	Bacilli_unclassified	0.058792	Coef_EpiB.txt_Bacilli_unclassified	1	0.000290598	-3895.43	11.8233	0.000584942	0.00341549	Epiphyte	Bacteria
0.000248497	0.000117496	2.11493	0.0351651	Runoff	Bacilli_unclassified	0.058792	Coef_EpiB.txt_Bacilli_unclassified	1	0.00028468	-3902.66	4.60098	0.0319537	0.0390545	Epiphyte	Bacteria
0.000285872	0.00010504	2.72155	0.00683319	Snow_Water_Equivalent	Bacilli_unclassified	0.058792	Coef_EpiB.txt_Bacilli_unclassified	1	0.000287111	-3899.67	7.58645	0.00588088	0.0118707	Epiphyte	Bacteria
0.000490013	0.000144482	3.39152	0.000777193	Soil_Moisture	Bacilli_unclassified	0.058792	Coef_EpiB.txt_Bacilli_unclassified	1	0.000290506	-3895.55	11.712	0.000620998	0.00341549	Epiphyte	Bacteria
-0.000279906	0.000273415	-1.02374	0.306688	Vapor_Pressure	Bacilli_unclassified	0.058792	Coef_EpiB.txt_Bacilli_unclassified	1	0.000281841	-3906.17	1.08347	0.297923	0.297923	Epiphyte	Bacteria
-0.000910414	0.000312149	-2.91661	0.00377446	Vapor_Pressure_Deficit	Bacilli_unclassified	0.058792	Coef_EpiB.txt_Bacilli_unclassified	1	0.000288023	-3898.56	8.69901	0.00318382	0.011674	Epiphyte	Bacteria
0.000512279	0.000189783	2.69928	0.00729713	Wind_Speed	Bacilli_unclassified	0.058792	Coef_EpiB.txt_Bacilli_unclassified	1	0.000287011	-3899.79	7.46412	0.00629407	0.0118707	Epiphyte	Bacteria
0.00333994	0.00154314	2.16439	0.0311282	Climate_Water_Deficit	Bacillus	0.0965596	Coef_EpiB.txt_Bacillus	1	0.0203635	-2407.84	4.78913	0.0286399	0.0368228	Epiphyte	Bacteria
-0.00642608	0.00278496	-2.30742	0.0216299	Downward_Surface_Shortwave_Radiation	Bacillus	0.0965596	Coef_EpiB.txt_Bacillus	1	0.0204012	-2407.19	5.43797	0.0197035	0.0295553	Epiphyte	Bacteria
0.00852272	0.00359456	2.37101	0.0182951	Min_Temperature	Bacillus	0.0965596	Coef_EpiB.txt_Bacillus	1	0.0204187	-2406.89	5.73935	0.016589	0.0295553	Epiphyte	Bacteria
0.00409277	0.00158225	2.58667	0.0101046	Palmer_Drought_Severity_Index	Bacillus	0.0965596	Coef_EpiB.txt_Bacillus	1	0.0204817	-2405.81	6.82037	0.00901241	0.0202779	Epiphyte	Bacteria
0.00470425	0.00284262	1.6549	0.0988643	Potential_Evapotranspiration	Bacillus	0.0965596	Coef_EpiB.txt_Bacillus	1	0.0202489	-2409.82	2.80776	0.0938095	0.0938095	Epiphyte	Bacteria
-0.00674071	0.001496	-4.50581	9.09748e-06	Precipitation	Bacillus	0.0965596	Coef_EpiB.txt_Bacillus	1	0.0212835	-2392.33	20.2992	6.62276e-06	5.96048e-05	Epiphyte	Bacteria
-0.00425823	0.00239506	-1.77792	0.076308	Vapor_Pressure	Bacillus	0.0965596	Coef_EpiB.txt_Bacillus	1	0.0202738	-2409.39	3.23871	0.0719172	0.0809068	Epiphyte	Bacteria
-0.00869481	0.00304617	-2.85434	0.00457635	Vapor_Pressure_Deficit	Bacillus	0.0965596	Coef_EpiB.txt_Bacillus	1	0.0205675	-2404.34	8.28757	0.00399173	0.0119752	Epiphyte	Bacteria
0.00818431	0.00235244	3.47907	0.000568411	Wind_Speed	Bacillus	0.0965596	Coef_EpiB.txt_Bacillus	1	0.0208006	-2400.39	12.2429	0.000467043	0.00210169	Epiphyte	Bacteria
1.75202e-05	1.10959e-05	1.57898	0.115268	Climate_Water_Deficit	Bacteriovoracaceae_unclassified	0.0358216	Coef_EpiB.txt_Bacteriovoracaceae_unclassified	1	9.67042e-07	-5902.05	2.55696	0.10981	0.123536	Epiphyte	Bacteria
-2.60464e-05	1.57563e-05	-1.65308	0.0992343	Downward_Surface_Shortwave_Radiation	Bacteriovoracaceae_unclassified	0.0358216	Coef_EpiB.txt_Bacteriovoracaceae_unclassified	1	9.67716e-07	-5901.8	2.80161	0.0941697	0.121075	Epiphyte	Bacteria
3.85053e-05	2.0151e-05	1.91084	0.0568634	Max_Temperature	Bacteriovoracaceae_unclassified	0.0358216	Coef_EpiB.txt_Bacteriovoracaceae_unclassified	1	9.70303e-07	-5900.87	3.73841	0.0531751	0.0957152	Epiphyte	Bacteria
3.38208e-05	2.58922e-05	1.30622	0.192359	Min_Temperature	Bacteriovoracaceae_unclassified	0.0358216	Coef_EpiB.txt_Bacteriovoracaceae_unclassified	1	9.64826e-07	-5902.85	1.75186	0.185643	0.185643	Epiphyte	Bacteria
2.77964e-05	1.01532e-05	2.73769	0.00651175	Palmer_Drought_Severity_Index	Bacteriovoracaceae_unclassified	0.0358216	Coef_EpiB.txt_Bacteriovoracaceae_unclassified	1	9.81124e-07	-5896.97	7.63119	0.00573673	0.0481776	Epiphyte	Bacteria
-1.32411e-05	7.94624e-06	-1.66634	0.0965636	Precipitation	Bacteriovoracaceae_unclassified	0.0358216	Coef_EpiB.txt_Bacteriovoracaceae_unclassified	1	9.6784e-07	-5901.76	2.84655	0.0915703	0.121075	Epiphyte	Bacteria
-4.18692e-05	1.7571e-05	-2.38285	0.0177263	Vapor_Pressure	Bacteriovoracaceae_unclassified	0.0358216	Coef_EpiB.txt_Bacteriovoracaceae_unclassified	1	9.76008e-07	-5898.81	5.79638	0.0160592	0.0481776	Epiphyte	Bacteria
-4.46317e-05	2.08418e-05	-2.14145	0.032946	Vapor_Pressure_Deficit	Bacteriovoracaceae_unclassified	0.0358216	Coef_EpiB.txt_Bacteriovoracaceae_unclassified	1	9.72934e-07	-5899.92	4.68884	0.0303592	0.0683082	Epiphyte	Bacteria
3.92546e-05	1.61007e-05	2.43807	0.015276	Wind_Speed	Bacteriovoracaceae_unclassified	0.0358216	Coef_EpiB.txt_Bacteriovoracaceae_unclassified	1	9.76758e-07	-5898.54	6.06579	0.0137825	0.0481776	Epiphyte	Bacteria
0.000192964	9.66414e-05	1.9967	0.0466433	Min_Temperature	Bacteriovorax	0.170982	Coef_EpiB.txt_Bacteriovorax	1	0.000217034	-4009.89	4.03288	0.0446217	0.0446217	Epiphyte	Bacteria
0.000477392	6.70543e-05	7.11948	6.33006e-12	Precipitation	Bacteriovorax	0.170982	Coef_EpiB.txt_Bacteriovorax	1	0.000246077	-3965.8	48.1148	4.01982e-12	2.00991e-11	Epiphyte	Bacteria
-0.00013908	6.39782e-05	-2.17386	0.030395	Soil_Moisture	Bacteriovorax	0.170982	Coef_EpiB.txt_Bacteriovorax	1	0.000217494	-4009.14	4.77523	0.028872	0.03609	Epiphyte	Bacteria
-0.000347008	0.000101427	-3.42126	0.000698143	Vapor_Pressure	Bacteriovorax	0.170982	Coef_EpiB.txt_Bacteriovorax	1	0.000221834	-4002.21	11.711	0.000621318	0.00103553	Epiphyte	Bacteria
-0.000309963	5.21271e-05	-5.9463	6.72342e-09	Wind_Speed	Bacteriovorax	0.170982	Coef_EpiB.txt_Bacteriovorax	1	0.000236544	-3979.67	34.247	4.85425e-09	1.21356e-08	Epiphyte	Bacteria
1.48424e-05	6.8198e-06	2.17637	0.0301999	Min_Temperature	Bacteroidales_unclassified	0.0231982	Coef_EpiB.txt_Bacteroidales_unclassified	1	4.79369e-06	-5354.16	4.74518	0.0293804	0.0293804	Epiphyte	Bacteria
1.79694e-05	6.96606e-06	2.57956	0.0103024	Palmer_Drought_Severity_Index	Bacteroidales_unclassified	0.0231982	Coef_EpiB.txt_Bacteroidales_unclassified	1	4.81975e-06	-5352.26	6.64812	0.00992606	0.0198521	Epiphyte	Bacteria
0.000347418	0.000120793	2.87614	0.00427595	Downward_Surface_Shortwave_Radiation	Bacteroides	0.0303977	Coef_EpiB.txt_Bacteroides	1	0.00038752	-3806.41	8.31673	0.00392815	0.0142234	Epiphyte	Bacteria
-0.00042489	0.000155766	-2.72774	0.00670318	Palmer_Drought_Severity_Index	Bacteroides	0.0303977	Coef_EpiB.txt_Bacteroides	1	0.000386608	-3807.23	7.4895	0.00620599	0.0142234	Epiphyte	Bacteria
0.000374273	0.000147237	2.54198	0.0114594	Soil_Moisture	Bacteroides	0.0303977	Coef_EpiB.txt_Bacteroides	1	0.000385534	-3808.21	6.51324	0.0107074	0.0142234	Epiphyte	Bacteria
-0.000204247	0.000105726	-1.93184	0.0541975	Vapor_Pressure_Deficit	Bacteroides	0.0303977	Coef_EpiB.txt_Bacteroides	1	0.00038254	-3810.95	3.77653	0.0519763	0.0519763	Epiphyte	Bacteria
-0.000425505	0.00016881	-2.52061	0.0121655	Wind_Speed	Bacteroides	0.0303977	Coef_EpiB.txt_Bacteroides	1	0.000385416	-3808.32	6.40519	0.0113787	0.0142234	Epiphyte	Bacteria
4.40592e-05	2.02873e-05	2.17177	0.030552	Downward_Surface_Shortwave_Radiation	Bacteroidetes_VC2.1_Bac22_ge	0.0470405	Coef_EpiB.txt_Bacteroidetes_VC2.1_Bac22_ge	1	8.10933e-06	-5165.64	4.75241	0.0292572	0.0390096	Epiphyte	Bacteria
-9.67477e-05	3.6806e-05	-2.62858	0.0089564	Max_Temperature	Bacteroidetes_VC2.1_Bac22_ge	0.0470405	Coef_EpiB.txt_Bacteroidetes_VC2.1_Bac22_ge	1	8.16004e-06	-5163.45	6.94023	0.00842784	0.0168557	Epiphyte	Bacteria
0.000104962	3.17422e-05	3.30672	0.001043	Min_Temperature	Bacteroidetes_VC2.1_Bac22_ge	0.0470405	Coef_EpiB.txt_Bacteroidetes_VC2.1_Bac22_ge	1	8.2531e-06	-5159.47	10.9207	0.00095095	0.0038038	Epiphyte	Bacteria
1.50825e-05	9.42745e-06	1.59985	0.110545	Palmer_Drought_Severity_Index	Bacteroidetes_VC2.1_Bac22_ge	0.0470405	Coef_EpiB.txt_Bacteroidetes_VC2.1_Bac22_ge	1	8.05946e-06	-5167.8	2.58695	0.107748	0.107748	Epiphyte	Bacteria
-5.67153e-05	5.04399e-05	-1.12441	0.261627	Climate_Water_Deficit	Bacteroidia_unclassified	0.241258	Coef_EpiB.txt_Bacteroidia_unclassified	1	8.26767e-05	-4342.64	1.29518	0.255095	0.255095	Epiphyte	Bacteria
0.000523365	0.000126524	4.13647	4.44351e-05	Min_Temperature	Bacteroidia_unclassified	0.241258	Coef_EpiB.txt_Bacteroidia_unclassified	1	8.64933e-05	-4326.8	17.1355	3.48051e-05	0.00013922	Epiphyte	Bacteria
-0.00018169	9.60484e-05	-1.89165	0.0593821	Potential_Evapotranspiration	Bacteroidia_unclassified	0.241258	Coef_EpiB.txt_Bacteroidia_unclassified	1	8.3234e-05	-4340.28	3.65343	0.0559538	0.0746051	Epiphyte	Bacteria
-0.000213041	5.77668e-05	-3.68795	0.000262861	Precipitation	Bacteroidia_unclassified	0.241258	Coef_EpiB.txt_Bacteroidia_unclassified	1	8.5648e-05	-4330.25	13.6885	0.000215774	0.000575398	Epiphyte	Bacteria
8.32325e-05	3.64248e-05	2.28505	0.0229217	Runoff	Bacteroidia_unclassified	0.241258	Coef_EpiB.txt_Bacteroidia_unclassified	1	8.36298e-05	-4338.62	5.31836	0.0211019	0.033763	Epiphyte	Bacteria
0.000250826	4.6664e-05	5.37514	1.41948e-07	Soil_Moisture	Bacteroidia_unclassified	0.241258	Coef_EpiB.txt_Bacteroidia_unclassified	1	8.93309e-05	-4315.47	28.4663	9.53457e-08	7.62766e-07	Epiphyte	Bacteria
-0.000255069	0.000108061	-2.36042	0.0188149	Vapor_Pressure	Bacteroidia_unclassified	0.241258	Coef_EpiB.txt_Bacteroidia_unclassified	1	8.37141e-05	-4338.27	5.67214	0.0172364	0.033763	Epiphyte	Bacteria
-0.000101185	6.8933e-05	-1.46788	0.143057	Wind_Speed	Bacteroidia_unclassified	0.241258	Coef_EpiB.txt_Bacteroidia_unclassified	1	8.28911e-05	-4341.73	2.20442	0.137615	0.157275	Epiphyte	Bacteria
-0.00107471	0.000316218	-3.39863	0.000757915	Climate_Water_Deficit	Bdellovibrio	0.254442	Coef_EpiB.txt_Bdellovibrio	1	0.00231792	-3166.59	11.7603	0.000605068	0.00321453	Epiphyte	Bacteria
-0.00576872	0.00175024	-3.29596	0.00108465	Max_Temperature	Bdellovibrio	0.254442	Coef_EpiB.txt_Bdellovibrio	1	0.00231337	-3167.28	11.0714	0.00087669	0.00321453	Epiphyte	Bacteria
0.00192289	0.000841369	2.28543	0.0229044	Palmer_Drought_Severity_Index	Bdellovibrio	0.254442	Coef_EpiB.txt_Bdellovibrio	1	0.00227608	-3172.98	5.36686	0.0205229	0.0250836	Epiphyte	Bacteria
0.00414286	0.00158159	2.61943	0.00920344	Potential_Evapotranspiration	Bdellovibrio	0.254442	Coef_EpiB.txt_Bdellovibrio	1	0.00228691	-3171.31	7.03337	0.00800047	0.0146675	Epiphyte	Bacteria
0.00180958	0.000432967	4.17947	3.72261e-05	Precipitation	Bdellovibrio	0.254442	Coef_EpiB.txt_Bdellovibrio	1	0.00235705	-3160.71	17.6358	2.67511e-05	0.000294262	Epiphyte	Bacteria
-0.00104042	0.000361387	-2.87897	0.00424316	Runoff	Bdellovibrio	0.254442	Coef_EpiB.txt_Bdellovibrio	1	0.00229635	-3169.87	8.47862	0.00359344	0.00988195	Epiphyte	Bacteria
-0.000307696	0.000262559	-1.17191	0.242057	Snow_Water_Equivalent	Bdellovibrio	0.254442	Coef_EpiB.txt_Bdellovibrio	1	0.00225063	-3176.93	1.41911	0.23355	0.23355	Epiphyte	Bacteria
-0.00209954	0.000786198	-2.67049	0.00793902	Soil_Moisture	Bdellovibrio	0.254442	Coef_EpiB.txt_Bdellovibrio	1	0.0022887	-3171.04	7.30739	0.00686717	0.0146675	Epiphyte	Bacteria
0.00321833	0.00126855	2.53701	0.0116283	Vapor_Pressure	Bdellovibrio	0.254442	Coef_EpiB.txt_Bdellovibrio	1	0.0022841	-3171.75	6.60176	0.0101878	0.0160094	Epiphyte	Bacteria
0.0013984	0.000589643	2.37161	0.0182692	Vapor_Pressure_Deficit	Bdellovibrio	0.254442	Coef_EpiB.txt_Bdellovibrio	1	0.00227873	-3172.57	5.77582	0.0162481	0.0223411	Epiphyte	Bacteria
-0.000855964	0.000515809	-1.65946	0.0979481	Wind_Speed	Bdellovibrio	0.254442	Coef_EpiB.txt_Bdellovibrio	1	0.00225975	-3175.51	2.83977	0.0919576	0.101153	Epiphyte	Bacteria
-0.00158234	0.00049702	-3.18365	0.00158706	Downward_Surface_Shortwave_Radiation	Beijerinckiaceae_unclassified	0.0537657	Coef_EpiB.txt_Beijerinckiaceae_unclassified	1	0.00108999	-3441.42	10.1924	0.00141018	0.00423053	Epiphyte	Bacteria
0.00146314	0.0004576	3.19742	0.00151531	Potential_Evapotranspiration	Beijerinckiaceae_unclassified	0.0537657	Coef_EpiB.txt_Beijerinckiaceae_unclassified	1	0.00109026	-3441.33	10.2795	0.00134516	0.00423053	Epiphyte	Bacteria
-0.000522674	0.000276416	-1.8909	0.0594781	Precipitation	Beijerinckiaceae_unclassified	0.0537657	Coef_EpiB.txt_Beijerinckiaceae_unclassified	1	0.0010698	-3447.98	3.62942	0.0567665	0.0689021	Epiphyte	Bacteria
0.000315838	0.000150495	2.09866	0.0365758	Snow_Water_Equivalent	Beijerinckiaceae_unclassified	0.0537657	Coef_EpiB.txt_Beijerinckiaceae_unclassified	1	0.00107235	-3447.14	4.46546	0.0345868	0.0689021	Epiphyte	Bacteria
0.000348681	0.000184887	1.88592	0.0601484	Soil_Moisture	Beijerinckiaceae_unclassified	0.0537657	Coef_EpiB.txt_Beijerinckiaceae_unclassified	1	0.00106974	-3448	3.61043	0.0574184	0.0689021	Epiphyte	Bacteria
0.000206115	0.000160931	1.28077	0.201138	Wind_Speed	Beijerinckiaceae_unclassified	0.0537657	Coef_EpiB.txt_Beijerinckiaceae_unclassified	1	0.00106385	-3449.94	1.66977	0.19629	0.19629	Epiphyte	Bacteria
0.00115591	0.000452992	2.55173	0.0111508	Climate_Water_Deficit	Belnapia	0.0889142	Coef_EpiB.txt_Belnapia	1	0.00495183	-2910.15	6.58174	0.010303	0.010303	Epiphyte	Bacteria
0.00239915	0.000614835	3.90211	0.000114723	Downward_Surface_Shortwave_Radiation	Belnapia	0.0889142	Coef_EpiB.txt_Belnapia	1	0.00507495	-2901.53	15.2022	9.65883e-05	0.000275773	Epiphyte	Bacteria
0.00148162	0.000388559	3.81312	0.000162598	Min_Temperature	Belnapia	0.0889142	Coef_EpiB.txt_Belnapia	1	0.00506525	-2902.2	14.5308	0.000137887	0.000275773	Epiphyte	Bacteria
0.000684246	0.000224593	3.0466	0.0024933	Runoff	Belnapia	0.0889142	Coef_EpiB.txt_Belnapia	1	0.00499097	-2907.39	9.34515	0.00223577	0.00268292	Epiphyte	Bacteria
-0.00407099	0.000839177	-4.85117	1.86347e-06	Vapor_Pressure_Deficit	Belnapia	0.0889142	Coef_EpiB.txt_Belnapia	1	0.00519231	-2893.5	23.227	1.43962e-06	8.63771e-06	Epiphyte	Bacteria
0.00104262	0.000337796	3.08653	0.00218944	Wind_Speed	Belnapia	0.0889142	Coef_EpiB.txt_Belnapia	1	0.00499443	-2907.14	9.58836	0.00195815	0.00268292	Epiphyte	Bacteria
-0.000357708	0.000117323	-3.04892	0.00247683	Downward_Surface_Shortwave_Radiation	Beutenbergiaceae_unclassified	0.0490478	Coef_EpiB.txt_Beutenbergiaceae_unclassified	1	5.4474e-05	-4485.08	9.46779	0.00209111	0.00610725	Epiphyte	Bacteria
0.000440813	0.000144607	3.04834	0.00248143	Max_Temperature	Beutenbergiaceae_unclassified	0.0490478	Coef_EpiB.txt_Beutenbergiaceae_unclassified	1	5.44735e-05	-4485.09	9.46428	0.00209512	0.00610725	Epiphyte	Bacteria
-0.000379385	0.000126953	-2.98838	0.00300861	Min_Temperature	Beutenbergiaceae_unclassified	0.0490478	Coef_EpiB.txt_Beutenbergiaceae_unclassified	1	5.4417e-05	-4485.45	9.10036	0.00255559	0.00610725	Epiphyte	Bacteria
-0.000384299	0.000140749	-2.73039	0.0066555	Palmer_Drought_Severity_Index	Beutenbergiaceae_unclassified	0.0490478	Coef_EpiB.txt_Beutenbergiaceae_unclassified	1	5.41869e-05	-4486.94	7.61307	0.00579468	0.0096578	Epiphyte	Bacteria
-0.000193311	8.99891e-05	-2.14816	0.0324072	Precipitation	Beutenbergiaceae_unclassified	0.0490478	Coef_EpiB.txt_Beutenbergiaceae_unclassified	1	5.37439e-05	-4489.82	4.73185	0.0296091	0.0370114	Epiphyte	Bacteria
0.000197955	6.74734e-05	2.93382	0.0035756	Runoff	Beutenbergiaceae_unclassified	0.0490478	Coef_EpiB.txt_Beutenbergiaceae_unclassified	1	5.43666e-05	-4485.78	8.77515	0.00305362	0.00610725	Epiphyte	Bacteria
0.000125903	4.04518e-05	3.11241	0.00201298	Snow_Water_Equivalent	Beutenbergiaceae_unclassified	0.0490478	Coef_EpiB.txt_Beutenbergiaceae_unclassified	1	5.4535e-05	-4484.69	9.86069	0.00168848	0.00610725	Epiphyte	Bacteria
0.000277096	0.000120554	2.29853	0.0221378	Soil_Moisture	Beutenbergiaceae_unclassified	0.0490478	Coef_EpiB.txt_Beutenbergiaceae_unclassified	1	5.38482e-05	-4489.14	5.41223	0.0199962	0.028566	Epiphyte	Bacteria
0.000146712	7.7965e-05	1.88176	0.0607222	Vapor_Pressure_Deficit	Beutenbergiaceae_unclassified	0.0490478	Coef_EpiB.txt_Beutenbergiaceae_unclassified	1	5.35765e-05	-4490.92	3.63669	0.0565191	0.062799	Epiphyte	Bacteria
-0.000174712	9.69285e-05	-1.80248	0.0723548	Wind_Speed	Beutenbergiaceae_unclassified	0.0490478	Coef_EpiB.txt_Beutenbergiaceae_unclassified	1	5.3531e-05	-4491.21	3.33814	0.0676912	0.0676912	Epiphyte	Bacteria
-2.44894e-05	1.71799e-05	-1.42547	0.15492	Max_Temperature	Bicoecaceae_X	0.0261026	Coef_EpiE.txt_Bicoecaceae_X	1	1.03493e-05	-5082.03	2.04939	0.152267	0.152267	Epiphyte	Eukaryotes
3.65337e-05	1.67228e-05	2.18466	0.0295824	Min_Temperature	Bicoecaceae_X	0.0261026	Coef_EpiE.txt_Bicoecaceae_X	1	1.04305e-05	-5079.28	4.79486	0.0285448	0.0443425	Epiphyte	Eukaryotes
2.29741e-05	1.05832e-05	2.1708	0.030624	Palmer_Drought_Severity_Index	Bicoecaceae_X	0.0261026	Coef_EpiE.txt_Bicoecaceae_X	1	1.04287e-05	-5079.34	4.7346	0.0295616	0.0443425	Epiphyte	Eukaryotes
-0.000191297	7.51227e-05	-2.54646	0.0113188	Downward_Surface_Shortwave_Radiation	Bicosoeca	0.0371465	Coef_EpiE.txt_Bicosoeca	1	2.0531e-05	-4833.59	6.57374	0.0103494	0.0181115	Epiphyte	Eukaryotes
-0.000190645	0.000103456	-1.84275	0.0662276	Max_Temperature	Bicosoeca	0.0371465	Coef_EpiE.txt_Bicosoeca	1	2.03495e-05	-4836.7	3.45786	0.0629518	0.0734438	Epiphyte	Eukaryotes
-0.000122866	5.81462e-05	-2.11305	0.0353186	Min_Temperature	Bicosoeca	0.0371465	Coef_EpiE.txt_Bicosoeca	1	2.04123e-05	-4835.62	4.53963	0.0331188	0.0463664	Epiphyte	Eukaryotes
3.36759e-05	2.00101e-05	1.68294	0.0932958	Palmer_Drought_Severity_Index	Bicosoeca	0.0371465	Coef_EpiE.txt_Bicosoeca	1	2.03164e-05	-4837.27	2.88646	0.0893269	0.0893269	Epiphyte	Eukaryotes
0.000345358	0.000112127	3.08007	0.00223667	Potential_Evapotranspiration	Bicosoeca	0.0371465	Coef_EpiE.txt_Bicosoeca	1	2.07073e-05	-4830.58	9.57627	0.00197109	0.0137976	Epiphyte	Eukaryotes
-0.00010151	3.68918e-05	-2.75154	0.00624659	Precipitation	Bicosoeca	0.0371465	Coef_EpiE.txt_Bicosoeca	1	2.05948e-05	-4832.5	7.66331	0.00563551	0.0139528	Epiphyte	Eukaryotes
0.000223286	8.17276e-05	2.73207	0.00661947	Vapor_Pressure	Bicosoeca	0.0371465	Coef_EpiE.txt_Bicosoeca	1	2.05885e-05	-4832.6	7.55639	0.00597977	0.0139528	Epiphyte	Eukaryotes
5.81759e-05	1.44453e-05	4.02732	6.93736e-05	Max_Temperature	Blastocatella	0.0525398	Coef_EpiB.txt_Blastocatella	1	1.85212e-06	-5683.95	16.0797	6.07311e-05	0.000242924	Epiphyte	Bacteria
-3.09113e-05	9.81808e-06	-3.14841	0.00178443	Min_Temperature	Blastocatella	0.0525398	Coef_EpiB.txt_Blastocatella	1	1.81987e-06	-5690.12	9.91435	0.00163995	0.0021866	Epiphyte	Bacteria
1.06451e-05	4.09127e-06	2.60191	0.00966905	Runoff	Blastocatella	0.0525398	Coef_EpiB.txt_Blastocatella	1	1.8038e-06	-5693.23	6.80143	0.00910851	0.00910851	Epiphyte	Bacteria
-3.17282e-05	8.50906e-06	-3.72875	0.000224755	Vapor_Pressure_Deficit	Blastocatella	0.0525398	Coef_EpiB.txt_Blastocatella	1	1.84028e-06	-5686.2	13.8285	0.000200274	0.000400547	Epiphyte	Bacteria
-9.23062e-05	2.70347e-05	-3.41436	0.000715904	Downward_Surface_Shortwave_Radiation	Blastocatellaceae_unclassified	0.0478224	Coef_EpiB.txt_Blastocatellaceae_unclassified	1	2.093e-06	-5635.04	11.7315	0.000614499	0.00215075	Epiphyte	Bacteria
-1.07291e-05	9.10296e-06	-1.17864	0.239357	Min_Temperature	Blastocatellaceae_unclassified	0.0478224	Coef_EpiB.txt_Blastocatellaceae_unclassified	1	2.0324e-06	-5645.35	1.41873	0.233612	0.233612	Epiphyte	Bacteria
2.75545e-05	1.05939e-05	2.60098	0.00969815	Palmer_Drought_Severity_Index	Blastocatellaceae_unclassified	0.0478224	Coef_EpiB.txt_Blastocatellaceae_unclassified	1	2.06413e-06	-5639.91	6.85551	0.00883683	0.0206193	Epiphyte	Bacteria
9.44875e-05	2.5415e-05	3.71778	0.000234655	Potential_Evapotranspiration	Blastocatellaceae_unclassified	0.0478224	Coef_EpiB.txt_Blastocatellaceae_unclassified	1	2.10577e-06	-5632.9	13.8667	0.000196242	0.0013737	Epiphyte	Bacteria
-3.0963e-05	1.36239e-05	-2.27269	0.0236632	Precipitation	Blastocatellaceae_unclassified	0.0478224	Coef_EpiB.txt_Blastocatellaceae_unclassified	1	2.05469e-06	-5641.52	5.24618	0.021995	0.0384913	Epiphyte	Bacteria
-1.87297e-05	1.46482e-05	-1.27864	0.20189	Vapor_Pressure_Deficit	Blastocatellaceae_unclassified	0.0478224	Coef_EpiB.txt_Blastocatellaceae_unclassified	1	2.03385e-06	-5645.1	1.66907	0.196384	0.229114	Epiphyte	Bacteria
1.73344e-05	1.19575e-05	1.44967	0.148064	Wind_Speed	Blastocatellaceae_unclassified	0.0478224	Coef_EpiB.txt_Blastocatellaceae_unclassified	1	2.03661e-06	-5644.62	2.144	0.143128	0.200379	Epiphyte	Bacteria
-0.00401881	0.0014035	-2.86342	0.00445343	Climate_Water_Deficit	Blastococcus	0.150201	Coef_EpiB.txt_Blastococcus	1	0.0140657	-2529.71	8.43754	0.00367552	0.00597272	Epiphyte	Bacteria
-0.0100626	0.00320267	-3.14193	0.00182719	Downward_Surface_Shortwave_Radiation	Blastococcus	0.150201	Coef_EpiB.txt_Blastococcus	1	0.0141338	-2528.01	10.1341	0.00145551	0.00270308	Epiphyte	Bacteria
0.0222303	0.00461986	4.81191	2.25959e-06	Max_Temperature	Blastococcus	0.150201	Coef_EpiB.txt_Blastococcus	1	0.0146751	-2514.82	23.3239	1.36885e-06	8.89754e-06	Epiphyte	Bacteria
-0.0109266	0.00336808	-3.24417	0.00129594	Min_Temperature	Blastococcus	0.150201	Coef_EpiB.txt_Blastococcus	1	0.0141604	-2527.35	10.7942	0.00101821	0.00220612	Epiphyte	Bacteria
-0.0130071	0.00262426	-4.95649	1.13899e-06	Palmer_Drought_Severity_Index	Blastococcus	0.150201	Coef_EpiB.txt_Blastococcus	1	0.0147326	-2513.45	24.6977	6.70651e-07	8.71846e-06	Epiphyte	Bacteria
-0.00670673	0.00483802	-1.38626	0.166585	Potential_Evapotranspiration	Blastococcus	0.150201	Coef_EpiB.txt_Blastococcus	1	0.0138099	-2536.15	1.99585	0.15773	0.15773	Epiphyte	Bacteria
-0.0048781	0.00205752	-2.37087	0.0183083	Precipitation	Blastococcus	0.150201	Coef_EpiB.txt_Blastococcus	1	0.0139606	-2532.34	5.80625	0.0159693	0.0207601	Epiphyte	Bacteria
0.0049915	0.0011398	4.37926	1.59154e-05	Runoff	Blastococcus	0.150201	Coef_EpiB.txt_Blastococcus	1	0.014513	-2518.72	19.427	1.0452e-05	3.39689e-05	Epiphyte	Bacteria
0.00116026	0.000822927	1.40992	0.159487	Snow_Water_Equivalent	Blastococcus	0.150201	Coef_EpiB.txt_Blastococcus	1	0.0138126	-2536.08	2.06436	0.150778	0.15773	Epiphyte	Bacteria
0.010154	0.00215061	4.72144	3.44028e-06	Soil_Moisture	Blastococcus	0.150201	Coef_EpiB.txt_Blastococcus	1	0.0146399	-2515.67	22.4824	2.12074e-06	9.18986e-06	Epiphyte	Bacteria
-0.00818765	0.00336845	-2.43069	0.0155915	Vapor_Pressure	Blastococcus	0.150201	Coef_EpiB.txt_Blastococcus	1	0.0139723	-2532.05	6.10036	0.0135154	0.0195223	Epiphyte	Bacteria
0.00620923	0.00270082	2.29901	0.0221154	Vapor_Pressure_Deficit	Blastococcus	0.150201	Coef_EpiB.txt_Blastococcus	1	0.013947	-2532.69	5.46232	0.0194308	0.0229637	Epiphyte	Bacteria
-0.00793296	0.00239429	-3.31328	0.00102223	Wind_Speed	Blastococcus	0.150201	Coef_EpiB.txt_Blastococcus	1	0.0141789	-2526.9	11.2516	0.000795535	0.00206839	Epiphyte	Bacteria
-3.54813e-05	9.96289e-06	-3.56134	0.000420467	Climate_Water_Deficit	Blastomonas	0.0517858	Coef_EpiB.txt_Blastomonas	1	3.50939e-06	-5461.63	12.6005	0.000385653	0.000385653	Epiphyte	Bacteria
4.03282e-05	1.0032e-05	4.01996	7.14363e-05	Vapor_Pressure_Deficit	Blastomonas	0.0517858	Coef_EpiB.txt_Blastomonas	1	3.54331e-06	-5458.25	15.9772	6.41116e-05	9.61674e-05	Epiphyte	Bacteria
-3.16472e-05	7.84607e-06	-4.03351	6.76129e-05	Wind_Speed	Blastomonas	0.0517858	Coef_EpiB.txt_Blastomonas	1	3.54437e-06	-5458.14	16.0826	6.06391e-05	9.61674e-05	Epiphyte	Bacteria
-0.000104991	4.03956e-05	-2.59908	0.0097475	Downward_Surface_Shortwave_Radiation	Blepharisma	0.021731	Coef_EpiE.txt_Blepharisma	1	1.38468e-05	-4977.84	6.78679	0.00918348	0.029746	Epiphyte	Eukaryotes
0.000106701	4.68565e-05	2.27719	0.023385	Max_Temperature	Blepharisma	0.021731	Coef_EpiE.txt_Blepharisma	1	1.37852e-05	-4979.4	5.22148	0.0223095	0.029746	Epiphyte	Eukaryotes
2.76933e-05	1.45313e-05	1.90577	0.0575087	Soil_Moisture	Blepharisma	0.021731	Coef_EpiE.txt_Blepharisma	1	1.37242e-05	-4980.96	3.66524	0.0555587	0.0555587	Epiphyte	Eukaryotes
-0.000102985	4.30914e-05	-2.38991	0.0173872	Vapor_Pressure	Blepharisma	0.021731	Coef_EpiE.txt_Blepharisma	1	1.38058e-05	-4978.88	5.7469	0.0165178	0.029746	Epiphyte	Eukaryotes
-0.00451645	0.000911989	-4.95231	1.15308e-06	Max_Temperature	Blfdi19_ge	0.114294	Coef_EpiB.txt_Blfdi19_ge	1	0.000871456	-3517.96	24.2408	8.50135e-07	1.48774e-06	Epiphyte	Bacteria
0.001417	0.000255177	5.55298	5.63596e-08	Palmer_Drought_Severity_Index	Blfdi19_ge	0.114294	Coef_EpiB.txt_Blfdi19_ge	1	0.000886419	-3511.98	30.2161	3.86488e-08	1.38464e-07	Epiphyte	Bacteria
0.00431022	0.000776807	5.54864	5.76585e-08	Potential_Evapotranspiration	Blfdi19_ge	0.114294	Coef_EpiB.txt_Blfdi19_ge	1	0.000886304	-3512.03	30.1708	3.95612e-08	1.38464e-07	Epiphyte	Bacteria
-0.000637614	0.000143012	-4.45846	1.11989e-05	Runoff	Blfdi19_ge	0.114294	Coef_EpiB.txt_Blfdi19_ge	1	0.000860436	-3522.42	19.7739	8.71656e-06	1.18042e-05	Epiphyte	Bacteria
-0.00111791	0.000252617	-4.42532	1.29544e-05	Soil_Moisture	Blfdi19_ge	0.114294	Coef_EpiB.txt_Blfdi19_ge	1	0.000859738	-3522.71	19.489	1.01179e-05	1.18042e-05	Epiphyte	Bacteria
0.00319974	0.000607029	5.27115	2.40307e-07	Vapor_Pressure	Blfdi19_ge	0.114294	Coef_EpiB.txt_Blfdi19_ge	1	0.000879185	-3514.86	27.3401	1.70637e-07	3.98153e-07	Epiphyte	Bacteria
-0.000650994	0.000272206	-2.39154	0.017316	Vapor_Pressure_Deficit	Blfdi19_ge	0.114294	Coef_EpiB.txt_Blfdi19_ge	1	0.000826865	-3536.39	5.80461	0.0159842	0.0159842	Epiphyte	Bacteria
5.38015e-05	2.52284e-05	2.13258	0.0336693	Climate_Water_Deficit	Bodomorpha	0.0790598	Coef_EpiE.txt_Bodomorpha	1	1.44737e-05	-4956.3	4.62337	0.0315392	0.0551937	Epiphyte	Eukaryotes
7.01389e-05	6.67542e-05	1.0507	0.294134	Max_Temperature	Bodomorpha	0.0790598	Coef_EpiE.txt_Bodomorpha	1	1.43302e-05	-4959.79	1.12791	0.288221	0.288221	Epiphyte	Eukaryotes
0.000208707	4.50619e-05	4.63156	5.15965e-06	Min_Temperature	Bodomorpha	0.0790598	Coef_EpiE.txt_Bodomorpha	1	1.51776e-05	-4939.63	21.2925	3.94261e-06	2.75983e-05	Epiphyte	Eukaryotes
-9.29972e-05	5.9572e-05	-1.56109	0.119425	Potential_Evapotranspiration	Bodomorpha	0.0790598	Coef_EpiE.txt_Bodomorpha	1	1.43858e-05	-4958.44	2.48502	0.114935	0.134091	Epiphyte	Eukaryotes
-0.000212178	5.40482e-05	-3.92571	0.000104526	Vapor_Pressure	Bodomorpha	0.0790598	Coef_EpiE.txt_Bodomorpha	1	1.49261e-05	-4945.49	15.4266	8.5771e-05	0.000300199	Epiphyte	Eukaryotes
-0.000101311	3.82458e-05	-2.64894	0.00844798	Vapor_Pressure_Deficit	Bodomorpha	0.0790598	Coef_EpiE.txt_Bodomorpha	1	1.45765e-05	-4953.81	7.10807	0.00767379	0.0179055	Epiphyte	Eukaryotes
4.57586e-05	2.37077e-05	1.93012	0.0544167	Wind_Speed	Bodomorpha	0.0790598	Coef_EpiE.txt_Bodomorpha	1	1.44394e-05	-4957.13	3.79168	0.0515079	0.072111	Epiphyte	Eukaryotes
-0.00120463	0.000696681	-1.72909	0.084703	Climate_Water_Deficit	Bosea	0.169171	Coef_EpiB.txt_Bosea	1	0.0141562	-2531.46	3.08202	0.0791621	0.0870783	Epiphyte	Bacteria
0.00955572	0.00261853	3.64927	0.000304411	Downward_Surface_Shortwave_Radiation	Bosea	0.169171	Coef_EpiB.txt_Bosea	1	0.0145837	-2521.02	13.5246	0.000235454	0.000369999	Epiphyte	Bacteria
-0.0182778	0.00436	-4.19215	3.53016e-05	Max_Temperature	Bosea	0.169171	Coef_EpiB.txt_Bosea	1	0.0147599	-2516.8	17.7403	2.53208e-05	5.57058e-05	Epiphyte	Bacteria
0.0115594	0.00205525	5.62436	3.89892e-08	Palmer_Drought_Severity_Index	Bosea	0.169171	Coef_EpiB.txt_Bosea	1	0.0153419	-2503.23	31.3139	2.19503e-08	1.20727e-07	Epiphyte	Bacteria
0.00892467	0.00394667	2.26132	0.0243728	Potential_Evapotranspiration	Bosea	0.169171	Coef_EpiB.txt_Bosea	1	0.0142441	-2529.29	5.25504	0.0218833	0.0300896	Epiphyte	Bacteria
0.00914729	0.00175155	5.2224	3.08866e-07	Precipitation	Bosea	0.169171	Coef_EpiB.txt_Bosea	1	0.0151614	-2507.38	27.1604	1.87251e-07	6.86588e-07	Epiphyte	Bacteria
-0.00491943	0.00102324	-4.80769	2.29927e-06	Runoff	Bosea	0.169171	Coef_EpiB.txt_Bosea	1	0.0149892	-2511.39	23.1515	1.49728e-06	4.11753e-06	Epiphyte	Bacteria
-0.00144651	0.000713576	-2.02713	0.0434315	Snow_Water_Equivalent	Bosea	0.169171	Coef_EpiB.txt_Bosea	1	0.0142026	-2530.31	4.22913	0.0397359	0.0485661	Epiphyte	Bacteria
-0.0135085	0.00204967	-6.59054	1.67777e-10	Soil_Moisture	Bosea	0.169171	Coef_EpiB.txt_Bosea	1	0.0158304	-2492.22	42.3163	7.76434e-11	8.54077e-10	Epiphyte	Bacteria
0.0112858	0.00308868	3.65391	0.000299161	Vapor_Pressure	Bosea	0.169171	Coef_EpiB.txt_Bosea	1	0.0145851	-2520.98	13.5584	0.000231253	0.000369999	Epiphyte	Bacteria
0.0017997	0.0013357	1.34738	0.178757	Wind_Speed	Bosea	0.169171	Coef_EpiB.txt_Bosea	1	0.0141076	-2532.67	1.87469	0.170939	0.170939	Epiphyte	Bacteria
-0.000883831	0.000661344	-1.33642	0.182305	Climate_Water_Deficit	Botrydiopsis	0.0610937	Coef_EpiE.txt_Botrydiopsis	1	0.0122811	-2585.33	1.83358	0.175705	0.197668	Epiphyte	Eukaryotes
0.00134762	0.00132205	1.01934	0.308764	Downward_Surface_Shortwave_Radiation	Botrydiopsis	0.0610937	Coef_EpiE.txt_Botrydiopsis	1	0.0122543	-2586.1	1.0679	0.30142	0.30142	Epiphyte	Eukaryotes
0.00611448	0.00326796	1.87104	0.062196	Max_Temperature	Botrydiopsis	0.0610937	Coef_EpiE.txt_Botrydiopsis	1	0.0123425	-2583.58	3.58508	0.0583008	0.0749581	Epiphyte	Eukaryotes
-0.00193145	0.00068631	-2.81425	0.00517286	Palmer_Drought_Severity_Index	Botrydiopsis	0.0610937	Coef_EpiE.txt_Botrydiopsis	1	0.0125008	-2579.11	8.05904	0.00452771	0.0203747	Epiphyte	Eukaryotes
-0.00837612	0.00288155	-2.9068	0.0038903	Potential_Evapotranspiration	Botrydiopsis	0.0610937	Coef_EpiE.txt_Botrydiopsis	1	0.0125198	-2578.58	8.59129	0.00337774	0.0203747	Epiphyte	Eukaryotes
-0.00131762	0.000565806	-2.32875	0.020456	Snow_Water_Equivalent	Botrydiopsis	0.0610937	Coef_EpiE.txt_Botrydiopsis	1	0.0124114	-2581.63	5.53821	0.0186056	0.0418626	Epiphyte	Eukaryotes
0.00240571	0.000925514	2.59932	0.00974658	Soil_Moisture	Botrydiopsis	0.0610937	Coef_EpiE.txt_Botrydiopsis	1	0.0124592	-2580.28	6.88662	0.00868432	0.026053	Epiphyte	Eukaryotes
-0.00511092	0.00239614	-2.13298	0.0336398	Vapor_Pressure	Botrydiopsis	0.0610937	Coef_EpiE.txt_Botrydiopsis	1	0.0123801	-2582.52	4.65207	0.0310162	0.0558291	Epiphyte	Eukaryotes
0.00253068	0.00125759	2.01233	0.0449712	Vapor_Pressure_Deficit	Botrydiopsis	0.0610937	Coef_EpiE.txt_Botrydiopsis	1	0.0123622	-2583.02	4.14367	0.0417906	0.0626858	Epiphyte	Eukaryotes
0.000350797	0.000113166	3.09984	0.00209599	Max_Temperature	Brachybacterium	0.0525969	Coef_EpiB.txt_Brachybacterium	1	9.88926e-05	-4283.78	9.6701	0.00187291	0.00561872	Epiphyte	Bacteria
-0.000196625	7.81649e-05	-2.51551	0.012341	Min_Temperature	Brachybacterium	0.0525969	Coef_EpiB.txt_Brachybacterium	1	9.7975e-05	-4287.05	6.3979	0.0114255	0.0137106	Epiphyte	Bacteria
-0.000119243	4.70151e-05	-2.53627	0.0116458	Palmer_Drought_Severity_Index	Brachybacterium	0.0525969	Coef_EpiB.txt_Brachybacterium	1	9.80043e-05	-4286.95	6.50293	0.0107697	0.0137106	Epiphyte	Bacteria
-0.000339654	9.92338e-05	-3.42276	0.000694633	Potential_Evapotranspiration	Brachybacterium	0.0525969	Coef_EpiB.txt_Brachybacterium	1	9.94817e-05	-4281.69	11.7547	0.000606911	0.00364147	Epiphyte	Bacteria
0.000114834	4.07472e-05	2.81819	0.00510879	Soil_Moisture	Brachybacterium	0.0525969	Coef_EpiB.txt_Brachybacterium	1	9.84265e-05	-4285.44	8.01168	0.00464766	0.00929532	Epiphyte	Bacteria
9.05429e-05	9.01417e-05	1.00445	0.315867	Vapor_Pressure_Deficit	Brachybacterium	0.0525969	Coef_EpiB.txt_Brachybacterium	1	9.64875e-05	-4292.42	1.02795	0.310642	0.310642	Epiphyte	Bacteria
-0.00231874	0.00123956	-1.87061	0.0622429	Climate_Water_Deficit	Bracteacoccus	0.0857632	Coef_EpiE.txt_Bracteacoccus	1	0.0854044	-1914.63	3.53193	0.0601978	0.0601978	Epiphyte	Eukaryotes
0.00480895	0.00138606	3.46952	0.000587284	Max_Temperature	Bracteacoccus	0.0857632	Coef_EpiE.txt_Bracteacoccus	1	0.0874909	-1906.15	12.0039	0.000530896	0.00133528	Epiphyte	Eukaryotes
-0.00260128	0.000853886	-3.04641	0.00249383	Runoff	Bracteacoccus	0.0857632	Coef_EpiE.txt_Bracteacoccus	1	0.0868172	-1908.87	9.29065	0.00230326	0.00307101	Epiphyte	Eukaryotes
-0.00541435	0.00158953	-3.40626	0.000736069	Vapor_Pressure_Deficit	Bracteacoccus	0.0857632	Coef_EpiE.txt_Bracteacoccus	1	0.0873846	-1906.58	11.5772	0.00066764	0.00133528	Epiphyte	Eukaryotes
4.38377e-05	2.10725e-05	2.08033	0.0382333	Climate_Water_Deficit	Bradymonadales_ge	0.0576422	Coef_EpiB.txt_Bradymonadales_ge	1	2.19213e-05	-4814.59	4.37563	0.0364563	0.0364563	Epiphyte	Bacteria
-0.000176218	4.13068e-05	-4.26607	2.5727e-05	Downward_Surface_Shortwave_Radiation	Bradymonadales_ge	0.0576422	Coef_EpiB.txt_Bradymonadales_ge	1	2.27917e-05	-4800.92	18.044	2.15855e-05	0.000107927	Epiphyte	Bacteria
0.00011488	3.47366e-05	3.30717	0.00104164	Potential_Evapotranspiration	Bradymonadales_ge	0.0576422	Coef_EpiB.txt_Bradymonadales_ge	1	2.2336e-05	-4808.01	10.9549	0.000933582	0.00233395	Epiphyte	Bacteria
3.69945e-05	1.70929e-05	2.16432	0.0311257	Soil_Moisture	Bradymonadales_ge	0.0576422	Coef_EpiB.txt_Bradymonadales_ge	1	2.19436e-05	-4814.23	4.73366	0.0295778	0.0364563	Epiphyte	Bacteria
-5.9041e-05	1.92883e-05	-3.06098	0.00237919	Vapor_Pressure	Bradymonadales_ge	0.0576422	Coef_EpiB.txt_Bradymonadales_ge	1	2.22377e-05	-4809.56	9.40539	0.00216349	0.00360581	Epiphyte	Bacteria
0.0015602	0.000660974	2.36046	0.0188164	Climate_Water_Deficit	Bradyrhizobium	0.0876922	Coef_EpiB.txt_Bradyrhizobium	1	0.0040595	-2971.89	5.70541	0.0169127	0.0169127	Epiphyte	Bacteria
-0.00400729	0.00124563	-3.21708	0.00141954	Downward_Surface_Shortwave_Radiation	Bradyrhizobium	0.0876922	Coef_EpiB.txt_Bradyrhizobium	1	0.00411562	-2967.07	10.525	0.00117768	0.00235537	Epiphyte	Bacteria
0.0037281	0.00148898	2.50379	0.0127552	Max_Temperature	Bradyrhizobium	0.0876922	Coef_EpiB.txt_Bradyrhizobium	1	0.00406769	-2971.18	6.41283	0.0113299	0.0125887	Epiphyte	Bacteria
0.00358451	0.00130109	2.75501	0.006185	Min_Temperature	Bradyrhizobium	0.0876922	Coef_EpiB.txt_Bradyrhizobium	1	0.00408321	-2969.85	7.74947	0.00537283	0.00671604	Epiphyte	Bacteria
-0.00334102	0.000819658	-4.07612	5.706e-05	Precipitation	Bradyrhizobium	0.0876922	Coef_EpiB.txt_Bradyrhizobium	1	0.00418922	-2960.85	16.7464	4.2724e-05	0.000142413	Epiphyte	Bacteria
0.0011315	0.00037214	3.04051	0.00254512	Runoff	Bradyrhizobium	0.0876922	Coef_EpiB.txt_Bradyrhizobium	1	0.00410264	-2968.18	9.41635	0.0021506	0.00307228	Epiphyte	Bacteria
0.0020333	0.000572831	3.54956	0.000440185	Soil_Moisture	Bradyrhizobium	0.0876922	Coef_EpiB.txt_Bradyrhizobium	1	0.00414205	-2964.83	12.7718	0.000351888	0.000879721	Epiphyte	Bacteria
-0.00475072	0.00109148	-4.35256	1.78231e-05	Vapor_Pressure	Bradyrhizobium	0.0876922	Coef_EpiB.txt_Bradyrhizobium	1	0.00421659	-2958.56	19.0322	1.28528e-05	6.42641e-05	Epiphyte	Bacteria
-0.00349787	0.00111628	-3.1335	0.00187756	Vapor_Pressure_Deficit	Bradyrhizobium	0.0876922	Coef_EpiB.txt_Bradyrhizobium	1	0.00410939	-2967.6	9.9929	0.00157145	0.00261908	Epiphyte	Bacteria
0.00312883	0.00071227	4.39276	1.49715e-05	Wind_Speed	Bradyrhizobium	0.0876922	Coef_EpiB.txt_Bradyrhizobium	1	0.00422072	-2958.22	19.3758	1.07356e-05	6.42641e-05	Epiphyte	Bacteria
-0.000436356	0.000160308	-2.72199	0.00681739	Downward_Surface_Shortwave_Radiation	Brevibacillus	0.026708	Coef_EpiB.txt_Brevibacillus	1	0.000191403	-4056	7.43697	0.00638974	0.0190707	Epiphyte	Bacteria
-8.3963e-05	6.44893e-05	-1.30197	0.193793	Min_Temperature	Brevibacillus	0.026708	Coef_EpiB.txt_Brevibacillus	1	0.000188308	-4061.72	1.71542	0.190283	0.190283	Epiphyte	Bacteria
0.000353535	0.000155869	2.26815	0.0239361	Potential_Evapotranspiration	Brevibacillus	0.026708	Coef_EpiB.txt_Brevibacillus	1	0.000190177	-4058.25	5.18042	0.0228428	0.0304571	Epiphyte	Bacteria
-0.000155136	5.9989e-05	-2.58608	0.0101155	Precipitation	Brevibacillus	0.026708	Coef_EpiB.txt_Brevibacillus	1	0.000191012	-4056.71	6.71971	0.00953533	0.0190707	Epiphyte	Bacteria
-6.48135e-05	4.65393e-05	-1.39266	0.164611	Min_Temperature	Brevibacterium	0.0146823	Coef_EpiB.txt_Brevibacterium	1	6.65622e-05	-4430.74	1.9508	0.162501	0.162501	Epiphyte	Bacteria
9.77924e-05	4.6314e-05	2.11151	0.0354412	Vapor_Pressure	Brevibacterium	0.0146823	Coef_EpiB.txt_Brevibacterium	1	6.70413e-05	-4428.22	4.46833	0.0345286	0.0690573	Epiphyte	Bacteria
-4.00553e-05	1.30449e-05	-3.07056	0.00230816	Climate_Water_Deficit	Brevifollis	0.0627451	Coef_EpiB.txt_Brevifollis	1	2.03606e-06	-5640.72	9.57309	0.0019745	0.00444263	Epiphyte	Bacteria
-5.8478e-05	2.08615e-05	-2.80315	0.00535007	Downward_Surface_Shortwave_Radiation	Brevifollis	0.0627451	Coef_EpiB.txt_Brevifollis	1	2.02694e-06	-5642.29	7.99631	0.00468727	0.00843708	Epiphyte	Bacteria
7.72143e-05	2.9243e-05	2.64043	0.00866075	Max_Temperature	Brevifollis	0.0627451	Coef_EpiB.txt_Brevifollis	1	2.02179e-06	-5643.19	7.10397	0.00769135	0.011537	Epiphyte	Bacteria
-0.000100151	3.16948e-05	-3.15985	0.00171977	Min_Temperature	Brevifollis	0.0627451	Coef_EpiB.txt_Brevifollis	1	2.0393e-06	-5640.16	10.1299	0.00145884	0.00437651	Epiphyte	Bacteria
-3.95486e-05	1.72321e-05	-2.29505	0.022337	Palmer_Drought_Severity_Index	Brevifollis	0.0627451	Coef_EpiB.txt_Brevifollis	1	2.01189e-06	-5644.91	5.38028	0.0203656	0.0229113	Epiphyte	Bacteria
2.01048e-05	6.29967e-06	3.19141	0.00154742	Runoff	Brevifollis	0.0627451	Coef_EpiB.txt_Brevifollis	1	2.04046e-06	-5639.96	10.3303	0.00130867	0.00437651	Epiphyte	Bacteria
2.0539e-05	1.2918e-05	1.58996	0.112771	Soil_Moisture	Brevifollis	0.0627451	Coef_EpiB.txt_Brevifollis	1	1.99597e-06	-5647.7	2.59251	0.10737	0.10737	Epiphyte	Bacteria
7.55461e-05	2.25234e-05	3.35412	0.000885737	Vapor_Pressure_Deficit	Brevifollis	0.0627451	Coef_EpiB.txt_Brevifollis	1	2.04665e-06	-5638.9	11.3931	0.000737159	0.00437651	Epiphyte	Bacteria
-4.47203e-05	1.92843e-05	-2.319	0.0209854	Wind_Speed	Brevifollis	0.0627451	Coef_EpiB.txt_Brevifollis	1	2.01253e-06	-5644.8	5.49229	0.0191005	0.0229113	Epiphyte	Bacteria
-0.0126872	0.00289169	-4.38746	1.53208e-05	Climate_Water_Deficit	Brevundimonas	0.137626	Coef_EpiB.txt_Brevundimonas	1	0.148552	-1708.34	19.3304	1.09944e-05	2.19887e-05	Epiphyte	Bacteria
0.0297714	0.00786523	3.78519	0.00018151	Downward_Surface_Shortwave_Radiation	Brevundimonas	0.137626	Coef_EpiB.txt_Brevundimonas	1	0.146517	-1713.18	14.488	0.000141054	0.00023509	Epiphyte	Bacteria
-0.00791305	0.00271282	-2.91691	0.00377016	Min_Temperature	Brevundimonas	0.137626	Coef_EpiB.txt_Brevundimonas	1	0.14411	-1718.99	8.67553	0.00322511	0.00358345	Epiphyte	Bacteria
0.020203	0.00402669	5.01728	8.46352e-07	Palmer_Drought_Severity_Index	Brevundimonas	0.137626	Coef_EpiB.txt_Brevundimonas	1	0.151001	-1702.59	25.0705	5.52714e-07	1.38179e-06	Epiphyte	Bacteria
-0.024544	0.00828644	-2.96195	0.0032721	Potential_Evapotranspiration	Brevundimonas	0.137626	Coef_EpiB.txt_Brevundimonas	1	0.14422	-1718.72	8.94211	0.0027867	0.00348338	Epiphyte	Bacteria
0.0341263	0.00564088	6.04982	3.82553e-09	Precipitation	Brevundimonas	0.137626	Coef_EpiB.txt_Brevundimonas	1	0.155727	-1691.78	35.8858	2.09226e-09	2.09226e-08	Epiphyte	Bacteria
-0.0152862	0.00299269	-5.10783	5.44154e-07	Runoff	Brevundimonas	0.137626	Coef_EpiB.txt_Brevundimonas	1	0.15138	-1701.71	25.9506	3.50267e-07	1.16756e-06	Epiphyte	Bacteria
-0.00589705	0.00230834	-2.55467	0.0110639	Snow_Water_Equivalent	Brevundimonas	0.137626	Coef_EpiB.txt_Brevundimonas	1	0.143291	-1720.99	6.67366	0.00978482	0.00978482	Epiphyte	Bacteria
-0.0279058	0.00474396	-5.88239	9.67897e-09	Soil_Moisture	Brevundimonas	0.137626	Coef_EpiB.txt_Brevundimonas	1	0.1549	-1693.65	34.0188	5.45811e-09	2.72906e-08	Epiphyte	Bacteria
0.0166021	0.00518151	3.2041	0.0014831	Vapor_Pressure_Deficit	Brevundimonas	0.137626	Coef_EpiB.txt_Brevundimonas	1	0.144837	-1717.22	10.4416	0.00123212	0.00176017	Epiphyte	Bacteria
8.76871e-05	3.72214e-05	2.35582	0.0190375	Max_Temperature	Brochothrix	0.0222535	Coef_EpiB.txt_Brochothrix	1	7.10909e-05	-4405.64	5.56946	0.0182764	0.0274146	Epiphyte	Bacteria
-0.000121067	4.48291e-05	-2.70063	0.00726023	Potential_Evapotranspiration	Brochothrix	0.0222535	Coef_EpiB.txt_Brochothrix	1	7.14425e-05	-4403.9	7.30101	0.00689159	0.0206748	Epiphyte	Bacteria
5.9082e-05	3.2417e-05	1.82256	0.0692299	Wind_Speed	Brochothrix	0.0222535	Coef_EpiB.txt_Brochothrix	1	7.06416e-05	-4407.86	3.34405	0.0674484	0.0674484	Epiphyte	Bacteria
0.000759131	0.000220554	3.44193	0.000649406	Climate_Water_Deficit	Bryobacter	0.145613	Coef_EpiB.txt_Bryobacter	1	0.00107602	-3439.94	11.9873	0.000535652	0.00160695	Epiphyte	Bacteria
-0.00110026	0.00045048	-2.44242	0.0150964	Downward_Surface_Shortwave_Radiation	Bryobacter	0.145613	Coef_EpiB.txt_Bryobacter	1	0.00105809	-3445.84	6.08726	0.013616	0.020424	Epiphyte	Bacteria
-0.000914435	0.000521334	-1.75403	0.0803236	Max_Temperature	Bryobacter	0.145613	Coef_EpiB.txt_Bryobacter	1	0.00104928	-3448.78	3.15264	0.075804	0.0974623	Epiphyte	Bacteria
0.000773631	0.000505306	1.53102	0.126693	Min_Temperature	Bryobacter	0.145613	Coef_EpiB.txt_Bryobacter	1	0.00104704	-3449.53	2.40449	0.120987	0.136111	Epiphyte	Bacteria
0.00233425	0.000413683	5.64262	3.52449e-08	Potential_Evapotranspiration	Bryobacter	0.145613	Coef_EpiB.txt_Bryobacter	1	0.00113699	-3420.6	31.3318	2.17484e-08	1.95735e-07	Epiphyte	Bacteria
0.000132412	0.000114236	1.15912	0.24722	Runoff	Bryobacter	0.145613	Coef_EpiB.txt_Bryobacter	1	0.00104399	-3450.55	1.38023	0.240061	0.240061	Epiphyte	Bacteria
0.000578273	0.000157218	3.67817	0.000272863	Snow_Water_Equivalent	Bryobacter	0.145613	Coef_EpiB.txt_Bryobacter	1	0.00108115	-3438.28	13.6565	0.00021948	0.000987659	Epiphyte	Bacteria
0.000352256	0.000134059	2.62763	0.0089868	Soil_Moisture	Bryobacter	0.145613	Coef_EpiB.txt_Bryobacter	1	0.00106095	-3444.9	7.0359	0.00798918	0.0143805	Epiphyte	Bacteria
-0.00136573	0.000431728	-3.1634	0.00169957	Vapor_Pressure_Deficit	Bryobacter	0.145613	Coef_EpiB.txt_Bryobacter	1	0.00107041	-3441.78	10.1523	0.00144122	0.00324274	Epiphyte	Bacteria
4.93675e-05	2.17877e-05	2.26584	0.0240878	Climate_Water_Deficit	Bryocella	0.0466534	Coef_EpiB.txt_Bryocella	1	5.22622e-06	-5309.84	5.24519	0.0220075	0.0495169	Epiphyte	Bacteria
-0.000168423	5.0202e-05	-3.35491	0.000883295	Max_Temperature	Bryocella	0.0466534	Coef_EpiB.txt_Bryocella	1	5.31865e-06	-5303.69	11.3984	0.000735068	0.00661561	Epiphyte	Bacteria
0.00014135	4.78003e-05	2.95709	0.00332215	Min_Temperature	Bryocella	0.0466534	Coef_EpiB.txt_Bryocella	1	5.28073e-06	-5306.2	8.88734	0.00287154	0.0129219	Epiphyte	Bacteria
7.38518e-05	4.5362e-05	1.62805	0.104437	Palmer_Drought_Severity_Index	Bryocella	0.0466534	Coef_EpiB.txt_Bryocella	1	5.18872e-06	-5312.37	2.71773	0.0992388	0.112148	Epiphyte	Bacteria
9.78627e-05	4.06531e-05	2.40727	0.0166033	Potential_Evapotranspiration	Bryocella	0.0466534	Coef_EpiB.txt_Bryocella	1	5.2362e-06	-5309.17	5.91475	0.0150146	0.0450439	Epiphyte	Bacteria
-2.58889e-05	1.36384e-05	-1.89824	0.0585089	Runoff	Bryocella	0.0466534	Coef_EpiB.txt_Bryocella	1	5.20311e-06	-5311.4	3.68952	0.0547555	0.0867847	Epiphyte	Bacteria
-3.6508e-05	3.00934e-05	-1.21315	0.225911	Soil_Moisture	Bryocella	0.0466534	Coef_EpiB.txt_Bryocella	1	5.17092e-06	-5313.57	1.51164	0.218889	0.218889	Epiphyte	Bacteria
-7.0077e-05	4.31008e-05	-1.62589	0.104898	Vapor_Pressure_Deficit	Bryocella	0.0466534	Coef_EpiB.txt_Bryocella	1	5.18862e-06	-5312.38	2.71054	0.0996875	0.112148	Epiphyte	Bacteria
7.46771e-05	3.98412e-05	1.87437	0.0617342	Wind_Speed	Bryocella	0.0466534	Coef_EpiB.txt_Bryocella	1	5.20175e-06	-5311.49	3.59779	0.0578565	0.0867847	Epiphyte	Bacteria
0.0253783	0.0100398	2.52777	0.01193	Climate_Water_Deficit	Buchnera	0.0702839	Coef_EpiB.txt_Buchnera	1	0.93758	-1063.66	6.51616	0.0106899	0.0137441	Epiphyte	Bacteria
0.0648979	0.0204228	3.17772	0.0016201	Min_Temperature	Buchnera	0.0702839	Coef_EpiB.txt_Buchnera	1	0.947589	-1059.94	10.2431	0.00137194	0.011946	Epiphyte	Bacteria
-0.0154271	0.0102527	-1.50469	0.13333	Potential_Evapotranspiration	Buchnera	0.0702839	Coef_EpiB.txt_Buchnera	1	0.926446	-1067.86	2.32278	0.127492	0.143428	Epiphyte	Bacteria
-0.0267956	0.00945336	-2.83451	0.00486314	Precipitation	Buchnera	0.0702839	Coef_EpiB.txt_Buchnera	1	0.942019	-1062.01	8.17414	0.00424919	0.011946	Epiphyte	Bacteria
0.0127733	0.00473101	2.69991	0.00728158	Runoff	Buchnera	0.0702839	Coef_EpiB.txt_Buchnera	1	0.940009	-1062.76	7.42423	0.00643514	0.011946	Epiphyte	Bacteria
0.0103532	0.00725346	1.42735	0.154394	Soil_Moisture	Buchnera	0.0702839	Coef_EpiB.txt_Buchnera	1	0.925834	-1068.09	2.09084	0.148185	0.148185	Epiphyte	Bacteria
-0.038992	0.014221	-2.74187	0.00643135	Vapor_Pressure	Buchnera	0.0702839	Coef_EpiB.txt_Buchnera	1	0.940625	-1062.53	7.65423	0.00566392	0.011946	Epiphyte	Bacteria
-0.0449136	0.0166984	-2.6897	0.00750329	Vapor_Pressure_Deficit	Buchnera	0.0702839	Coef_EpiB.txt_Buchnera	1	0.93986	-1062.81	7.36876	0.00663667	0.011946	Epiphyte	Bacteria
0.0271361	0.010424	2.60324	0.00963804	Wind_Speed	Buchnera	0.0702839	Coef_EpiB.txt_Buchnera	1	0.938625	-1063.27	6.9072	0.00858491	0.0128774	Epiphyte	Bacteria
0.000107284	3.38256e-05	3.17167	0.00165369	Climate_Water_Deficit	Bumilleriopsis	0.0920262	Coef_EpiE.txt_Bumilleriopsis	1	1.0709e-05	-5056.03	10.2343	0.00137855	0.00229759	Epiphyte	Eukaryotes
-0.00022546	6.49616e-05	-3.47067	0.000586059	Downward_Surface_Shortwave_Radiation	Bumilleriopsis	0.0920262	Coef_EpiE.txt_Bumilleriopsis	1	1.07698e-05	-5054.05	12.2201	0.000472786	0.00157595	Epiphyte	Eukaryotes
0.000122947	7.31337e-05	1.68113	0.0936562	Min_Temperature	Bumilleriopsis	0.0920262	Coef_EpiE.txt_Bumilleriopsis	1	1.04877e-05	-5063.36	2.90557	0.088274	0.0980823	Epiphyte	Eukaryotes
0.000145568	6.40241e-05	2.27365	0.02361	Potential_Evapotranspiration	Bumilleriopsis	0.0920262	Coef_EpiE.txt_Bumilleriopsis	1	1.05594e-05	-5060.97	5.29658	0.0213674	0.0305248	Epiphyte	Eukaryotes
-0.000212002	4.57799e-05	-4.63091	5.19039e-06	Precipitation	Bumilleriopsis	0.0920262	Coef_EpiE.txt_Bumilleriopsis	1	1.10573e-05	-5044.8	21.4689	3.59607e-06	3.59607e-05	Epiphyte	Eukaryotes
6.02562e-05	1.84979e-05	3.25747	0.00123746	Runoff	Bumilleriopsis	0.0920262	Coef_EpiE.txt_Bumilleriopsis	1	1.07259e-05	-5055.48	10.7869	0.00102219	0.00229759	Epiphyte	Eukaryotes
8.47268e-05	2.64648e-05	3.20149	0.00149623	Soil_Moisture	Bumilleriopsis	0.0920262	Coef_EpiE.txt_Bumilleriopsis	1	1.07148e-05	-5055.84	10.4248	0.00124337	0.00229759	Epiphyte	Eukaryotes
-7.63967e-05	5.01129e-05	-1.52449	0.128316	Vapor_Pressure	Bumilleriopsis	0.0920262	Coef_EpiE.txt_Bumilleriopsis	1	1.04724e-05	-5063.88	2.3911	0.122028	0.122028	Epiphyte	Eukaryotes
-0.000123933	5.6662e-05	-2.18723	0.0294064	Vapor_Pressure_Deficit	Bumilleriopsis	0.0920262	Coef_EpiE.txt_Bumilleriopsis	1	1.05476e-05	-5061.36	4.90433	0.0267894	0.0334867	Epiphyte	Eukaryotes
0.000131356	3.58727e-05	3.66172	0.000290398	Wind_Speed	Bumilleriopsis	0.0920262	Coef_EpiE.txt_Bumilleriopsis	1	1.08115e-05	-5052.69	13.5761	0.000229089	0.00114545	Epiphyte	Eukaryotes
0.000238917	8.60308e-05	2.77711	0.00578404	Climate_Water_Deficit	Burkholderia.Caballeronia.Paraburkholderia	0.0622984	Coef_EpiB.txt_Burkholderia.Caballeronia.Paraburkholderia	1	0.000312198	-3882.27	7.76006	0.00534142	0.00667677	Epiphyte	Bacteria
-0.00032805	7.78517e-05	-4.21378	3.21011e-05	Downward_Surface_Shortwave_Radiation	Burkholderia.Caballeronia.Paraburkholderia	0.0622984	Coef_EpiB.txt_Burkholderia.Caballeronia.Paraburkholderia	1	0.000321088	-3872.41	17.6153	2.7041e-05	0.000135205	Epiphyte	Bacteria
-0.00024525	6.88782e-05	-3.56063	0.000421872	Palmer_Drought_Severity_Index	Burkholderia.Caballeronia.Paraburkholderia	0.0622984	Coef_EpiB.txt_Burkholderia.Caballeronia.Paraburkholderia	1	0.000316594	-3877.36	12.6673	0.000372116	0.000620193	Epiphyte	Bacteria
0.00028763	8.0355e-05	3.57949	0.000393587	Soil_Moisture	Burkholderia.Caballeronia.Paraburkholderia	0.0622984	Coef_EpiB.txt_Burkholderia.Caballeronia.Paraburkholderia	1	0.000316713	-3877.23	12.7994	0.000346739	0.000620193	Epiphyte	Bacteria
-0.000121599	6.16837e-05	-1.97132	0.0494856	Vapor_Pressure	Burkholderia.Caballeronia.Paraburkholderia	0.0622984	Coef_EpiB.txt_Burkholderia.Caballeronia.Paraburkholderia	1	0.000308811	-3886.1	3.9316	0.0473868	0.0473868	Epiphyte	Bacteria
-6.39548e-06	4.64728e-06	-1.37618	0.169662	Climate_Water_Deficit	Burkholderiaceae_unclassified	0.0560388	Coef_EpiB.txt_Burkholderiaceae_unclassified	1	8.94794e-07	-5935.3	1.9271	0.165076	0.165076	Epiphyte	Bacteria
-8.38256e-06	4.02443e-06	-2.08292	0.0379966	Min_Temperature	Burkholderiaceae_unclassified	0.0560388	Coef_EpiB.txt_Burkholderiaceae_unclassified	1	9.01118e-07	-5932.83	4.39916	0.0359566	0.0539349	Epiphyte	Bacteria
1.85572e-05	6.01602e-06	3.08464	0.00220306	Potential_Evapotranspiration	Burkholderiaceae_unclassified	0.0560388	Coef_EpiB.txt_Burkholderiaceae_unclassified	1	9.14509e-07	-5927.65	9.57675	0.00197057	0.00394114	Epiphyte	Bacteria
1.90828e-05	5.38477e-06	3.54385	0.000448802	Precipitation	Burkholderiaceae_unclassified	0.0560388	Coef_EpiB.txt_Burkholderiaceae_unclassified	1	9.22383e-07	-5924.64	12.5861	0.000388632	0.0011659	Epiphyte	Bacteria
-6.66966e-06	3.75203e-06	-1.77761	0.0763508	Runoff	Burkholderiaceae_unclassified	0.0560388	Coef_EpiB.txt_Burkholderiaceae_unclassified	1	8.98069e-07	-5934.02	3.20949	0.0732123	0.0878547	Epiphyte	Bacteria
-2.47478e-05	6.36175e-06	-3.89009	0.0001203	Wind_Speed	Burkholderiaceae_unclassified	0.0560388	Coef_EpiB.txt_Burkholderiaceae_unclassified	1	9.29042e-07	-5922.12	15.1108	0.000101384	0.000608302	Epiphyte	Bacteria
0.00165191	0.000730099	2.26259	0.0242862	Climate_Water_Deficit	Burkholderiales_unclassified	0.0436315	Coef_EpiB.txt_Burkholderiales_unclassified	1	0.0106323	-2639.93	5.19998	0.0225871	0.0327559	Epiphyte	Bacteria
0.00373497	0.00113195	3.29958	0.00106994	Min_Temperature	Burkholderiales_unclassified	0.0436315	Coef_EpiB.txt_Burkholderiales_unclassified	1	0.0108085	-2634.17	10.968	0.000926987	0.00324446	Epiphyte	Bacteria
-0.0014704	0.000674952	-2.17852	0.0300475	Precipitation	Burkholderiales_unclassified	0.0436315	Coef_EpiB.txt_Burkholderiales_unclassified	1	0.0106209	-2640.31	4.82336	0.0280765	0.0327559	Epiphyte	Bacteria
0.000611809	0.000468645	1.30549	0.192603	Runoff	Burkholderiales_unclassified	0.0436315	Coef_EpiB.txt_Burkholderiales_unclassified	1	0.010528	-2643.39	1.73972	0.187174	0.187174	Epiphyte	Bacteria
-0.00220533	0.000916978	-2.405	0.0167017	Vapor_Pressure	Burkholderiales_unclassified	0.0436315	Coef_EpiB.txt_Burkholderiales_unclassified	1	0.0106526	-2639.26	5.86958	0.0154047	0.0327559	Epiphyte	Bacteria
-0.00363452	0.00108279	-3.35661	0.000877539	Vapor_Pressure_Deficit	Burkholderiales_unclassified	0.0436315	Coef_EpiB.txt_Burkholderiales_unclassified	1	0.0108201	-2633.79	11.3443	0.000756808	0.00324446	Epiphyte	Bacteria
0.00176086	0.000783473	2.2475	0.0252431	Wind_Speed	Burkholderiales_unclassified	0.0436315	Coef_EpiB.txt_Burkholderiales_unclassified	1	0.0106303	-2640	5.13138	0.023497	0.0327559	Epiphyte	Bacteria
-0.000884295	0.000376961	-2.34585	0.0195477	Downward_Surface_Shortwave_Radiation	Bursariomorphida_unclassified	0.018434	Coef_EpiE.txt_Bursariomorphida_unclassified	1	0.00178557	-3272.17	5.53862	0.0186013	0.0744051	Epiphyte	Eukaryotes
0.000240289	0.000159711	1.50452	0.133359	Palmer_Drought_Severity_Index	Bursariomorphida_unclassified	0.018434	Coef_EpiE.txt_Bursariomorphida_unclassified	1	0.00176912	-3275.42	2.28882	0.130309	0.173746	Epiphyte	Eukaryotes
0.000742426	0.000373572	1.98737	0.0476697	Potential_Evapotranspiration	Bursariomorphida_unclassified	0.018434	Coef_EpiE.txt_Bursariomorphida_unclassified	1	0.00177768	-3273.73	3.98401	0.0459341	0.0918681	Epiphyte	Eukaryotes
-0.000218998	0.000166923	-1.31197	0.190401	Vapor_Pressure	Bursariomorphida_unclassified	0.018434	Coef_EpiE.txt_Bursariomorphida_unclassified	1	0.00176636	-3275.97	1.7418	0.18691	0.18691	Epiphyte	Eukaryotes
-0.00231157	0.000917706	-2.51886	0.0122238	Downward_Surface_Shortwave_Radiation	Buttiauxella	0.0209964	Coef_EpiB.txt_Buttiauxella	1	0.00710804	-2787.27	6.37803	0.0115541	0.04083	Epiphyte	Bacteria
0.00229459	0.00106544	2.15366	0.0319575	Max_Temperature	Buttiauxella	0.0209964	Coef_EpiB.txt_Buttiauxella	1	0.00707362	-2788.98	4.674	0.0306225	0.04083	Epiphyte	Bacteria
0.000584138	0.000329836	1.771	0.0774418	Soil_Moisture	Buttiauxella	0.0209964	Coef_EpiB.txt_Buttiauxella	1	0.00704332	-2790.48	3.16741	0.0751213	0.0751213	Epiphyte	Bacteria
-0.00220519	0.000979213	-2.252	0.0249486	Vapor_Pressure	Buttiauxella	0.0209964	Coef_EpiB.txt_Buttiauxella	1	0.00708236	-2788.54	5.10747	0.023823	0.04083	Epiphyte	Bacteria
0.00021973	7.56351e-05	2.90513	0.00390921	Climate_Water_Deficit	C0119_ge	0.0734877	Coef_EpiB.txt_C0119_ge	1	0.000118687	-4217.74	8.5321	0.00348938	0.00610641	Epiphyte	Bacteria
0.000634784	0.000137988	4.60029	5.94531e-06	Downward_Surface_Shortwave_Radiation	C0119_ge	0.0734877	Coef_EpiB.txt_C0119_ge	1	0.000122983	-4205.26	21.0145	4.55832e-06	1.59541e-05	Epiphyte	Bacteria
-0.000377296	0.000168089	-2.24463	0.0254291	Max_Temperature	C0119_ge	0.0734877	Coef_EpiB.txt_C0119_ge	1	0.000117538	-4221.15	5.11836	0.023674	0.0276197	Epiphyte	Bacteria
0.000535974	0.000163006	3.28806	0.00111329	Min_Temperature	C0119_ge	0.0734877	Coef_EpiB.txt_C0119_ge	1	0.000119488	-4215.38	10.8927	0.000965436	0.00225268	Epiphyte	Bacteria
-8.81853e-05	4.70917e-05	-1.87263	0.06197	Palmer_Drought_Severity_Index	C0119_ge	0.0734877	Coef_EpiB.txt_C0119_ge	1	0.000117021	-4222.7	3.57031	0.0588212	0.0588212	Epiphyte	Bacteria
0.000143821	5.30916e-05	2.70891	0.00708909	Soil_Moisture	C0119_ge	0.0734877	Coef_EpiB.txt_C0119_ge	1	0.000118315	-4218.84	7.43016	0.00641395	0.00897953	Epiphyte	Bacteria
-0.000607349	0.000131041	-4.63482	5.08369e-06	Vapor_Pressure_Deficit	C0119_ge	0.0734877	Coef_EpiB.txt_C0119_ge	1	0.000123091	-4204.95	21.3217	3.8832e-06	1.59541e-05	Epiphyte	Bacteria
0.000110021	8.52598e-05	1.29042	0.197778	Climate_Water_Deficit	CCD24_ge	0.140984	Coef_EpiB.txt_CCD24_ge	1	0.000243403	-3963.64	1.70485	0.191655	0.191655	Epiphyte	Bacteria
-0.00114952	0.000241819	-4.75363	2.94816e-06	Downward_Surface_Shortwave_Radiation	CCD24_ge	0.140984	Coef_EpiB.txt_CCD24_ge	1	0.000258228	-3942.89	22.4576	2.1483e-06	5.72879e-06	Epiphyte	Bacteria
0.000562145	0.000230777	2.43588	0.0153658	Min_Temperature	CCD24_ge	0.140984	Coef_EpiB.txt_CCD24_ge	1	0.000246426	-3959.31	6.03742	0.0140057	0.0224092	Epiphyte	Bacteria
0.000512252	0.000275913	1.85657	0.0642316	Potential_Evapotranspiration	CCD24_ge	0.140984	Coef_EpiB.txt_CCD24_ge	1	0.000244665	-3961.82	3.51986	0.0606374	0.0692999	Epiphyte	Bacteria
-0.000662437	0.000132657	-4.9936	9.46522e-07	Precipitation	CCD24_ge	0.140984	Coef_EpiB.txt_CCD24_ge	1	0.000259885	-3940.64	24.7023	6.69045e-07	2.67618e-06	Epiphyte	Bacteria
0.000636154	9.4497e-05	6.732	7.07918e-11	Soil_Moisture	CCD24_ge	0.140984	Coef_EpiB.txt_CCD24_ge	1	0.000274322	-3921.67	43.6785	3.87008e-11	3.09606e-10	Epiphyte	Bacteria
-0.000509205	0.000189264	-2.69044	0.00748595	Vapor_Pressure	CCD24_ge	0.140984	Coef_EpiB.txt_CCD24_ge	1	0.00024735	-3957.99	7.35145	0.00670088	0.0134018	Epiphyte	Bacteria
0.00022347	0.000101965	2.19162	0.0290805	Wind_Speed	CCD24_ge	0.140984	Coef_EpiB.txt_CCD24_ge	1	0.000245626	-3960.45	4.89532	0.0269295	0.035906	Epiphyte	Bacteria
1.07941e-05	6.85325e-06	1.57504	0.116161	Min_Temperature	CCM19a_ge	0.0393545	Coef_EpiB.txt_CCM19a_ge	1	3.07376e-06	-5506.15	2.50762	0.113297	0.151062	Epiphyte	Bacteria
-9.36574e-06	5.93731e-06	-1.57744	0.115609	Potential_Evapotranspiration	CCM19a_ge	0.0393545	Coef_EpiB.txt_CCM19a_ge	1	3.07382e-06	-5506.14	2.51523	0.112751	0.151062	Epiphyte	Bacteria
1.23278e-05	5.07056e-06	2.43124	0.0155544	Runoff	CCM19a_ge	0.0393545	Coef_EpiB.txt_CCM19a_ge	1	3.10401e-06	-5502.71	5.94571	0.0147532	0.0590126	Epiphyte	Bacteria
7.26459e-06	6.98005e-06	1.04076	0.298711	Snow_Water_Equivalent	CCM19a_ge	0.0393545	Coef_EpiB.txt_CCM19a_ge	1	3.06143e-06	-5507.56	1.09713	0.294897	0.294897	Epiphyte	Bacteria
0.00492534	0.000753455	6.537	2.31571e-10	Climate_Water_Deficit	CL500.29_marine_group	0.323942	Coef_EpiB.txt_CL500.29_marine_group	1	0.00448768	-2932.69	41.7869	1.01785e-10	4.07141e-10	Epiphyte	Bacteria
0.00379725	0.00137109	2.7695	0.0059242	Downward_Surface_Shortwave_Radiation	CL500.29_marine_group	0.323942	Coef_EpiB.txt_CL500.29_marine_group	1	0.0040744	-2966.61	7.87611	0.0050092	0.00667894	Epiphyte	Bacteria
-0.0131834	0.00248003	-5.31581	1.93327e-07	Max_Temperature	CL500.29_marine_group	0.323942	Coef_EpiB.txt_CL500.29_marine_group	1	0.00431706	-2946.3	28.1823	1.10407e-07	2.64977e-07	Epiphyte	Bacteria
0.0119964	0.00173656	6.90813	2.44795e-11	Min_Temperature	CL500.29_marine_group	0.323942	Coef_EpiB.txt_CL500.29_marine_group	1	0.00454649	-2928.12	46.3572	9.8544e-12	5.91264e-11	Epiphyte	Bacteria
0.00684428	0.00134028	5.10659	5.49062e-07	Palmer_Drought_Severity_Index	CL500.29_marine_group	0.323942	Coef_EpiB.txt_CL500.29_marine_group	1	0.00429136	-2948.4	26.0864	3.26481e-07	6.52961e-07	Epiphyte	Bacteria
0.0102488	0.0021409	4.78712	2.53412e-06	Potential_Evapotranspiration	CL500.29_marine_group	0.323942	Coef_EpiB.txt_CL500.29_marine_group	1	0.00425411	-2951.46	23.0259	1.59836e-06	2.74005e-06	Epiphyte	Bacteria
-0.00266744	0.000901494	-2.95891	0.00330504	Precipitation	CL500.29_marine_group	0.323942	Coef_EpiB.txt_CL500.29_marine_group	1	0.00408719	-2965.51	8.97612	0.00273531	0.00410296	Epiphyte	Bacteria
-0.00116775	0.000499821	-2.33633	0.020058	Runoff	CL500.29_marine_group	0.323942	Coef_EpiB.txt_CL500.29_marine_group	1	0.00404833	-2968.86	5.6231	0.0177253	0.0193367	Epiphyte	Bacteria
-0.00266761	0.0010871	-2.45389	0.0146362	Soil_Moisture	CL500.29_marine_group	0.323942	Coef_EpiB.txt_CL500.29_marine_group	1	0.00405497	-2968.28	6.1981	0.0127887	0.0153465	Epiphyte	Bacteria
0.00205375	0.00169178	1.21396	0.225612	Vapor_Pressure	CL500.29_marine_group	0.323942	Coef_EpiB.txt_CL500.29_marine_group	1	0.00400136	-2972.95	1.52704	0.216557	0.216557	Epiphyte	Bacteria
-0.0123397	0.00145127	-8.50268	6.05255e-16	Vapor_Pressure_Deficit	CL500.29_marine_group	0.323942	Coef_EpiB.txt_CL500.29_marine_group	1	0.00483613	-2906.45	68.035	1.60622e-16	1.92746e-15	Epiphyte	Bacteria
0.00736026	0.00125929	5.84476	1.19482e-08	Wind_Speed	CL500.29_marine_group	0.323942	Coef_EpiB.txt_CL500.29_marine_group	1	0.00438665	-2940.69	33.7947	6.12466e-09	1.8374e-08	Epiphyte	Bacteria
-0.00077944	0.000386843	-2.01487	0.0447047	Climate_Water_Deficit	Caedibacter	0.0404576	Coef_EpiB.txt_Caedibacter	1	0.00320684	-3054.65	4.16623	0.0412373	0.0458193	Epiphyte	Bacteria
0.00274955	0.00109773	2.50476	0.012721	Downward_Surface_Shortwave_Radiation	Caedibacter	0.0404576	Coef_EpiB.txt_Caedibacter	1	0.00322748	-3052.4	6.41775	0.0112985	0.022597	Epiphyte	Bacteria
-0.00415313	0.00137043	-3.03053	0.00262842	Max_Temperature	Caedibacter	0.0404576	Coef_EpiB.txt_Caedibacter	1	0.0032546	-3049.46	9.35546	0.00222323	0.0144914	Epiphyte	Bacteria
0.00151642	0.000689673	2.19875	0.0285692	Palmer_Drought_Severity_Index	Caedibacter	0.0404576	Coef_EpiB.txt_Caedibacter	1	0.00321406	-3053.86	4.95574	0.0260042	0.0344395	Epiphyte	Bacteria
0.00212359	0.000806618	2.63272	0.00885709	Precipitation	Caedibacter	0.0404576	Coef_EpiB.txt_Caedibacter	1	0.00323361	-3051.73	7.08347	0.0077798	0.0194495	Epiphyte	Bacteria
-0.00118629	0.000507462	-2.33769	0.0199829	Runoff	Caedibacter	0.0404576	Coef_EpiB.txt_Caedibacter	1	0.00321994	-3053.22	5.59674	0.0179939	0.0299898	Epiphyte	Bacteria
-0.000538513	0.000288158	-1.86881	0.0625088	Snow_Water_Equivalent	Caedibacter	0.0404576	Coef_EpiB.txt_Caedibacter	1	0.00320156	-3055.23	3.58705	0.0582314	0.0582314	Epiphyte	Bacteria
-0.00243858	0.000863798	-2.82308	0.00503654	Soil_Moisture	Caedibacter	0.0404576	Coef_EpiB.txt_Caedibacter	1	0.00324329	-3050.68	8.1327	0.00434741	0.0144914	Epiphyte	Bacteria
0.00258528	0.000903999	2.85983	0.00450057	Vapor_Pressure	Caedibacter	0.0404576	Coef_EpiB.txt_Caedibacter	1	0.00324523	-3050.47	8.34326	0.00387121	0.0144914	Epiphyte	Bacteria
0.0013763	0.000632397	2.17633	0.0302184	Vapor_Pressure_Deficit	Caedibacter	0.0404576	Coef_EpiB.txt_Caedibacter	1	0.00321315	-3053.96	4.85591	0.0275516	0.0344395	Epiphyte	Bacteria
0.000454053	0.00015009	3.02519	0.002674	Climate_Water_Deficit	Caenimonas	0.22735	Coef_EpiB.txt_Caenimonas	1	0.00019042	-4045.81	9.32296	0.002263	0.00311727	Epiphyte	Bacteria
-0.00216132	0.000289708	-7.46033	7.27197e-13	Downward_Surface_Shortwave_Radiation	Caenimonas	0.22735	Coef_EpiB.txt_Caenimonas	1	0.000215782	-4001.92	53.2119	2.99447e-13	2.99447e-12	Epiphyte	Bacteria
0.000924227	0.000355306	2.60122	0.00969526	Min_Temperature	Caenimonas	0.22735	Coef_EpiB.txt_Caenimonas	1	0.000189119	-4048.21	6.91664	0.00853974	0.00948859	Epiphyte	Bacteria
0.000845859	0.00015257	5.54408	5.93953e-08	Palmer_Drought_Severity_Index	Caenimonas	0.22735	Coef_EpiB.txt_Caenimonas	1	0.000202192	-4024.75	30.378	3.55541e-08	8.88852e-08	Epiphyte	Bacteria
0.00186069	0.000331636	5.61064	4.184e-08	Potential_Evapotranspiration	Caenimonas	0.22735	Coef_EpiB.txt_Caenimonas	1	0.000202597	-4024.05	31.0802	2.47587e-08	8.25291e-08	Epiphyte	Bacteria
-0.000863968	0.000144596	-5.97505	5.80462e-09	Precipitation	Caenimonas	0.22735	Coef_EpiB.txt_Caenimonas	1	0.000204899	-4020.08	35.0469	3.21861e-09	1.60931e-08	Epiphyte	Bacteria
0.000112485	6.99958e-05	1.60703	0.108976	Snow_Water_Equivalent	Caenimonas	0.22735	Coef_EpiB.txt_Caenimonas	1	0.000186837	-4052.47	2.65602	0.103158	0.103158	Epiphyte	Bacteria
-0.000727308	0.000242774	-2.99582	0.00293807	Vapor_Pressure	Caenimonas	0.22735	Coef_EpiB.txt_Caenimonas	1	0.000190323	-4045.98	9.14512	0.00249382	0.00311727	Epiphyte	Bacteria
-0.000907922	0.000293129	-3.09734	0.00211519	Vapor_Pressure_Deficit	Caenimonas	0.22735	Coef_EpiB.txt_Caenimonas	1	0.000190661	-4045.36	9.76674	0.00177697	0.00296161	Epiphyte	Bacteria
0.00108773	0.000231966	4.68919	3.9776e-06	Wind_Speed	Caenimonas	0.22735	Coef_EpiB.txt_Caenimonas	1	0.000197421	-4033.13	21.9961	2.73206e-06	5.46412e-06	Epiphyte	Bacteria
-1.64272e-05	8.26524e-06	-1.9875	0.0476524	Precipitation	Caldalkalibacillus	0.0137652	Coef_EpiB.txt_Caldalkalibacillus	1	4.66429e-06	-5361.77	3.97313	0.0462317	0.100599	Epiphyte	Bacteria
1.15706e-05	7.43647e-06	1.55592	0.120638	Runoff	Caldalkalibacillus	0.0137652	Coef_EpiB.txt_Caldalkalibacillus	1	4.64396e-06	-5363.3	2.4403	0.118254	0.118254	Epiphyte	Bacteria
1.39267e-05	7.63056e-06	1.82513	0.0688416	Wind_Speed	Caldalkalibacillus	0.0137652	Coef_EpiB.txt_Caldalkalibacillus	1	4.65606e-06	-5362.39	3.35341	0.0670659	0.100599	Epiphyte	Bacteria
2.06782e-05	1.08774e-05	1.90102	0.0581298	Min_Temperature	Caldicoprobacter	0.0296884	Coef_EpiB.txt_Caldicoprobacter	1	2.60681e-06	-5563.98	3.6471	0.056167	0.0748894	Epiphyte	Bacteria
1.42158e-05	6.17666e-06	2.30154	0.0219547	Snow_Water_Equivalent	Caldicoprobacter	0.0296884	Coef_EpiB.txt_Caldicoprobacter	1	2.61936e-06	-5562.3	5.33292	0.0209263	0.0711985	Epiphyte	Bacteria
-1.06807e-05	9.4679e-06	-1.12809	0.260063	Vapor_Pressure	Caldicoprobacter	0.0296884	Coef_EpiB.txt_Caldicoprobacter	1	2.58936e-06	-5566.34	1.28861	0.256304	0.256304	Epiphyte	Bacteria
1.01455e-05	4.84725e-06	2.09303	0.037074	Wind_Speed	Caldicoprobacter	0.0296884	Coef_EpiB.txt_Caldicoprobacter	1	2.61253e-06	-5563.21	4.4162	0.0355993	0.0711985	Epiphyte	Bacteria
-5.1679e-05	1.65385e-05	-3.12477	0.00192983	Downward_Surface_Shortwave_Radiation	Calditerricola	0.0297424	Coef_EpiB.txt_Calditerricola	1	3.476e-06	-5462.98	9.76813	0.00177563	0.00710252	Epiphyte	Bacteria
1.05517e-05	7.0087e-06	1.50552	0.133103	Palmer_Drought_Severity_Index	Calditerricola	0.0297424	Coef_EpiB.txt_Calditerricola	1	3.40275e-06	-5470.46	2.29184	0.130055	0.130055	Epiphyte	Bacteria
4.31078e-05	1.63987e-05	2.62874	0.00895247	Potential_Evapotranspiration	Calditerricola	0.0297424	Coef_EpiB.txt_Calditerricola	1	3.44812e-06	-5465.81	6.94102	0.00842409	0.0168482	Epiphyte	Bacteria
-1.47254e-05	7.32061e-06	-2.01149	0.0450483	Vapor_Pressure	Calditerricola	0.0297424	Coef_EpiB.txt_Calditerricola	1	3.42013e-06	-5468.67	4.08076	0.043374	0.057832	Epiphyte	Bacteria
2.47586e-05	1.31713e-05	1.87974	0.0610009	Climate_Water_Deficit	Candidatus_Accumulibacter	0.0811898	Coef_EpiB.txt_Candidatus_Accumulibacter	1	1.41447e-06	-5764.57	3.63957	0.0564216	0.0689598	Epiphyte	Bacteria
-8.16695e-05	2.97828e-05	-2.74217	0.00642754	Downward_Surface_Shortwave_Radiation	Candidatus_Accumulibacter	0.0811898	Coef_EpiB.txt_Candidatus_Accumulibacter	1	1.43093e-06	-5760.51	7.70056	0.00552036	0.015181	Epiphyte	Bacteria
6.07894e-05	3.1589e-05	1.92439	0.0551428	Min_Temperature	Candidatus_Accumulibacter	0.0811898	Coef_EpiB.txt_Candidatus_Accumulibacter	1	1.41517e-06	-5764.4	3.81357	0.0508391	0.0689598	Epiphyte	Bacteria
5.0656e-05	1.32908e-05	3.81136	0.000164113	Palmer_Drought_Severity_Index	Candidatus_Accumulibacter	0.0811898	Coef_EpiB.txt_Candidatus_Accumulibacter	1	1.45986e-06	-5753.49	14.7273	0.000124232	0.000962058	Epiphyte	Bacteria
8.6589e-05	3.42912e-05	2.52511	0.0120217	Potential_Evapotranspiration	Candidatus_Accumulibacter	0.0811898	Coef_EpiB.txt_Candidatus_Accumulibacter	1	1.42621e-06	-5761.67	6.54057	0.0105441	0.0193309	Epiphyte	Bacteria
-6.02373e-05	1.61697e-05	-3.72533	0.000228422	Precipitation	Candidatus_Accumulibacter	0.0811898	Coef_EpiB.txt_Candidatus_Accumulibacter	1	1.45719e-06	-5754.13	14.083	0.00017492	0.000962058	Epiphyte	Bacteria
1.41735e-05	6.91719e-06	2.04903	0.041229	Runoff	Candidatus_Accumulibacter	0.0811898	Coef_EpiB.txt_Candidatus_Accumulibacter	1	1.41722e-06	-5763.89	4.32043	0.0376574	0.0591759	Epiphyte	Bacteria
8.57211e-06	7.08393e-06	1.21008	0.227092	Snow_Water_Equivalent	Candidatus_Accumulibacter	0.0811898	Coef_EpiB.txt_Candidatus_Accumulibacter	1	1.40592e-06	-5766.7	1.51286	0.218704	0.218704	Epiphyte	Bacteria
-2.7253e-05	2.22623e-05	-1.22417	0.221737	Vapor_Pressure	Candidatus_Accumulibacter	0.0811898	Coef_EpiB.txt_Candidatus_Accumulibacter	1	1.40607e-06	-5766.67	1.54823	0.213397	0.218704	Epiphyte	Bacteria
-6.69467e-05	2.57132e-05	-2.60359	0.00963098	Vapor_Pressure_Deficit	Candidatus_Accumulibacter	0.0811898	Coef_EpiB.txt_Candidatus_Accumulibacter	1	1.42787e-06	-5761.26	6.94937	0.00838488	0.0184467	Epiphyte	Bacteria
6.6559e-05	2.05776e-05	3.23454	0.00133833	Wind_Speed	Candidatus_Accumulibacter	0.0811898	Coef_EpiB.txt_Candidatus_Accumulibacter	1	1.44308e-06	-5757.55	10.6688	0.00108958	0.00399512	Epiphyte	Bacteria
-0.000487496	0.000330569	-1.47472	0.141203	Climate_Water_Deficit	Candidatus_Alysiosphaera	0.0581072	Coef_EpiB.txt_Candidatus_Alysiosphaera	1	0.00524684	-2889.84	2.21207	0.136935	0.164322	Epiphyte	Bacteria
0.00059519	0.000352963	1.68627	0.0926511	Max_Temperature	Candidatus_Alysiosphaera	0.0581072	Coef_EpiB.txt_Candidatus_Alysiosphaera	1	0.00525697	-2889.16	2.88943	0.0891624	0.133744	Epiphyte	Bacteria
-0.00103411	0.000562126	-1.83964	0.0666827	Palmer_Drought_Severity_Index	Candidatus_Alysiosphaera	0.0581072	Coef_EpiB.txt_Candidatus_Alysiosphaera	1	0.00526517	-2888.61	3.43626	0.0637798	0.12756	Epiphyte	Bacteria
0.000332947	0.000297259	1.12006	0.263471	Snow_Water_Equivalent	Candidatus_Alysiosphaera	0.0581072	Coef_EpiB.txt_Candidatus_Alysiosphaera	1	0.00523289	-2890.77	1.27772	0.258323	0.258323	Epiphyte	Bacteria
0.00159571	0.000540849	2.95037	0.00339142	Soil_Moisture	Candidatus_Alysiosphaera	0.0581072	Coef_EpiB.txt_Candidatus_Alysiosphaera	1	0.00534581	-2883.28	8.77132	0.00306004	0.00918012	Epiphyte	Bacteria
-0.0015326	0.000511376	-2.99702	0.00292442	Wind_Speed	Candidatus_Alysiosphaera	0.0581072	Coef_EpiB.txt_Candidatus_Alysiosphaera	1	0.00535001	-2883	9.04731	0.00263081	0.00918012	Epiphyte	Bacteria
0.000253114	0.000139489	1.81458	0.0704751	Climate_Water_Deficit	Candidatus_Berkiella	0.0948015	Coef_EpiB.txt_Candidatus_Berkiella	1	0.000162929	-4096.53	3.40279	0.0650863	0.111577	Epiphyte	Bacteria
0.00030421	0.00020907	1.45506	0.14658	Downward_Surface_Shortwave_Radiation	Candidatus_Berkiella	0.0948015	Coef_EpiB.txt_Candidatus_Berkiella	1	0.000162367	-4097.74	2.19178	0.138748	0.166498	Epiphyte	Bacteria
-0.00120465	0.000499663	-2.41092	0.0164455	Max_Temperature	Candidatus_Berkiella	0.0948015	Coef_EpiB.txt_Candidatus_Berkiella	1	0.000164132	-4093.95	5.98476	0.01443	0.0432899	Epiphyte	Bacteria
0.000468193	0.000364557	1.28428	0.199923	Min_Temperature	Candidatus_Berkiella	0.0948015	Coef_EpiB.txt_Candidatus_Berkiella	1	0.000162144	-4098.23	1.70865	0.191161	0.191161	Epiphyte	Bacteria
0.000954594	0.000281656	3.38922	0.000783766	Palmer_Drought_Severity_Index	Candidatus_Berkiella	0.0948015	Coef_EpiB.txt_Candidatus_Berkiella	1	0.00016684	-4088.21	11.7304	0.000614875	0.00368925	Epiphyte	Bacteria
0.00071189	0.000433723	1.64135	0.101655	Potential_Evapotranspiration	Candidatus_Berkiella	0.0948015	Coef_EpiB.txt_Candidatus_Berkiella	1	0.000162643	-4097.15	2.78655	0.0950588	0.137283	Epiphyte	Bacteria
-0.000121307	8.88758e-05	-1.3649	0.173192	Runoff	Candidatus_Berkiella	0.0948015	Coef_EpiB.txt_Candidatus_Berkiella	1	0.000162246	-4098.01	1.9293	0.164835	0.17982	Epiphyte	Bacteria
-0.000142894	7.2563e-05	-1.96925	0.0497413	Snow_Water_Equivalent	Candidatus_Berkiella	0.0948015	Coef_EpiB.txt_Candidatus_Berkiella	1	0.000163208	-4095.93	4.00416	0.0453882	0.108932	Epiphyte	Bacteria
-0.000763713	0.000209341	-3.64818	0.000305782	Soil_Moisture	Candidatus_Berkiella	0.0948015	Coef_EpiB.txt_Candidatus_Berkiella	1	0.00016771	-4086.38	13.5559	0.000231556	0.00277868	Epiphyte	Bacteria
0.000578474	0.000360822	1.60321	0.109822	Vapor_Pressure	Candidatus_Berkiella	0.0948015	Coef_EpiB.txt_Candidatus_Berkiella	1	0.000162584	-4097.28	2.65905	0.102962	0.137283	Epiphyte	Bacteria
-0.000515522	0.000274964	-1.87487	0.0616724	Vapor_Pressure_Deficit	Candidatus_Berkiella	0.0948015	Coef_EpiB.txt_Candidatus_Berkiella	1	0.000163035	-4096.3	3.63149	0.0566959	0.111577	Epiphyte	Bacteria
0.000717492	0.000251917	2.84812	0.00466695	Wind_Speed	Candidatus_Berkiella	0.0948015	Coef_EpiB.txt_Candidatus_Berkiella	1	0.000165229	-4091.61	8.32431	0.00391179	0.0156472	Epiphyte	Bacteria
-6.07714e-05	2.14559e-05	-2.83239	0.00489157	Max_Temperature	Candidatus_Entotheonella	0.0314833	Coef_EpiB.txt_Candidatus_Entotheonella	1	3.34009e-06	-5474.98	8.06848	0.00450418	0.00875883	Epiphyte	Bacteria
-8.96425e-06	5.75177e-06	-1.55852	0.120027	Runoff	Candidatus_Entotheonella	0.0314833	Coef_EpiB.txt_Candidatus_Entotheonella	1	3.28717e-06	-5480.59	2.46257	0.116588	0.145735	Epiphyte	Bacteria
-7.36254e-06	6.97802e-06	-1.0551	0.292116	Snow_Water_Equivalent	Candidatus_Entotheonella	0.0314833	Coef_EpiB.txt_Candidatus_Entotheonella	1	3.27472e-06	-5481.92	1.13078	0.287609	0.287609	Epiphyte	Bacteria
3.34346e-05	1.20164e-05	2.78242	0.00569235	Vapor_Pressure	Candidatus_Entotheonella	0.0314833	Coef_EpiB.txt_Candidatus_Entotheonella	1	3.33743e-06	-5475.26	7.78942	0.0052553	0.00875883	Epiphyte	Bacteria
4.98669e-05	1.59951e-05	3.11764	0.00197631	Vapor_Pressure_Deficit	Candidatus_Entotheonella	0.0314833	Coef_EpiB.txt_Candidatus_Entotheonella	1	3.35615e-06	-5473.3	9.75196	0.00179132	0.00875883	Epiphyte	Bacteria
0.00017397	5.63028e-05	3.0899	0.00216594	Max_Temperature	Candidatus_Finniella	0.0906046	Coef_EpiB.txt_Candidatus_Finniella	1	4.66389e-06	-5353.8	9.63664	0.00190734	0.00267028	Epiphyte	Bacteria
-3.20206e-05	1.30136e-05	-2.46055	0.0143648	Palmer_Drought_Severity_Index	Candidatus_Finniella	0.0906046	Coef_EpiB.txt_Candidatus_Finniella	1	4.61768e-06	-5357.29	6.14146	0.0132048	0.0132048	Epiphyte	Bacteria
-0.000227623	5.18312e-05	-4.39161	1.50094e-05	Potential_Evapotranspiration	Candidatus_Finniella	0.0906046	Coef_EpiB.txt_Candidatus_Finniella	1	4.79273e-06	-5344.23	19.2012	1.1764e-05	8.23482e-05	Epiphyte	Bacteria
-2.94353e-05	1.02815e-05	-2.86295	0.00445519	Snow_Water_Equivalent	Candidatus_Finniella	0.0906046	Coef_EpiB.txt_Candidatus_Finniella	1	4.64602e-06	-5355.15	8.289	0.00398859	0.00465336	Epiphyte	Bacteria
5.6437e-05	1.74298e-05	3.23795	0.00132147	Soil_Moisture	Candidatus_Finniella	0.0906046	Coef_EpiB.txt_Candidatus_Finniella	1	4.67628e-06	-5352.87	10.5682	0.00115052	0.00201341	Epiphyte	Bacteria
-0.000149844	3.93593e-05	-3.80709	0.000166529	Vapor_Pressure	Candidatus_Finniella	0.0906046	Coef_EpiB.txt_Candidatus_Finniella	1	4.72933e-06	-5348.91	14.5272	0.000138154	0.000483537	Epiphyte	Bacteria
7.06453e-05	2.08878e-05	3.38213	0.000802314	Vapor_Pressure_Deficit	Candidatus_Finniella	0.0906046	Coef_EpiB.txt_Candidatus_Finniella	1	4.68891e-06	-5351.92	11.5147	0.000690495	0.00161115	Epiphyte	Bacteria
-0.00175732	0.00050019	-3.5133	0.000501493	Max_Temperature	Candidatus_Jidaibacter	0.0430998	Coef_EpiB.txt_Candidatus_Jidaibacter	1	0.000532422	-3694.91	12.3385	0.000443703	0.00110926	Epiphyte	Bacteria
0.000298824	0.000121885	2.4517	0.0147135	Palmer_Drought_Severity_Index	Candidatus_Jidaibacter	0.0430998	Coef_EpiB.txt_Candidatus_Jidaibacter	1	0.000522987	-3701.18	6.06271	0.0138066	0.0138066	Epiphyte	Bacteria
0.00140414	0.000427176	3.28702	0.00111665	Potential_Evapotranspiration	Candidatus_Jidaibacter	0.0430998	Coef_EpiB.txt_Candidatus_Jidaibacter	1	0.000530129	-3696.42	10.8238	0.00100204	0.00167006	Epiphyte	Bacteria
-0.00043179	0.000157718	-2.73774	0.00650703	Soil_Moisture	Candidatus_Jidaibacter	0.0430998	Coef_EpiB.txt_Candidatus_Jidaibacter	1	0.000525198	-3699.7	7.54392	0.00602131	0.00752663	Epiphyte	Bacteria
0.00121207	0.000329691	3.67638	0.000274243	Vapor_Pressure	Candidatus_Jidaibacter	0.0430998	Coef_EpiB.txt_Candidatus_Jidaibacter	1	0.000534169	-3693.76	13.4883	0.000240055	0.00110926	Epiphyte	Bacteria
-0.000381734	0.000196169	-1.94595	0.0524727	Max_Temperature	Candidatus_Kaiserbacteria_ge	0.0450489	Coef_EpiB.txt_Candidatus_Kaiserbacteria_ge	1	0.0007324	-3582.97	3.83158	0.0502955	0.125739	Epiphyte	Bacteria
0.00061751	0.000213593	2.89106	0.00408278	Min_Temperature	Candidatus_Kaiserbacteria_ge	0.0450489	Coef_EpiB.txt_Candidatus_Kaiserbacteria_ge	1	0.000742	-3578.4	8.40219	0.00374769	0.0187385	Epiphyte	Bacteria
0.000148594	0.000117845	1.26093	0.208186	Palmer_Drought_Severity_Index	Candidatus_Kaiserbacteria_ge	0.0450489	Coef_EpiB.txt_Candidatus_Kaiserbacteria_ge	1	0.000727787	-3585.19	1.61388	0.203947	0.222906	Epiphyte	Bacteria
-0.000273589	0.000159987	-1.71007	0.0881521	Precipitation	Candidatus_Kaiserbacteria_ge	0.0450489	Coef_EpiB.txt_Candidatus_Kaiserbacteria_ge	1	0.000730589	-3583.84	2.96266	0.0852078	0.142013	Epiphyte	Bacteria
0.000194094	0.000160454	1.20965	0.22724	Soil_Moisture	Candidatus_Kaiserbacteria_ge	0.0450489	Coef_EpiB.txt_Candidatus_Kaiserbacteria_ge	1	0.000727521	-3585.32	1.48556	0.222906	0.222906	Epiphyte	Bacteria
5.66852e-05	4.02443e-05	1.40853	0.159868	Climate_Water_Deficit	Candidatus_Megaira	0.0217993	Coef_EpiB.txt_Candidatus_Megaira	1	0.000124098	-4212.09	1.99537	0.15778	0.15778	Epiphyte	Bacteria
5.28964e-05	3.63588e-05	1.45484	0.146614	Max_Temperature	Candidatus_Megaira	0.0217993	Coef_EpiB.txt_Candidatus_Megaira	1	0.000124145	-4211.96	2.12835	0.144596	0.15778	Epiphyte	Bacteria
3.60811e-05	1.05541e-05	3.41868	0.000704555	Min_Temperature	Candidatus_Nitrotoga	0.0564823	Coef_EpiB.txt_Candidatus_Nitrotoga	1	9.97672e-07	-5899.1	11.6937	0.000627127	0.00104521	Epiphyte	Bacteria
-1.85156e-05	5.08348e-06	-3.64231	0.000311671	Potential_Evapotranspiration	Candidatus_Nitrotoga	0.0564823	Coef_EpiB.txt_Candidatus_Nitrotoga	1	1.00209e-06	-5897.55	13.2441	0.000273438	0.000683595	Epiphyte	Bacteria
-1.34659e-05	4.45455e-06	-3.02295	0.00269053	Precipitation	Candidatus_Nitrotoga	0.0564823	Coef_EpiB.txt_Candidatus_Nitrotoga	1	9.90542e-07	-5901.62	9.17617	0.00245186	0.00306483	Epiphyte	Bacteria
1.76576e-05	4.66655e-06	3.78385	0.000182016	Soil_Moisture	Candidatus_Nitrotoga	0.0564823	Coef_EpiB.txt_Candidatus_Nitrotoga	1	1.00503e-06	-5896.52	14.2724	0.000158166	0.000683595	Epiphyte	Bacteria
-2.24795e-05	9.47253e-06	-2.37312	0.0181859	Vapor_Pressure	Candidatus_Nitrotoga	0.0564823	Coef_EpiB.txt_Candidatus_Nitrotoga	1	9.80734e-07	-5905.11	5.68338	0.0171263	0.0171263	Epiphyte	Bacteria
0.000592146	0.000406509	1.45666	0.146127	Climate_Water_Deficit	Candidatus_Ovatusbacter	0.0838111	Coef_EpiB.txt_Candidatus_Ovatusbacter	1	0.00367343	-3010.97	2.17098	0.140637	0.140637	Epiphyte	Bacteria
0.000857075	0.000587442	1.459	0.145484	Downward_Surface_Shortwave_Radiation	Candidatus_Ovatusbacter	0.0838111	Coef_EpiB.txt_Candidatus_Ovatusbacter	1	0.00367351	-3010.96	2.17791	0.140004	0.140637	Epiphyte	Bacteria
0.00249449	0.000789717	3.15871	0.00172592	Min_Temperature	Candidatus_Ovatusbacter	0.0838111	Coef_EpiB.txt_Candidatus_Ovatusbacter	1	0.00375729	-3003.05	10.0935	0.00148794	0.00373803	Epiphyte	Bacteria
-0.00094225	0.000291743	-3.22972	0.0013593	Palmer_Drought_Severity_Index	Candidatus_Ovatusbacter	0.0838111	Coef_EpiB.txt_Candidatus_Ovatusbacter	1	0.00376213	-3002.59	10.5456	0.00116466	0.00373803	Epiphyte	Bacteria
-0.000921461	0.000404031	-2.28067	0.0231826	Precipitation	Candidatus_Ovatusbacter	0.0838111	Coef_EpiB.txt_Candidatus_Ovatusbacter	1	0.00370631	-3007.84	5.29815	0.0213481	0.0284641	Epiphyte	Bacteria
0.00156214	0.000495173	3.15472	0.00174898	Soil_Moisture	Candidatus_Ovatusbacter	0.0838111	Coef_EpiB.txt_Candidatus_Ovatusbacter	1	0.00375702	-3003.07	10.0684	0.00150834	0.00373803	Epiphyte	Bacteria
-0.00185194	0.000612326	-3.02444	0.00267937	Vapor_Pressure	Candidatus_Ovatusbacter	0.0838111	Coef_EpiB.txt_Candidatus_Ovatusbacter	1	0.00374843	-3003.87	9.26459	0.00233627	0.00373803	Epiphyte	Bacteria
-0.00239563	0.000789512	-3.03432	0.00259539	Vapor_Pressure_Deficit	Candidatus_Ovatusbacter	0.0838111	Coef_EpiB.txt_Candidatus_Ovatusbacter	1	0.00374907	-3003.81	9.32443	0.00226119	0.00373803	Epiphyte	Bacteria
0.000266287	0.000134786	1.97562	0.0489917	Palmer_Drought_Severity_Index	Candidatus_Paracaedibacter	0.0328079	Coef_EpiB.txt_Candidatus_Paracaedibacter	1	0.00134048	-3372.81	3.93732	0.0472259	0.0629678	Epiphyte	Bacteria
0.000565145	0.000175541	3.21944	0.00140601	Precipitation	Candidatus_Paracaedibacter	0.0328079	Coef_EpiB.txt_Candidatus_Paracaedibacter	1	0.00136524	-3366.39	10.3602	0.00128762	0.00515047	Epiphyte	Bacteria
-0.000384492	0.000181545	-2.11788	0.0348976	Soil_Moisture	Candidatus_Paracaedibacter	0.0328079	Coef_EpiB.txt_Candidatus_Paracaedibacter	1	0.00134271	-3372.23	4.52101	0.0334811	0.0629678	Epiphyte	Bacteria
-0.000171666	0.000132485	-1.29574	0.195928	Vapor_Pressure	Candidatus_Paracaedibacter	0.0328079	Coef_EpiB.txt_Candidatus_Paracaedibacter	1	0.00133196	-3375.05	1.69909	0.192407	0.192407	Epiphyte	Bacteria
-2.1642e-05	2.03374e-05	-1.06415	0.288004	Climate_Water_Deficit	Candidatus_Rhabdochlamydia	0.0315475	Coef_EpiB.txt_Candidatus_Rhabdochlamydia	1	2.57823e-05	-4757.64	1.15023	0.283501	0.283501	Epiphyte	Bacteria
-1.89268e-05	1.71348e-05	-1.10458	0.27011	Downward_Surface_Shortwave_Radiation	Candidatus_Rhabdochlamydia	0.0315475	Coef_EpiB.txt_Candidatus_Rhabdochlamydia	1	2.57888e-05	-4757.56	1.23913	0.265638	0.283501	Epiphyte	Bacteria
7.02989e-05	2.33017e-05	3.0169	0.0027434	Palmer_Drought_Severity_Index	Candidatus_Rhabdochlamydia	0.0315475	Coef_EpiB.txt_Candidatus_Rhabdochlamydia	1	2.63759e-05	-4749.65	9.13994	0.00250089	0.0125045	Epiphyte	Bacteria
-4.66629e-05	2.08105e-05	-2.24227	0.0255786	Runoff	Candidatus_Rhabdochlamydia	0.0315475	Coef_EpiB.txt_Candidatus_Rhabdochlamydia	1	2.60725e-05	-4753.72	5.07831	0.024227	0.0605674	Epiphyte	Bacteria
-3.16247e-05	1.78744e-05	-1.76927	0.0777315	Snow_Water_Equivalent	Candidatus_Rhabdochlamydia	0.0315475	Coef_EpiB.txt_Candidatus_Rhabdochlamydia	1	2.59311e-05	-4755.62	3.17041	0.0749836	0.124973	Epiphyte	Bacteria
0.000321264	0.000120966	2.65583	0.00828299	Climate_Water_Deficit	Candidatus_Solibacter	0.0769962	Coef_EpiB.txt_Candidatus_Solibacter	1	0.000137462	-4162.19	7.18619	0.00734668	0.00944573	Epiphyte	Bacteria
-0.000303319	0.000125836	-2.41044	0.0164621	Downward_Surface_Shortwave_Radiation	Candidatus_Solibacter	0.0769962	Coef_EpiB.txt_Candidatus_Solibacter	1	0.000136971	-4163.45	5.93021	0.0148834	0.0167439	Epiphyte	Bacteria
0.000831652	0.000224229	3.70895	0.000242877	Min_Temperature	Candidatus_Solibacter	0.0769962	Coef_EpiB.txt_Candidatus_Solibacter	1	0.000140109	-4155.49	13.8816	0.0001947	0.000438075	Epiphyte	Bacteria
-0.000647459	0.000137338	-4.71434	3.53948e-06	Precipitation	Candidatus_Solibacter	0.0769962	Coef_EpiB.txt_Candidatus_Solibacter	1	0.000143454	-4147.21	22.1621	2.50567e-06	2.25511e-05	Epiphyte	Bacteria
0.000132134	6.13335e-05	2.15436	0.0319121	Runoff	Candidatus_Solibacter	0.0769962	Coef_EpiB.txt_Candidatus_Solibacter	1	0.000136509	-4164.63	4.74515	0.029381	0.029381	Epiphyte	Bacteria
0.000391808	9.28872e-05	4.2181	3.16105e-05	Soil_Moisture	Candidatus_Solibacter	0.0769962	Coef_EpiB.txt_Candidatus_Solibacter	1	0.000141703	-4151.52	17.8524	2.38724e-05	0.000107426	Epiphyte	Bacteria
-0.000459988	0.000152484	-3.01663	0.00274804	Vapor_Pressure	Candidatus_Solibacter	0.0769962	Coef_EpiB.txt_Candidatus_Solibacter	1	0.00013827	-4160.13	9.24413	0.00236251	0.00379773	Epiphyte	Bacteria
-0.000609077	0.000203323	-2.99562	0.00293934	Vapor_Pressure_Deficit	Candidatus_Solibacter	0.0769962	Coef_EpiB.txt_Candidatus_Solibacter	1	0.00013822	-4160.26	9.11745	0.00253182	0.00379773	Epiphyte	Bacteria
0.000496877	0.000128583	3.86424	0.000133388	Wind_Speed	Candidatus_Solibacter	0.0769962	Coef_EpiB.txt_Candidatus_Solibacter	1	0.000140574	-4154.33	15.0432	0.000105077	0.000315231	Epiphyte	Bacteria
0.00015861	0.000104624	1.51599	0.130451	Downward_Surface_Shortwave_Radiation	Candidatus_Udaeobacter	0.0575455	Coef_EpiB.txt_Candidatus_Udaeobacter	1	1.74109e-05	-4885.44	2.3646	0.124115	0.137906	Epiphyte	Bacteria
0.0001938	0.000111613	1.73635	0.0834082	Max_Temperature	Candidatus_Udaeobacter	0.0575455	Coef_EpiB.txt_Candidatus_Udaeobacter	1	1.74474e-05	-4884.71	3.09873	0.0783536	0.097942	Epiphyte	Bacteria
0.000173821	6.91253e-05	2.51457	0.0123787	Min_Temperature	Candidatus_Udaeobacter	0.0575455	Coef_EpiB.txt_Candidatus_Udaeobacter	1	1.76157e-05	-4881.34	6.4677	0.0109853	0.0236691	Epiphyte	Bacteria
6.22191e-05	2.99465e-05	2.07767	0.0384894	Palmer_Drought_Severity_Index	Candidatus_Udaeobacter	0.0575455	Coef_EpiB.txt_Candidatus_Udaeobacter	1	1.75136e-05	-4883.38	4.42834	0.0353469	0.0527149	Epiphyte	Bacteria
-0.000449051	0.000157691	-2.84766	0.00467202	Potential_Evapotranspiration	Candidatus_Udaeobacter	0.0575455	Coef_EpiB.txt_Candidatus_Udaeobacter	1	1.77065e-05	-4879.54	8.27324	0.00402336	0.0221107	Epiphyte	Bacteria
6.38442e-05	5.59324e-05	1.14145	0.254484	Precipitation	Candidatus_Udaeobacter	0.0575455	Coef_EpiB.txt_Candidatus_Udaeobacter	1	1.73603e-05	-4886.47	1.3425	0.246594	0.246594	Epiphyte	Bacteria
-5.00753e-05	2.4305e-05	-2.06029	0.0401313	Runoff	Candidatus_Udaeobacter	0.0575455	Coef_EpiB.txt_Candidatus_Udaeobacter	1	1.75099e-05	-4883.45	4.355	0.0369004	0.0527149	Epiphyte	Bacteria
-7.2599e-05	2.70294e-05	-2.68593	0.00758779	Snow_Water_Equivalent	Candidatus_Udaeobacter	0.0575455	Coef_EpiB.txt_Candidatus_Udaeobacter	1	1.7661e-05	-4880.44	7.3697	0.0066332	0.0221107	Epiphyte	Bacteria
-0.000295753	0.000106003	-2.79004	0.00556728	Vapor_Pressure	Candidatus_Udaeobacter	0.0575455	Coef_EpiB.txt_Candidatus_Udaeobacter	1	1.769e-05	-4879.86	7.94558	0.00482049	0.0221107	Epiphyte	Bacteria
9.79439e-05	3.93585e-05	2.48851	0.0133062	Wind_Speed	Candidatus_Udaeobacter	0.0575455	Coef_EpiB.txt_Candidatus_Udaeobacter	1	1.7609e-05	-4881.47	6.33549	0.0118346	0.0236691	Epiphyte	Bacteria
0.00510428	0.000961647	5.30785	1.98977e-07	Precipitation	Capsellina	0.0815161	Coef_EpiE.txt_Capsellina	1	0.0345107	-2230.68	27.553	1.5285e-07	7.64248e-07	Epiphyte	Eukaryotes
-0.00188391	0.000742195	-2.53829	0.0115786	Soil_Moisture	Capsellina	0.0815161	Coef_EpiE.txt_Capsellina	1	0.0325011	-2251.74	6.49453	0.0108207	0.0180345	Epiphyte	Eukaryotes
-0.00228447	0.000722896	-3.16016	0.00171633	Vapor_Pressure	Capsellina	0.0815161	Coef_EpiE.txt_Capsellina	1	0.0328288	-2248.21	10.016	0.00155183	0.00387958	Epiphyte	Eukaryotes
0.00135511	0.000721688	1.8777	0.0612661	Vapor_Pressure_Deficit	Capsellina	0.0815161	Coef_EpiE.txt_Capsellina	1	0.0322314	-2254.66	3.56886	0.0588729	0.0588729	Epiphyte	Eukaryotes
-0.00157681	0.000752473	-2.09551	0.0368542	Wind_Speed	Capsellina	0.0815161	Coef_EpiE.txt_Capsellina	1	0.0323114	-2253.79	4.43934	0.0351199	0.0438999	Epiphyte	Eukaryotes
-0.000351941	0.000152944	-2.3011	0.0219832	Max_Temperature	Cardiobacterium	0.0243482	Coef_EpiB.txt_Cardiobacterium	1	2.37658e-05	-4784.23	5.36166	0.0205841	0.0355151	Epiphyte	Bacteria
9.11748e-05	4.11313e-05	2.21668	0.0272987	Palmer_Drought_Severity_Index	Cardiobacterium	0.0243482	Coef_EpiB.txt_Cardiobacterium	1	2.37399e-05	-4784.61	4.97818	0.025669	0.0355151	Epiphyte	Bacteria
0.000277365	0.000128354	2.16093	0.0313901	Potential_Evapotranspiration	Cardiobacterium	0.0243482	Coef_EpiB.txt_Cardiobacterium	1	2.37233e-05	-4784.86	4.73261	0.0295959	0.0355151	Epiphyte	Bacteria
-6.33512e-05	2.39841e-05	-2.64139	0.00863358	Runoff	Cardiobacterium	0.0243482	Coef_EpiB.txt_Cardiobacterium	1	2.38802e-05	-4782.54	7.04766	0.00793687	0.0355151	Epiphyte	Bacteria
-7.65552e-05	4.25269e-05	-1.80016	0.0727114	Soil_Moisture	Cardiobacterium	0.0243482	Coef_EpiB.txt_Cardiobacterium	1	2.3626e-05	-4786.3	3.29104	0.0696589	0.0696589	Epiphyte	Bacteria
0.00024335	0.000102645	2.37078	0.018301	Vapor_Pressure	Cardiobacterium	0.0243482	Coef_EpiB.txt_Cardiobacterium	1	2.3788e-05	-4783.9	5.68864	0.0170751	0.0355151	Epiphyte	Bacteria
-0.000813558	0.000491357	-1.65574	0.0986949	Climate_Water_Deficit	Carnobacterium	0.0571331	Coef_EpiB.txt_Carnobacterium	1	0.00263964	-3124.97	2.81058	0.0936446	0.0936446	Epiphyte	Bacteria
0.00342277	0.00113215	3.02323	0.00269036	Max_Temperature	Carnobacterium	0.0571331	Coef_EpiB.txt_Carnobacterium	1	0.00268878	-3118.49	9.28409	0.00231153	0.00430722	Epiphyte	Bacteria
-0.00371932	0.00107799	-3.45023	0.000630427	Min_Temperature	Carnobacterium	0.0571331	Coef_EpiB.txt_Carnobacterium	1	0.00271001	-3115.73	12.0441	0.000519552	0.00233798	Epiphyte	Bacteria
-0.00308207	0.001023	-3.01276	0.0027824	Palmer_Drought_Severity_Index	Carnobacterium	0.0571331	Coef_EpiB.txt_Carnobacterium	1	0.00268829	-3118.56	9.22073	0.0023929	0.00430722	Epiphyte	Bacteria
-0.00291105	0.000916808	-3.1752	0.00163386	Potential_Evapotranspiration	Carnobacterium	0.0571331	Coef_EpiB.txt_Carnobacterium	1	0.00269601	-3117.55	10.2271	0.00138393	0.00415179	Epiphyte	Bacteria
0.00116932	0.000307573	3.80176	0.00017017	Runoff	Carnobacterium	0.0571331	Coef_EpiB.txt_Carnobacterium	1	0.00272958	-3113.21	14.5705	0.000135008	0.00121508	Epiphyte	Bacteria
0.00171915	0.000678667	2.53312	0.0117529	Soil_Moisture	Carnobacterium	0.0571331	Coef_EpiB.txt_Carnobacterium	1	0.00266787	-3121.23	6.54349	0.0105269	0.0135345	Epiphyte	Bacteria
0.0028242	0.00097201	2.90552	0.00390589	Vapor_Pressure_Deficit	Carnobacterium	0.0571331	Coef_EpiB.txt_Carnobacterium	1	0.00268342	-3119.19	8.5838	0.00339166	0.00508749	Epiphyte	Bacteria
-0.00223295	0.000898498	-2.48521	0.0134265	Wind_Speed	Carnobacterium	0.0571331	Coef_EpiB.txt_Carnobacterium	1	0.00266602	-3121.48	6.30048	0.0120705	0.0135793	Epiphyte	Bacteria
-2.67479e-05	1.14582e-05	-2.33439	0.0201469	Max_Temperature	Catellatospora	0.022731	Coef_EpiB.txt_Catellatospora	1	4.90416e-06	-5342.17	5.48506	0.0191797	0.0255729	Epiphyte	Bacteria
-1.69821e-05	1.05079e-05	-1.61612	0.10698	Precipitation	Catellatospora	0.022731	Coef_EpiB.txt_Catellatospora	1	4.86457e-06	-5345.01	2.63963	0.104228	0.104228	Epiphyte	Bacteria
2.93106e-05	1.25465e-05	2.33616	0.0200533	Vapor_Pressure	Catellatospora	0.022731	Coef_EpiB.txt_Catellatospora	1	4.90428e-06	-5342.16	5.49331	0.0190893	0.0255729	Epiphyte	Bacteria
2.48835e-05	9.67056e-06	2.57312	0.0104948	Wind_Speed	Catellatospora	0.022731	Coef_EpiB.txt_Catellatospora	1	4.92051e-06	-5341	6.65315	0.00989806	0.0255729	Epiphyte	Bacteria
3.08744e-05	1.12941e-05	2.73368	0.00659173	Climate_Water_Deficit	Catenulispora	0.112119	Coef_EpiB.txt_Catenulispora	1	1.13938e-06	-5840.48	7.65351	0.00566619	0.00779101	Epiphyte	Bacteria
-5.93649e-05	2.11683e-05	-2.80442	0.00533125	Downward_Surface_Shortwave_Radiation	Catenulispora	0.112119	Coef_EpiB.txt_Catenulispora	1	1.14067e-06	-5840.09	8.05016	0.00454997	0.00714996	Epiphyte	Bacteria
5.64522e-05	2.59062e-05	2.1791	0.0300122	Max_Temperature	Catenulispora	0.112119	Coef_EpiB.txt_Catenulispora	1	1.13042e-06	-5843.26	4.88246	0.0271309	0.029844	Epiphyte	Bacteria
7.74026e-05	2.25036e-05	3.43957	0.000655347	Min_Temperature	Catenulispora	0.112119	Coef_EpiB.txt_Catenulispora	1	1.15371e-06	-5836.1	12.0405	0.000520561	0.000954363	Epiphyte	Bacteria
-6.20571e-05	1.38693e-05	-4.47444	1.0473e-05	Precipitation	Catenulispora	0.112119	Coef_EpiB.txt_Catenulispora	1	1.18065e-06	-5828	20.1402	7.19666e-06	7.91632e-05	Epiphyte	Bacteria
2.38964e-05	6.4917e-06	3.68106	0.000270132	Runoff	Catenulispora	0.112119	Coef_EpiB.txt_Catenulispora	1	1.15937e-06	-5834.38	13.7567	0.000208072	0.000572199	Epiphyte	Bacteria
6.60608e-06	4.52141e-06	1.46107	0.144923	Snow_Water_Equivalent	Catenulispora	0.112119	Coef_EpiB.txt_Catenulispora	1	1.12183e-06	-5845.93	2.20335	0.137711	0.137711	Epiphyte	Bacteria
2.61225e-05	9.74329e-06	2.68108	0.00769734	Soil_Moisture	Catenulispora	0.112119	Coef_EpiB.txt_Catenulispora	1	1.13845e-06	-5840.77	7.36483	0.0066512	0.00812924	Epiphyte	Bacteria
-8.21428e-05	1.94465e-05	-4.22405	3.0872e-05	Vapor_Pressure	Catenulispora	0.112119	Coef_EpiB.txt_Catenulispora	1	1.17348e-06	-5830.13	18.0044	2.20393e-05	0.000100096	Epiphyte	Bacteria
-6.71009e-05	1.94661e-05	-3.44706	0.000638047	Vapor_Pressure_Deficit	Catenulispora	0.112119	Coef_EpiB.txt_Catenulispora	1	1.15388e-06	-5836.05	12.0921	0.00050635	0.000954363	Epiphyte	Bacteria
5.10299e-05	1.22234e-05	4.17479	3.79622e-05	Wind_Speed	Catenulispora	0.112119	Coef_EpiB.txt_Catenulispora	1	1.17212e-06	-5830.54	17.5972	2.72989e-05	0.000100096	Epiphyte	Bacteria
-0.000220204	8.6427e-05	-2.54786	0.0112705	Downward_Surface_Shortwave_Radiation	Catenuloplanes	0.0202763	Coef_EpiB.txt_Catenuloplanes	1	6.30701e-05	-4445.65	6.52437	0.0106406	0.032775	Epiphyte	Bacteria
0.000224753	0.00010034	2.23991	0.0257314	Max_Temperature	Catenuloplanes	0.0202763	Coef_EpiB.txt_Catenuloplanes	1	6.28063e-05	-4447.13	5.05315	0.0245813	0.032775	Epiphyte	Bacteria
5.38643e-05	3.10631e-05	1.73403	0.0838033	Soil_Moisture	Catenuloplanes	0.0202763	Coef_EpiB.txt_Catenuloplanes	1	6.24466e-05	-4449.14	3.03714	0.0813793	0.0813793	Epiphyte	Bacteria
-0.00021546	9.22196e-05	-2.33638	0.0200419	Vapor_Pressure	Catenuloplanes	0.0202763	Coef_EpiB.txt_Catenuloplanes	1	6.28852e-05	-4446.68	5.49431	0.0190784	0.032775	Epiphyte	Bacteria
-0.000192607	0.000106791	-1.80358	0.0721794	Climate_Water_Deficit	Caulobacter	0.112444	Coef_EpiB.txt_Caulobacter	1	0.000349017	-3835.14	3.33243	0.0679265	0.0764173	Epiphyte	Bacteria
-0.000598408	0.000255586	-2.34131	0.0197915	Downward_Surface_Shortwave_Radiation	Caulobacter	0.112444	Coef_EpiB.txt_Caulobacter	1	0.000351277	-3832.87	5.59763	0.0179848	0.0231233	Epiphyte	Bacteria
-0.00169912	0.000641223	-2.64981	0.00842881	Max_Temperature	Caulobacter	0.112444	Coef_EpiB.txt_Caulobacter	1	0.000352838	-3831.32	7.154	0.00747968	0.0112195	Epiphyte	Bacteria
-0.000434281	0.000263941	-1.64537	0.100814	Min_Temperature	Caulobacter	0.112444	Coef_EpiB.txt_Caulobacter	1	0.000348464	-3835.69	2.77564	0.0957083	0.0957083	Epiphyte	Bacteria
0.000570006	0.000186073	3.06335	0.002363	Palmer_Drought_Severity_Index	Caulobacter	0.112444	Coef_EpiB.txt_Caulobacter	1	0.000355233	-3828.94	9.52876	0.00202276	0.00419743	Epiphyte	Bacteria
0.00207116	0.000547397	3.78366	0.000182495	Potential_Evapotranspiration	Caulobacter	0.112444	Coef_EpiB.txt_Caulobacter	1	0.000360233	-3824.04	14.435	0.000145083	0.000652872	Epiphyte	Bacteria
-0.000420362	9.7442e-05	-4.31397	2.10278e-05	Runoff	Caulobacter	0.112444	Coef_EpiB.txt_Caulobacter	1	0.000364587	-3819.82	18.6517	1.56909e-05	0.000141218	Epiphyte	Bacteria
-0.000615482	0.000197292	-3.11965	0.00196508	Soil_Moisture	Caulobacter	0.112444	Coef_EpiB.txt_Caulobacter	1	0.000355586	-3828.59	9.87731	0.0016733	0.00419743	Epiphyte	Bacteria
0.00145732	0.000482465	3.02058	0.00271342	Vapor_Pressure	Caulobacter	0.112444	Coef_EpiB.txt_Caulobacter	1	0.000354969	-3829.2	9.26801	0.00233191	0.00419743	Epiphyte	Bacteria
-0.000765377	0.000439912	-1.73984	0.082789	Climate_Water_Deficit	Caulobacteraceae_unclassified	0.0728518	Coef_EpiB.txt_Caulobacteraceae_unclassified	1	0.00579369	-2849.04	3.10207	0.0781928	0.100534	Epiphyte	Bacteria
0.00326395	0.00145436	2.24426	0.0254568	Downward_Surface_Shortwave_Radiation	Caulobacteraceae_unclassified	0.0728518	Coef_EpiB.txt_Caulobacteraceae_unclassified	1	0.00582753	-2846.99	5.14648	0.0232935	0.0419283	Epiphyte	Bacteria
-0.00308715	0.00149221	-2.06884	0.0393143	Max_Temperature	Caulobacteraceae_unclassified	0.0728518	Coef_EpiB.txt_Caulobacteraceae_unclassified	1	0.00581479	-2847.76	4.3782	0.0364015	0.0546023	Epiphyte	Bacteria
0.00274504	0.000878783	3.12368	0.00193907	Palmer_Drought_Severity_Index	Caulobacteraceae_unclassified	0.0728518	Coef_EpiB.txt_Caulobacteraceae_unclassified	1	0.00590703	-2842.24	9.90253	0.00165052	0.0037699	Epiphyte	Bacteria
0.00385692	0.0010394	3.71071	0.000241259	Precipitation	Caulobacteraceae_unclassified	0.0728518	Coef_EpiB.txt_Caulobacteraceae_unclassified	1	0.0059746	-2838.24	13.8945	0.000193365	0.000870142	Epiphyte	Bacteria
-0.00197802	0.000634131	-3.11926	0.0019676	Runoff	Caulobacteraceae_unclassified	0.0728518	Coef_EpiB.txt_Caulobacteraceae_unclassified	1	0.00590657	-2842.26	9.87487	0.00167551	0.0037699	Epiphyte	Bacteria
-0.000501297	0.000371975	-1.34766	0.178661	Snow_Water_Equivalent	Caulobacteraceae_unclassified	0.0728518	Coef_EpiB.txt_Caulobacteraceae_unclassified	1	0.0057733	-2850.27	1.8645	0.172107	0.19362	Epiphyte	Bacteria
-0.00403789	0.00106548	-3.78975	0.000178259	Soil_Moisture	Caulobacteraceae_unclassified	0.0728518	Coef_EpiB.txt_Caulobacteraceae_unclassified	1	0.00598458	-2837.66	14.4805	0.000141618	0.000870142	Epiphyte	Bacteria
0.00123983	0.00109565	1.1316	0.258598	Vapor_Pressure	Caulobacteraceae_unclassified	0.0728518	Coef_EpiB.txt_Caulobacteraceae_unclassified	1	0.00576428	-2850.82	1.3156	0.251383	0.251383	Epiphyte	Bacteria
-0.000191565	0.000103318	-1.85413	0.0645734	Downward_Surface_Shortwave_Radiation	Cavernomonas	0.0596685	Coef_EpiE.txt_Cavernomonas	1	8.64176e-05	-4333.11	3.48029	0.062104	0.07763	Epiphyte	Eukaryotes
0.000538739	0.000140512	3.83412	0.000149766	Max_Temperature	Cavernomonas	0.0596685	Coef_EpiE.txt_Cavernomonas	1	8.9211e-05	-4321.94	14.6463	0.00012969	0.000648449	Epiphyte	Eukaryotes
6.1333e-05	3.72262e-05	1.64757	0.10035	Soil_Moisture	Cavernomonas	0.0596685	Coef_EpiE.txt_Cavernomonas	1	8.62382e-05	-4333.84	2.7509	0.0971995	0.0971995	Epiphyte	Eukaryotes
-0.000392739	0.00011313	-3.47159	0.000583131	Vapor_Pressure	Cavernomonas	0.0596685	Coef_EpiE.txt_Cavernomonas	1	8.85541e-05	-4324.54	12.0522	0.000517314	0.00129328	Epiphyte	Eukaryotes
-0.000185158	8.37728e-05	-2.21024	0.0277442	Vapor_Pressure_Deficit	Cavernomonas	0.0596685	Coef_EpiE.txt_Cavernomonas	1	8.67766e-05	-4331.65	4.93527	0.0263139	0.0438565	Epiphyte	Eukaryotes
-0.00549003	0.00114511	-4.79432	2.44201e-06	Downward_Surface_Shortwave_Radiation	Cellulomonas	0.117462	Coef_EpiB.txt_Cellulomonas	1	0.0041471	-2966.4	22.8963	1.70983e-06	7.69424e-06	Epiphyte	Bacteria
0.00446149	0.0014141	3.155	0.00174783	Max_Temperature	Cellulomonas	0.117462	Coef_EpiB.txt_Cellulomonas	1	0.00399863	-2979.19	10.0992	0.00148333	0.00190714	Epiphyte	Bacteria
-0.00298635	0.000599777	-4.97909	1.01643e-06	Palmer_Drought_Severity_Index	Cellulomonas	0.117462	Coef_EpiB.txt_Cellulomonas	1	0.00416768	-2964.66	24.6334	6.9339e-07	6.24051e-06	Epiphyte	Bacteria
-0.00358121	0.000802539	-4.46235	1.10275e-05	Precipitation	Cellulomonas	0.117462	Coef_EpiB.txt_Cellulomonas	1	0.00411209	-2969.37	19.9204	8.07349e-06	2.42205e-05	Epiphyte	Bacteria
0.00176811	0.000464428	3.80706	0.000166708	Runoff	Cellulomonas	0.117462	Coef_EpiB.txt_Cellulomonas	1	0.00405035	-2974.68	14.6104	0.000132183	0.000237929	Epiphyte	Bacteria
0.00051059	0.000300128	1.70124	0.0898091	Snow_Water_Equivalent	Cellulomonas	0.117462	Coef_EpiB.txt_Cellulomonas	1	0.00391819	-2986.33	2.96653	0.0850041	0.0956296	Epiphyte	Bacteria
0.0031075	0.000764371	4.06543	5.95736e-05	Soil_Moisture	Cellulomonas	0.117462	Coef_EpiB.txt_Cellulomonas	1	0.00407353	-2972.68	16.613	4.58353e-05	0.000103129	Epiphyte	Bacteria
-0.00336595	0.000955793	-3.52163	0.000487231	Vapor_Pressure	Cellulomonas	0.117462	Coef_EpiB.txt_Cellulomonas	1	0.00402652	-2976.75	12.5389	0.000398558	0.000597838	Epiphyte	Bacteria
0.000593126	0.00059152	1.00272	0.316709	Vapor_Pressure_Deficit	Cellulomonas	0.117462	Coef_EpiB.txt_Cellulomonas	1	0.00389667	-2988.26	1.0334	0.309361	0.309361	Epiphyte	Bacteria
-0.000500178	0.000370398	-1.35038	0.177777	Climate_Water_Deficit	Cellulosimicrobium	0.0474431	Coef_EpiB.txt_Cellulosimicrobium	1	0.00851636	-2723.82	1.84502	0.174364	0.174364	Epiphyte	Bacteria
-0.00327331	0.000812369	-4.02934	6.88065e-05	Downward_Surface_Shortwave_Radiation	Cellulosimicrobium	0.0474431	Coef_EpiB.txt_Cellulosimicrobium	1	0.00886924	-2709.57	16.0955	6.02272e-05	0.000124057	Epiphyte	Bacteria
0.00396572	0.000985959	4.02219	7.08335e-05	Max_Temperature	Cellulosimicrobium	0.0474431	Coef_EpiB.txt_Cellulosimicrobium	1	0.00886783	-2709.63	16.0397	6.20287e-05	0.000124057	Epiphyte	Bacteria
-0.00345193	0.000902109	-3.82651	0.000154202	Vapor_Pressure	Cellulosimicrobium	0.0474431	Coef_EpiB.txt_Cellulosimicrobium	1	0.00883022	-2711.12	14.5481	0.000136629	0.000182171	Epiphyte	Bacteria
-0.000733098	0.000412517	-1.77713	0.0764324	Climate_Water_Deficit	Cellvibrio	0.170561	Coef_EpiB.txt_Cellvibrio	1	0.00584816	-2849.75	3.21708	0.0728737	0.0728737	Epiphyte	Bacteria
-0.00560226	0.000763749	-7.33521	1.6109e-12	Downward_Surface_Shortwave_Radiation	Cellvibrio	0.170561	Coef_EpiB.txt_Cellvibrio	1	0.00670381	-2801.82	51.1461	8.57414e-13	6.0019e-12	Epiphyte	Bacteria
-0.00135288	0.000449745	-3.0081	0.00282317	Max_Temperature	Cellvibrio	0.170561	Coef_EpiB.txt_Cellvibrio	1	0.00594767	-2843.83	9.13966	0.00250128	0.00350179	Epiphyte	Bacteria
0.00292607	0.000541509	5.40354	1.22498e-07	Palmer_Drought_Severity_Index	Cellvibrio	0.170561	Coef_EpiB.txt_Cellvibrio	1	0.00628809	-2824.29	28.6753	8.5587e-08	1.99703e-07	Epiphyte	Bacteria
0.0065967	0.00102533	6.43372	4.18813e-10	Potential_Evapotranspiration	Cellvibrio	0.170561	Coef_EpiB.txt_Cellvibrio	1	0.00649411	-2812.98	39.991	2.55136e-10	8.92976e-10	Epiphyte	Bacteria
-0.000769761	0.000325801	-2.36267	0.0187013	Runoff	Cellvibrio	0.170561	Coef_EpiB.txt_Cellvibrio	1	0.00588911	-2847.3	5.66644	0.0172925	0.0201746	Epiphyte	Bacteria
-0.00184499	0.000398584	-4.62886	5.22322e-06	Soil_Moisture	Cellvibrio	0.170561	Coef_EpiB.txt_Cellvibrio	1	0.00615679	-2831.7	21.2685	3.99235e-06	6.98661e-06	Epiphyte	Bacteria
-5.18665e-05	2.32928e-05	-2.22672	0.026611	Max_Temperature	Cellvibrionaceae_ge	0.0650719	Coef_EpiB.txt_Cellvibrionaceae_ge	1	1.40892e-05	-4969.75	5.00861	0.0252215	0.0420359	Epiphyte	Bacteria
0.000121764	3.59003e-05	3.39172	0.000775165	Min_Temperature	Cellvibrionaceae_ge	0.0650719	Coef_EpiB.txt_Cellvibrionaceae_ge	1	1.43527e-05	-4963.24	11.5129	0.000691141	0.00336386	Epiphyte	Bacteria
4.04545e-05	1.26342e-05	3.20198	0.00149183	Palmer_Drought_Severity_Index	Cellvibrionaceae_ge	0.0650719	Coef_EpiB.txt_Cellvibrionaceae_ge	1	1.43023e-05	-4964.48	10.279	0.00134554	0.00336386	Epiphyte	Bacteria
-2.15778e-05	1.34216e-05	-1.60769	0.108818	Precipitation	Cellvibrionaceae_ge	0.0650719	Coef_EpiB.txt_Cellvibrionaceae_ge	1	1.39936e-05	-4972.14	2.61982	0.105537	0.131921	Epiphyte	Bacteria
-3.78043e-05	2.55291e-05	-1.48083	0.139564	Vapor_Pressure	Cellvibrionaceae_ge	0.0650719	Coef_EpiB.txt_Cellvibrionaceae_ge	1	1.39778e-05	-4972.53	2.22394	0.135886	0.135886	Epiphyte	Bacteria
-6.11503e-05	4.14976e-05	-1.47359	0.141515	Downward_Surface_Shortwave_Radiation	Cephalothrix_SAG_75.79	0.0845641	Coef_EpiB.txt_Cephalothrix_SAG_75.79	1	8.43219e-06	-5141.93	2.22805	0.135525	0.154958	Epiphyte	Bacteria
-0.000178726	7.95254e-05	-2.24741	0.0252528	Max_Temperature	Cephalothrix_SAG_75.79	0.0845641	Coef_EpiB.txt_Cephalothrix_SAG_75.79	1	8.50294e-06	-5139	5.16083	0.0231018	0.0346527	Epiphyte	Bacteria
-5.24896e-05	4.33748e-05	-1.21014	0.227063	Min_Temperature	Cephalothrix_SAG_75.79	0.0845641	Coef_EpiB.txt_Cephalothrix_SAG_75.79	1	8.41482e-06	-5142.66	1.50416	0.220033	0.220033	Epiphyte	Bacteria
0.000149755	3.05518e-05	4.90166	1.47231e-06	Palmer_Drought_Severity_Index	Cephalothrix_SAG_75.79	0.0845641	Coef_EpiB.txt_Cephalothrix_SAG_75.79	1	8.96919e-06	-5120.26	23.8985	1.0155e-06	9.1395e-06	Epiphyte	Bacteria
0.000262967	6.50659e-05	4.04156	6.56679e-05	Potential_Evapotranspiration	Cephalothrix_SAG_75.79	0.0845641	Coef_EpiB.txt_Cephalothrix_SAG_75.79	1	8.78018e-06	-5127.74	16.4229	5.06687e-05	0.000152006	Epiphyte	Bacteria
-0.000142677	3.07815e-05	-4.63516	5.08584e-06	Soil_Moisture	Cephalothrix_SAG_75.79	0.0845641	Coef_EpiB.txt_Cephalothrix_SAG_75.79	1	8.90674e-06	-5122.72	21.4461	3.63924e-06	1.63766e-05	Epiphyte	Bacteria
0.000163073	6.55661e-05	2.48715	0.0133545	Vapor_Pressure	Cephalothrix_SAG_75.79	0.0845641	Coef_EpiB.txt_Cephalothrix_SAG_75.79	1	8.53083e-06	-5137.85	6.31028	0.012004	0.0216072	Epiphyte	Bacteria
-4.52111e-05	3.08553e-05	-1.46526	0.143771	Vapor_Pressure_Deficit	Cephalothrix_SAG_75.79	0.0845641	Coef_EpiB.txt_Cephalothrix_SAG_75.79	1	8.43159e-06	-5141.96	2.20303	0.13774	0.154958	Epiphyte	Bacteria
9.02188e-05	2.8426e-05	3.17381	0.00164145	Wind_Speed	Cephalothrix_SAG_75.79	0.0845641	Coef_EpiB.txt_Cephalothrix_SAG_75.79	1	8.62634e-06	-5133.94	10.2183	0.00139054	0.00312872	Epiphyte	Bacteria
4.46369e-05	2.38805e-05	1.86917	0.0624385	Min_Temperature	Cercomonadidae_unclassified	0.0278382	Coef_EpiE.txt_Cercomonadidae_unclassified	1	6.89736e-05	-4418.25	3.50636	0.0611338	0.0611338	Epiphyte	Eukaryotes
5.93409e-05	2.24467e-05	2.64363	0.00857333	Runoff	Cercomonadidae_unclassified	0.0278382	Coef_EpiE.txt_Cercomonadidae_unclassified	1	6.96594e-05	-4414.78	6.97919	0.00824631	0.0164926	Epiphyte	Eukaryotes
-0.00464677	0.00219171	-2.12016	0.0347022	Downward_Surface_Shortwave_Radiation	Cercomonas	0.0415436	Coef_EpiE.txt_Cercomonas	1	0.177548	-1659.75	4.51768	0.0335463	0.0503195	Epiphyte	Eukaryotes
-0.00367019	0.00130655	-2.80908	0.00524977	Soil_Moisture	Cercomonas	0.0415436	Coef_EpiE.txt_Cercomonas	1	0.179263	-1656.38	7.89248	0.00496408	0.0148922	Epiphyte	Eukaryotes
0.00289697	0.00221035	1.31064	0.190846	Vapor_Pressure_Deficit	Cercomonas	0.0415436	Coef_EpiE.txt_Cercomonas	1	0.176145	-1662.53	1.73329	0.187991	0.187991	Epiphyte	Eukaryotes
0.00797578	0.00403154	1.97834	0.0486967	Climate_Water_Deficit	Cercozoa_unclassified	0.10417	Coef_EpiE.txt_Cercozoa_unclassified	1	0.327951	-1430.37	4.01739	0.0450333	0.0562917	Epiphyte	Eukaryotes
-0.045046	0.0118551	-3.79971	0.000171607	Downward_Surface_Shortwave_Radiation	Cercozoa_unclassified	0.10417	Coef_EpiE.txt_Cercozoa_unclassified	1	0.337986	-1419.79	14.5971	0.000133119	0.000332797	Epiphyte	Eukaryotes
-0.0177549	0.0144441	-1.22922	0.21984	Max_Temperature	Cercozoa_unclassified	0.10417	Coef_EpiE.txt_Cercozoa_unclassified	1	0.325659	-1432.83	1.5564	0.212193	0.212193	Epiphyte	Eukaryotes
0.0169261	0.00470202	3.59975	0.000365899	Palmer_Drought_Severity_Index	Cercozoa_unclassified	0.10417	Coef_EpiE.txt_Cercozoa_unclassified	1	0.336575	-1421.26	13.1288	0.000290786	0.000484644	Epiphyte	Eukaryotes
0.0604007	0.0150927	4.00199	7.71354e-05	Potential_Evapotranspiration	Cercozoa_unclassified	0.10417	Coef_EpiE.txt_Cercozoa_unclassified	1	0.339491	-1418.23	16.1565	5.83188e-05	0.000216057	Epiphyte	Eukaryotes
-0.0341305	0.00729273	-4.68008	4.14743e-06	Precipitation	Cercozoa_unclassified	0.10417	Coef_EpiE.txt_Cercozoa_unclassified	1	0.345105	-1412.47	21.9132	2.85258e-06	2.85258e-05	Epiphyte	Eukaryotes
0.0103163	0.00285084	3.61869	0.000341061	Runoff	Cercozoa_unclassified	0.10417	Coef_EpiE.txt_Cercozoa_unclassified	1	0.336706	-1421.12	13.2648	0.00027044	0.000484644	Epiphyte	Eukaryotes
0.014537	0.0104465	1.39157	0.164961	Vapor_Pressure	Cercozoa_unclassified	0.10417	Coef_EpiE.txt_Cercozoa_unclassified	1	0.326065	-1432.39	1.99345	0.15798	0.175533	Epiphyte	Eukaryotes
-0.0169839	0.00730394	-2.3253	0.0206438	Vapor_Pressure_Deficit	Cercozoa_unclassified	0.10417	Coef_EpiE.txt_Cercozoa_unclassified	1	0.329375	-1428.85	5.53805	0.0186073	0.0265819	Epiphyte	Eukaryotes
0.0255818	0.00643313	3.97657	8.54485e-05	Wind_Speed	Cercozoa_unclassified	0.10417	Coef_EpiE.txt_Cercozoa_unclassified	1	0.339298	-1418.43	15.9564	6.4817e-05	0.000216057	Epiphyte	Eukaryotes
0.00022029	5.2923e-05	4.16246	3.99373e-05	Climate_Water_Deficit	Cereibacter	0.161568	Coef_EpiB.txt_Cereibacter	1	2.42296e-05	-4769.45	17.4458	2.95611e-05	4.97518e-05	Epiphyte	Bacteria
-0.00049754	0.000102153	-4.87052	1.70871e-06	Downward_Surface_Shortwave_Radiation	Cereibacter	0.161568	Coef_EpiB.txt_Cereibacter	1	2.46633e-05	-4763.22	23.6729	1.14177e-06	3.80591e-06	Epiphyte	Bacteria
0.000402519	0.000125284	3.21286	0.0014399	Min_Temperature	Cereibacter	0.161568	Coef_EpiB.txt_Cereibacter	1	2.37547e-05	-4776.39	10.4979	0.00119511	0.00149389	Epiphyte	Bacteria
0.000307265	5.37972e-05	5.71155	2.44471e-08	Palmer_Drought_Severity_Index	Cereibacter	0.161568	Coef_EpiB.txt_Cereibacter	1	2.52667e-05	-4754.73	32.158	1.42131e-08	1.42131e-07	Epiphyte	Bacteria
0.000486482	0.000116937	4.1602	4.03167e-05	Potential_Evapotranspiration	Cereibacter	0.161568	Coef_EpiB.txt_Cereibacter	1	2.42283e-05	-4769.47	17.4273	2.98511e-05	4.97518e-05	Epiphyte	Bacteria
-0.000257975	5.09856e-05	-5.05976	6.88478e-07	Precipitation	Cereibacter	0.161568	Coef_EpiB.txt_Cereibacter	1	2.47907e-05	-4761.41	25.4817	4.4659e-07	2.23295e-06	Epiphyte	Bacteria
6.33845e-05	2.4681e-05	2.56814	0.0106511	Snow_Water_Equivalent	Cereibacter	0.161568	Coef_EpiB.txt_Cereibacter	1	2.35019e-05	-4780.15	6.74354	0.00940875	0.00940875	Epiphyte	Bacteria
-0.000232548	8.5604e-05	-2.71656	0.00693381	Vapor_Pressure	Cereibacter	0.161568	Coef_EpiB.txt_Cereibacter	1	2.35551e-05	-4779.36	7.53695	0.00604464	0.00671627	Epiphyte	Bacteria
-0.000393183	0.00010336	-3.80403	0.000168758	Vapor_Pressure_Deficit	Cereibacter	0.161568	Coef_EpiB.txt_Cereibacter	1	2.40359e-05	-4772.26	14.6297	0.000130839	0.000186912	Epiphyte	Bacteria
0.000379506	8.17928e-05	4.63984	4.98372e-06	Wind_Speed	Cereibacter	0.161568	Coef_EpiB.txt_Cereibacter	1	2.45145e-05	-4765.34	21.5494	3.44833e-06	8.62083e-06	Epiphyte	Bacteria
0.000802757	0.000317449	2.52877	0.0118981	Downward_Surface_Shortwave_Radiation	Chaetophorales_X_unclassified	0.120582	Coef_EpiE.txt_Chaetophorales_X_unclassified	1	0.000162248	-4102	6.54026	0.010546	0.0117178	Epiphyte	Eukaryotes
0.000913003	0.000337875	2.70219	0.00723399	Max_Temperature	Chaetophorales_X_unclassified	0.120582	Coef_EpiE.txt_Chaetophorales_X_unclassified	1	0.000162673	-4101.08	7.45826	0.00631459	0.00789324	Epiphyte	Eukaryotes
0.000840239	0.000209786	4.00521	7.61378e-05	Min_Temperature	Chaetophorales_X_unclassified	0.120582	Coef_EpiE.txt_Chaetophorales_X_unclassified	1	0.000166766	-4092.36	16.1819	5.75404e-05	0.000143851	Epiphyte	Eukaryotes
0.000304508	9.07446e-05	3.35566	0.000881259	Palmer_Drought_Severity_Index	Chaetophorales_X_unclassified	0.120582	Coef_EpiE.txt_Chaetophorales_X_unclassified	1	0.000164527	-4097.11	11.4364	0.000720187	0.00120031	Epiphyte	Eukaryotes
-0.00213728	0.000478625	-4.46546	1.08867e-05	Potential_Evapotranspiration	Chaetophorales_X_unclassified	0.120582	Coef_EpiE.txt_Chaetophorales_X_unclassified	1	0.000168593	-4088.54	20.0044	7.72635e-06	2.72877e-05	Epiphyte	Eukaryotes
0.000373044	0.00016978	2.19722	0.0286787	Precipitation	Chaetophorales_X_unclassified	0.120582	Coef_EpiE.txt_Chaetophorales_X_unclassified	1	0.000161514	-4103.59	4.94893	0.0261069	0.0261069	Epiphyte	Eukaryotes
-0.000271499	7.37455e-05	-3.68157	0.000269496	Runoff	Chaetophorales_X_unclassified	0.120582	Coef_EpiE.txt_Chaetophorales_X_unclassified	1	0.000165601	-4094.82	13.7208	0.000212093	0.000424186	Epiphyte	Eukaryotes
-0.000377406	8.20445e-05	-4.60001	5.97019e-06	Snow_Water_Equivalent	Chaetophorales_X_unclassified	0.120582	Coef_EpiE.txt_Chaetophorales_X_unclassified	1	0.000169164	-4087.35	21.1919	4.15521e-06	2.72877e-05	Epiphyte	Eukaryotes
-0.0014303	0.000321218	-4.45275	1.15139e-05	Vapor_Pressure	Chaetophorales_X_unclassified	0.120582	Coef_EpiE.txt_Chaetophorales_X_unclassified	1	0.000168539	-4088.65	19.8939	8.18631e-06	2.72877e-05	Epiphyte	Eukaryotes
0.000389696	0.000119392	3.26402	0.00121006	Wind_Speed	Chaetophorales_X_unclassified	0.120582	Coef_EpiE.txt_Chaetophorales_X_unclassified	1	0.000164243	-4097.71	10.8297	0.000998857	0.00142694	Epiphyte	Eukaryotes
0.000105995	4.42475e-05	2.39551	0.0171296	Max_Temperature	Chalicogloea_CCALA_975	0.052026	Coef_EpiB.txt_Chalicogloea_CCALA_975	1	1.6255e-05	-4919.56	5.79026	0.0161152	0.040288	Epiphyte	Bacteria
-0.00010598	3.81287e-05	-2.77954	0.00574187	Min_Temperature	Chalicogloea_CCALA_975	0.052026	Coef_EpiB.txt_Chalicogloea_CCALA_975	1	1.63471e-05	-4917.57	7.77351	0.00530181	0.026509	Epiphyte	Bacteria
2.00453e-05	1.43571e-05	1.39619	0.163555	Precipitation	Chalicogloea_CCALA_975	0.052026	Coef_EpiB.txt_Chalicogloea_CCALA_975	1	1.60794e-05	-4923.37	1.97766	0.159637	0.159637	Epiphyte	Bacteria
5.07273e-05	3.53111e-05	1.43658	0.151743	Vapor_Pressure	Chalicogloea_CCALA_975	0.052026	Coef_EpiB.txt_Chalicogloea_CCALA_975	1	1.60847e-05	-4923.25	2.0934	0.147936	0.159637	Epiphyte	Bacteria
-5.28442e-05	3.34883e-05	-1.57799	0.115485	Vapor_Pressure_Deficit	Chalicogloea_CCALA_975	0.052026	Coef_EpiB.txt_Chalicogloea_CCALA_975	1	1.61045e-05	-4922.82	2.52426	0.112108	0.159637	Epiphyte	Bacteria
-3.19602e-05	2.04679e-05	-1.56148	0.11932	Climate_Water_Deficit	Chaos	0.0345581	Coef_EpiE.txt_Chaos	1	3.32775e-05	-4674.07	2.45065	0.117476	0.117476	Epiphyte	Eukaryotes
-6.94112e-05	1.96666e-05	-3.5294	0.000472445	Soil_Moisture	Chaos	0.0345581	Coef_EpiE.txt_Chaos	1	3.42289e-05	-4664.18	12.3444	0.000442305	0.000884609	Epiphyte	Eukaryotes
0.00109759	0.000406556	2.69973	0.00728556	Climate_Water_Deficit	Characium	0.0766078	Coef_EpiE.txt_Characium	1	0.00183416	-3252.75	7.42322	0.00643875	0.0072436	Epiphyte	Eukaryotes
-0.00238381	0.000679731	-3.50699	0.000513842	Max_Temperature	Characium	0.0766078	Coef_EpiE.txt_Characium	1	0.00186054	-3247.74	12.4367	0.000420974	0.000926081	Epiphyte	Eukaryotes
0.00283531	0.000684	4.14519	4.28842e-05	Min_Temperature	Characium	0.0766078	Coef_EpiE.txt_Characium	1	0.00188626	-3242.92	17.2553	3.26779e-05	0.000147051	Epiphyte	Eukaryotes
0.00158708	0.000478767	3.31492	0.00101524	Potential_Evapotranspiration	Characium	0.0766078	Coef_EpiE.txt_Characium	1	0.00185364	-3249.04	11.1325	0.000848262	0.00109062	Epiphyte	Eukaryotes
-0.00205774	0.000435429	-4.72578	3.35754e-06	Precipitation	Characium	0.0766078	Coef_EpiE.txt_Characium	1	0.00191338	-3237.91	22.2665	2.37316e-06	2.13584e-05	Epiphyte	Eukaryotes
0.000491583	0.000202379	2.42902	0.0156557	Runoff	Characium	0.0766078	Coef_EpiE.txt_Characium	1	0.00182684	-3254.15	6.02124	0.0141347	0.0141347	Epiphyte	Eukaryotes
0.000903128	0.00025939	3.48174	0.000562969	Soil_Moisture	Characium	0.0766078	Coef_EpiE.txt_Characium	1	0.00185961	-3247.91	12.2613	0.000462442	0.000926081	Epiphyte	Eukaryotes
-0.00221934	0.000650364	-3.41247	0.000721206	Vapor_Pressure_Deficit	Characium	0.0766078	Coef_EpiE.txt_Characium	1	0.0018571	-3248.39	11.7863	0.000596679	0.000926081	Epiphyte	Eukaryotes
0.00133654	0.000392742	3.40311	0.000745522	Wind_Speed	Characium	0.0766078	Coef_EpiE.txt_Characium	1	0.00185676	-3248.45	11.7228	0.000617388	0.000926081	Epiphyte	Eukaryotes
0.000244938	0.000132135	1.8537	0.0646484	Downward_Surface_Shortwave_Radiation	Chelativorans	0.0605275	Coef_EpiB.txt_Chelativorans	1	2.78634e-05	-4720.4	3.52956	0.0602837	0.0721691	Epiphyte	Bacteria
0.00025667	0.000140962	1.82085	0.069508	Max_Temperature	Chelativorans	0.0605275	Coef_EpiB.txt_Chelativorans	1	2.78536e-05	-4720.52	3.40619	0.0649522	0.0721691	Epiphyte	Bacteria
0.000248708	8.73016e-05	2.84884	0.00465513	Min_Temperature	Chelativorans	0.0605275	Coef_EpiB.txt_Chelativorans	1	2.8243e-05	-4715.65	8.28002	0.00400836	0.0100209	Epiphyte	Bacteria
8.54116e-05	3.78208e-05	2.25832	0.0245589	Palmer_Drought_Severity_Index	Chelativorans	0.0605275	Coef_EpiB.txt_Chelativorans	1	2.79984e-05	-4718.7	5.22593	0.0222526	0.0370876	Epiphyte	Bacteria
-0.000624651	0.000199156	-3.1365	0.00185902	Potential_Evapotranspiration	Chelativorans	0.0605275	Coef_EpiB.txt_Chelativorans	1	2.83827e-05	-4713.92	10.0118	0.00155544	0.00681794	Epiphyte	Bacteria
0.000112027	7.06396e-05	1.5859	0.113691	Precipitation	Chelativorans	0.0605275	Coef_EpiB.txt_Chelativorans	1	2.77886e-05	-4721.34	2.5869	0.107751	0.107751	Epiphyte	Bacteria
-7.87201e-05	3.06959e-05	-2.56452	0.0107608	Runoff	Chelativorans	0.0605275	Coef_EpiB.txt_Chelativorans	1	2.81182e-05	-4717.2	6.72469	0.00950871	0.0190174	Epiphyte	Bacteria
-0.000109238	3.41367e-05	-3.20002	0.00150362	Snow_Water_Equivalent	Chelativorans	0.0605275	Coef_EpiB.txt_Chelativorans	1	2.84154e-05	-4713.51	10.4154	0.00124971	0.00681794	Epiphyte	Bacteria
-0.000409062	0.000133876	-3.05553	0.00242429	Vapor_Pressure	Chelativorans	0.0605275	Coef_EpiB.txt_Chelativorans	1	2.8342e-05	-4714.42	9.50836	0.00204538	0.00681794	Epiphyte	Bacteria
0.000108572	4.97077e-05	2.18421	0.0296298	Wind_Speed	Chelativorans	0.0605275	Coef_EpiB.txt_Chelativorans	1	2.79716e-05	-4719.04	4.89087	0.026999	0.03857	Epiphyte	Bacteria
-0.000936946	0.000548555	-1.70802	0.0885394	Max_Temperature	Chiayiivirga	0.0606896	Coef_EpiB.txt_Chiayiivirga	1	0.000291818	-3899.96	2.98142	0.0842255	0.112301	Epiphyte	Bacteria
0.000318311	0.000174721	1.82182	0.0693553	Palmer_Drought_Severity_Index	Chiayiivirga	0.0606896	Coef_EpiB.txt_Chiayiivirga	1	0.000292158	-3899.56	3.38996	0.0655947	0.104952	Epiphyte	Bacteria
0.00094298	0.000465603	2.02529	0.0436139	Potential_Evapotranspiration	Chiayiivirga	0.0606896	Coef_EpiB.txt_Chiayiivirga	1	0.00029282	-3898.76	4.1847	0.0407905	0.104952	Epiphyte	Bacteria
0.000337663	0.000141823	2.38089	0.017818	Precipitation	Chiayiivirga	0.0606896	Coef_EpiB.txt_Chiayiivirga	1	0.000294145	-3897.18	5.77011	0.016301	0.0652042	Epiphyte	Bacteria
-0.000195644	0.000105128	-1.86101	0.0636014	Runoff	Chiayiivirga	0.0606896	Coef_EpiB.txt_Chiayiivirga	1	0.00029228	-3899.41	3.5366	0.0600283	0.104952	Epiphyte	Bacteria
-0.000511475	0.000174041	-2.93882	0.00351854	Soil_Moisture	Chiayiivirga	0.0606896	Coef_EpiB.txt_Chiayiivirga	1	0.000296656	-3894.19	8.75384	0.0030895	0.024716	Epiphyte	Bacteria
0.000480916	0.000373719	1.28684	0.199021	Vapor_Pressure	Chiayiivirga	0.0606896	Coef_EpiB.txt_Chiayiivirga	1	0.00029075	-3901.25	1.69543	0.192887	0.220442	Epiphyte	Bacteria
-0.000168047	0.000163728	-1.02638	0.30544	Vapor_Pressure_Deficit	Chiayiivirga	0.0606896	Coef_EpiB.txt_Chiayiivirga	1	0.000290241	-3901.87	1.07951	0.298808	0.298808	Epiphyte	Bacteria
3.82327e-05	1.76867e-05	2.16167	0.0313352	Climate_Water_Deficit	Chitinimonas	0.119059	Coef_EpiB.txt_Chitinimonas	1	1.18971e-05	-5025.11	4.74951	0.0293067	0.0410293	Epiphyte	Bacteria
-5.06612e-05	4.23735e-05	-1.19559	0.232684	Max_Temperature	Chitinimonas	0.119059	Coef_EpiB.txt_Chitinimonas	1	1.17861e-05	-5028.4	1.45972	0.226974	0.226974	Epiphyte	Bacteria
0.000150881	3.42348e-05	4.40725	1.402e-05	Min_Temperature	Chitinimonas	0.119059	Coef_EpiB.txt_Chitinimonas	1	1.24019e-05	-5010.52	19.3345	1.09708e-05	7.67954e-05	Epiphyte	Bacteria
4.13966e-05	1.28982e-05	3.20949	0.00145525	Palmer_Drought_Severity_Index	Chitinimonas	0.119059	Coef_EpiB.txt_Chitinimonas	1	1.20897e-05	-5019.47	10.3859	0.00126982	0.00444437	Epiphyte	Bacteria
4.54131e-05	1.49923e-05	3.02909	0.00263895	Precipitation	Chitinimonas	0.119059	Coef_EpiB.txt_Chitinimonas	1	1.20512e-05	-5020.59	9.26602	0.00233445	0.00544705	Epiphyte	Bacteria
-9.17026e-05	3.50948e-05	-2.61299	0.00937037	Vapor_Pressure	Chitinimonas	0.119059	Coef_EpiB.txt_Chitinimonas	1	1.19708e-05	-5022.94	6.91835	0.00853155	0.0149302	Epiphyte	Bacteria
-4.47068e-05	3.40019e-05	-1.31483	0.189445	Vapor_Pressure_Deficit	Chitinimonas	0.119059	Coef_EpiB.txt_Chitinimonas	1	1.17964e-05	-5028.09	1.76466	0.184044	0.214718	Epiphyte	Bacteria
-9.4104e-05	3.16012e-05	-2.97786	0.00310989	Climate_Water_Deficit	Chitinophagaceae_unclassified	0.110095	Coef_EpiB.txt_Chitinophagaceae_unclassified	1	3.78478e-05	-4616.9	8.985	0.00272205	0.00435528	Epiphyte	Bacteria
0.000731614	0.000160507	4.55815	7.19461e-06	Max_Temperature	Chitinophagaceae_unclassified	0.110095	Coef_EpiB.txt_Chitinophagaceae_unclassified	1	3.91324e-05	-4605.19	20.7009	5.36908e-06	1.43176e-05	Epiphyte	Bacteria
3.99766e-05	3.02658e-05	1.32085	0.187435	Palmer_Drought_Severity_Index	Chitinophagaceae_unclassified	0.110095	Coef_EpiB.txt_Chitinophagaceae_unclassified	1	3.70794e-05	-4624.1	1.786	0.181414	0.181414	Epiphyte	Bacteria
-0.000477803	0.000121361	-3.93705	9.99686e-05	Potential_Evapotranspiration	Chitinophagaceae_unclassified	0.110095	Coef_EpiB.txt_Chitinophagaceae_unclassified	1	3.85632e-05	-4610.33	15.5583	7.99999e-05	0.00016	Epiphyte	Bacteria
0.000210622	4.57563e-05	4.60312	5.87533e-06	Precipitation	Chitinophagaceae_unclassified	0.110095	Coef_EpiB.txt_Chitinophagaceae_unclassified	1	3.91768e-05	-4604.79	21.0993	4.36091e-06	1.43176e-05	Epiphyte	Bacteria
-7.84821e-05	2.8907e-05	-2.71499	0.00696411	Runoff	Chitinophagaceae_unclassified	0.110095	Coef_EpiB.txt_Chitinophagaceae_unclassified	1	3.76864e-05	-4618.4	7.48475	0.00622236	0.00829647	Epiphyte	Bacteria
-4.35198e-05	2.7717e-05	-1.57015	0.117306	Snow_Water_Equivalent	Chitinophagaceae_unclassified	0.110095	Coef_EpiB.txt_Chitinophagaceae_unclassified	1	3.71572e-05	-4623.37	2.52116	0.112328	0.128374	Epiphyte	Bacteria
-0.000557321	0.000121675	-4.5804	6.50987e-06	Vapor_Pressure	Chitinophagaceae_unclassified	0.110095	Coef_EpiB.txt_Chitinophagaceae_unclassified	1	3.91543e-05	-4604.99	20.8975	4.84514e-06	1.43176e-05	Epiphyte	Bacteria
-3.11612e-05	1.01289e-05	-3.07646	0.00226469	Climate_Water_Deficit	Chitinophagales_unclassified	0.0757333	Coef_EpiB.txt_Chitinophagales_unclassified	1	3.0157e-06	-5500.84	9.6373	0.00190665	0.00420961	Epiphyte	Bacteria
0.000130058	3.76273e-05	3.45647	0.000616697	Downward_Surface_Shortwave_Radiation	Chitinophagales_unclassified	0.0757333	Coef_EpiB.txt_Chitinophagales_unclassified	1	3.03712e-06	-5498.36	12.122	0.000498308	0.00166103	Epiphyte	Bacteria
-0.000137532	4.64172e-05	-2.96296	0.00326163	Max_Temperature	Chitinophagales_unclassified	0.0757333	Coef_EpiB.txt_Chitinophagales_unclassified	1	3.00978e-06	-5501.53	8.94815	0.00277751	0.00462918	Epiphyte	Bacteria
4.95128e-05	2.27863e-05	2.17292	0.0304763	Min_Temperature	Chitinophagales_unclassified	0.0757333	Coef_EpiB.txt_Chitinophagales_unclassified	1	2.97477e-06	-5505.64	4.84081	0.0277938	0.0277938	Epiphyte	Bacteria
7.02207e-05	2.02765e-05	3.46315	0.0006021	Palmer_Drought_Severity_Index	Chitinophagales_unclassified	0.0757333	Coef_EpiB.txt_Chitinophagales_unclassified	1	3.03752e-06	-5498.31	12.1681	0.000486143	0.00166103	Epiphyte	Bacteria
7.37944e-05	2.4219e-05	3.04696	0.00249256	Precipitation	Chitinophagales_unclassified	0.0757333	Coef_EpiB.txt_Chitinophagales_unclassified	1	3.01414e-06	-5501.02	9.45582	0.00210481	0.00420961	Epiphyte	Bacteria
-4.3069e-05	1.52415e-05	-2.82577	0.00499553	Runoff	Chitinophagales_unclassified	0.0757333	Coef_EpiB.txt_Chitinophagales_unclassified	1	3.00293e-06	-5502.33	8.14798	0.00431091	0.00615844	Epiphyte	Bacteria
-1.92755e-05	8.43912e-06	-2.28407	0.0229835	Snow_Water_Equivalent	Chitinophagales_unclassified	0.0757333	Coef_EpiB.txt_Chitinophagales_unclassified	1	2.97904e-06	-5505.13	5.34485	0.0207835	0.0230928	Epiphyte	Bacteria
-9.83629e-05	2.45299e-05	-4.00992	7.4705e-05	Soil_Moisture	Chitinophagales_unclassified	0.0757333	Coef_EpiB.txt_Chitinophagales_unclassified	1	3.07278e-06	-5494.26	16.2191	5.64231e-05	0.000564231	Epiphyte	Bacteria
5.77594e-05	2.50818e-05	2.30284	0.021891	Vapor_Pressure	Chitinophagales_unclassified	0.0757333	Coef_EpiB.txt_Chitinophagales_unclassified	1	2.97979e-06	-5505.05	5.4324	0.0197665	0.0230928	Epiphyte	Bacteria
-0.00158942	0.000520445	-3.05397	0.00243398	Climate_Water_Deficit	Chlamydaster	0.100579	Coef_EpiE.txt_Chlamydaster	1	0.00735515	-2773.28	9.36292	0.00221419	0.00519567	Epiphyte	Eukaryotes
0.000522445	0.000296435	1.76242	0.0788832	Min_Temperature	Chlamydaster	0.100579	Coef_EpiE.txt_Chlamydaster	1	0.00722602	-2779.49	3.14602	0.0761126	0.0761126	Epiphyte	Eukaryotes
0.000697909	0.000321894	2.16813	0.0308316	Soil_Moisture	Chlamydaster	0.100579	Coef_EpiE.txt_Chlamydaster	1	0.00725912	-2777.89	4.75027	0.0292937	0.0366171	Epiphyte	Eukaryotes
0.00158866	0.000538733	2.94888	0.00340683	Vapor_Pressure_Deficit	Chlamydaster	0.100579	Coef_EpiE.txt_Chlamydaster	1	0.00734205	-2773.9	8.73745	0.0031174	0.00519567	Epiphyte	Eukaryotes
-0.00192858	0.000379088	-5.08743	5.97227e-07	Wind_Speed	Chlamydaster	0.100579	Coef_EpiE.txt_Chlamydaster	1	0.0076988	-2757.25	25.3911	4.68063e-07	2.34031e-06	Epiphyte	Eukaryotes
0.000148261	7.39184e-05	2.00574	0.0456642	Downward_Surface_Shortwave_Radiation	Chlamydiales_unclassified	0.0409406	Coef_EpiB.txt_Chlamydiales_unclassified	1	8.37447e-05	-4344.14	4.06929	0.0436697	0.0985768	Epiphyte	Bacteria
-0.00023122	8.31828e-05	-2.77966	0.00573984	Potential_Evapotranspiration	Chlamydiales_unclassified	0.0409406	Coef_EpiB.txt_Chlamydiales_unclassified	1	8.46333e-05	-4340.43	7.77415	0.0052999	0.0264995	Epiphyte	Bacteria
-5.1236e-05	2.93434e-05	-1.74609	0.0816862	Runoff	Chlamydiales_unclassified	0.0409406	Coef_EpiB.txt_Chlamydiales_unclassified	1	8.35109e-05	-4345.12	3.08821	0.0788614	0.0985768	Epiphyte	Bacteria
-4.68517e-05	4.11515e-05	-1.13852	0.255695	Snow_Water_Equivalent	Chlamydiales_unclassified	0.0409406	Coef_EpiB.txt_Chlamydiales_unclassified	1	8.30904e-05	-4346.89	1.31629	0.251258	0.251258	Epiphyte	Bacteria
5.83723e-05	3.16867e-05	1.84217	0.066308	Soil_Moisture	Chlamydiales_unclassified	0.0409406	Coef_EpiB.txt_Chlamydiales_unclassified	1	8.35937e-05	-4344.77	3.43575	0.0637998	0.0985768	Epiphyte	Bacteria
-0.0297784	0.00758795	-3.92443	0.000104946	Downward_Surface_Shortwave_Radiation	Chlamydomonadales_X_unclassified	0.129607	Coef_EpiE.txt_Chlamydomonadales_X_unclassified	1	0.551628	-1257.84	15.3294	9.03022e-05	0.000225755	Epiphyte	Eukaryotes
-0.00865308	0.00365293	-2.36881	0.0183958	Palmer_Drought_Severity_Index	Chlamydomonadales_X_unclassified	0.129607	Coef_EpiE.txt_Chlamydomonadales_X_unclassified	1	0.536643	-1267.51	5.66291	0.0173273	0.0216592	Epiphyte	Eukaryotes
0.0197593	0.00738972	2.67389	0.00785432	Potential_Evapotranspiration	Chlamydomonadales_X_unclassified	0.129607	Coef_EpiE.txt_Chlamydomonadales_X_unclassified	1	0.538998	-1265.97	7.1997	0.00729159	0.0121527	Epiphyte	Eukaryotes
-0.0173888	0.00368406	-4.72003	3.43331e-06	Precipitation	Chlamydomonadales_X_unclassified	0.129607	Coef_EpiE.txt_Chlamydomonadales_X_unclassified	1	0.562154	-1251.21	21.9643	2.77766e-06	1.38883e-05	Epiphyte	Eukaryotes
0.00375633	0.00305888	1.22801	0.220281	Runoff	Chlamydomonadales_X_unclassified	0.129607	Coef_EpiE.txt_Chlamydomonadales_X_unclassified	1	0.530363	-1271.64	1.53089	0.215979	0.215979	Epiphyte	Eukaryotes
-0.00153097	0.000925576	-1.65407	0.0990301	Climate_Water_Deficit	Chlamydomonas	0.0733502	Coef_EpiE.txt_Chlamydomonas	1	0.0195589	-2423.99	2.79679	0.0944535	0.108524	Epiphyte	Eukaryotes
-0.00466611	0.00199634	-2.33734	0.0199981	Downward_Surface_Shortwave_Radiation	Chlamydomonas	0.0733502	Coef_EpiE.txt_Chlamydomonas	1	0.0197137	-2421.22	5.5626	0.0183481	0.029357	Epiphyte	Eukaryotes
0.00980553	0.00371905	2.63657	0.00875684	Max_Temperature	Chlamydomonas	0.0733502	Coef_EpiE.txt_Chlamydomonas	1	0.0197981	-2419.72	7.0629	0.00786967	0.0157393	Epiphyte	Eukaryotes
0.00234821	0.00208944	1.12385	0.261867	Min_Temperature	Chlamydomonas	0.0733502	Coef_EpiE.txt_Chlamydomonas	1	0.0194754	-2425.49	1.29388	0.255334	0.255334	Epiphyte	Eukaryotes
-0.00623573	0.00213346	-2.92283	0.00369962	Potential_Evapotranspiration	Chlamydomonas	0.0733502	Coef_EpiE.txt_Chlamydomonas	1	0.0198884	-2418.13	8.66001	0.00325269	0.0130108	Epiphyte	Eukaryotes
0.00221409	0.000821292	2.69587	0.00736766	Soil_Moisture	Chlamydomonas	0.0733502	Coef_EpiE.txt_Chlamydomonas	1	0.019816	-2419.4	7.38081	0.00659234	0.0157393	Epiphyte	Eukaryotes
-0.00941858	0.00265594	-3.54623	0.000445244	Vapor_Pressure	Chlamydomonas	0.0733502	Coef_EpiE.txt_Chlamydomonas	1	0.0201172	-2414.11	12.6751	0.000370566	0.00296453	Epiphyte	Eukaryotes
0.00298988	0.00181037	1.65153	0.0995475	Vapor_Pressure_Deficit	Chlamydomonas	0.0733502	Coef_EpiE.txt_Chlamydomonas	1	0.0195585	-2424	2.78824	0.0949586	0.108524	Epiphyte	Eukaryotes
-0.00560257	0.00147752	-3.79187	0.000176469	Downward_Surface_Shortwave_Radiation	Chlorellales_X_unclassified	0.0622994	Coef_EpiE.txt_Chlorellales_X_unclassified	1	0.0337585	-2238.41	14.3317	0.000153262	0.000766308	Epiphyte	Eukaryotes
0.00511076	0.00153212	3.33574	0.000943314	Potential_Evapotranspiration	Chlorellales_X_unclassified	0.0622994	Coef_EpiE.txt_Chlorellales_X_unclassified	1	0.0334531	-2241.6	11.1419	0.000843981	0.00210995	Epiphyte	Eukaryotes
0.00174634	0.000635165	2.74943	0.00628435	Soil_Moisture	Chlorellales_X_unclassified	0.0622994	Coef_EpiE.txt_Chlorellales_X_unclassified	1	0.033118	-2245.14	7.60776	0.00581176	0.00968627	Epiphyte	Eukaryotes
-0.00114153	0.000718651	-1.58843	0.113106	Vapor_Pressure	Chlorellales_X_unclassified	0.0622994	Coef_EpiE.txt_Chlorellales_X_unclassified	1	0.0326449	-2250.19	2.55764	0.109762	0.109762	Epiphyte	Eukaryotes
-0.00169124	0.000794648	-2.12828	0.0340219	Wind_Speed	Chlorellales_X_unclassified	0.0622994	Coef_EpiE.txt_Chlorellales_X_unclassified	1	0.0328334	-2248.17	4.57838	0.0323779	0.0404723	Epiphyte	Eukaryotes
-0.0172937	0.00411482	-4.20278	3.36218e-05	Downward_Surface_Shortwave_Radiation	Chlorellidium	0.0757725	Coef_EpiE.txt_Chlorellidium	1	0.133621	-1755.52	17.5257	2.83456e-05	0.000141728	Epiphyte	Eukaryotes
0.0110011	0.00313411	3.51012	0.000507323	Potential_Evapotranspiration	Chlorellidium	0.0757725	Coef_EpiE.txt_Chlorellidium	1	0.131652	-1760.73	12.3166	0.000448954	0.000748256	Epiphyte	Eukaryotes
-0.00977101	0.00291126	-3.35628	0.000878004	Precipitation	Chlorellidium	0.0757725	Coef_EpiE.txt_Chlorellidium	1	0.131263	-1761.77	11.2774	0.000784555	0.000980694	Epiphyte	Eukaryotes
0.00310795	0.00159106	1.95338	0.051582	Runoff	Chlorellidium	0.0757725	Coef_EpiE.txt_Chlorellidium	1	0.128518	-1769.18	3.86076	0.0494279	0.0494279	Epiphyte	Eukaryotes
0.0088648	0.00220752	4.01573	7.27562e-05	Wind_Speed	Chlorellidium	0.0757725	Coef_EpiE.txt_Chlorellidium	1	0.133054	-1757.01	16.0346	6.21948e-05	0.000155487	Epiphyte	Eukaryotes
-0.00341474	0.00185638	-1.83946	0.0667143	Downward_Surface_Shortwave_Radiation	Chlorococcum	0.0663303	Coef_EpiE.txt_Chlorococcum	1	0.0133329	-2558.49	3.45559	0.0630384	0.0840512	Epiphyte	Eukaryotes
0.00800507	0.004016	1.99329	0.0470233	Max_Temperature	Chlorococcum	0.0663303	Coef_EpiE.txt_Chlorococcum	1	0.0133556	-2557.89	4.05428	0.0440596	0.0840512	Epiphyte	Eukaryotes
-0.0030228	0.00123171	-2.45415	0.0146196	Palmer_Drought_Severity_Index	Chlorococcum	0.0663303	Coef_EpiE.txt_Chlorococcum	1	0.0134347	-2555.82	6.12756	0.013309	0.0635306	Epiphyte	Eukaryotes
-0.00447774	0.00306282	-1.46197	0.144669	Potential_Evapotranspiration	Chlorococcum	0.0663303	Coef_EpiE.txt_Chlorococcum	1	0.0132847	-2559.76	2.18676	0.139201	0.139201	Epiphyte	Eukaryotes
-0.00251104	0.00134306	-1.86963	0.062389	Precipitation	Chlorococcum	0.0663303	Coef_EpiE.txt_Chlorococcum	1	0.0133372	-2558.38	3.56931	0.0588568	0.0840512	Epiphyte	Eukaryotes
0.00189948	0.000794637	2.39038	0.0173717	Runoff	Chlorococcum	0.0663303	Coef_EpiE.txt_Chlorococcum	1	0.0134228	-2556.13	5.81582	0.0158827	0.0635306	Epiphyte	Eukaryotes
0.00228647	0.00151142	1.51279	0.131256	Soil_Moisture	Chlorococcum	0.0663303	Coef_EpiE.txt_Chlorococcum	1	0.0132906	-2559.61	2.34094	0.126013	0.139201	Epiphyte	Eukaryotes
-0.00547415	0.00281605	-1.94391	0.0527258	Vapor_Pressure	Chlorococcum	0.0663303	Coef_EpiE.txt_Chlorococcum	1	0.0133481	-2558.09	3.85697	0.0495397	0.0840512	Epiphyte	Eukaryotes
0.00155059	0.000959109	1.6167	0.10686	Climate_Water_Deficit	Chloroflexaceae_unclassified	0.129433	Coef_EpiB.txt_Chloroflexaceae_unclassified	1	0.0382121	-2192.92	2.65682	0.103107	0.123728	Epiphyte	Bacteria
0.00321594	0.00162265	1.9819	0.0482855	Downward_Surface_Shortwave_Radiation	Chloroflexaceae_unclassified	0.129433	Coef_EpiB.txt_Chloroflexaceae_unclassified	1	0.038357	-2191.59	3.98516	0.0459026	0.0688539	Epiphyte	Bacteria
-0.00083038	0.000607404	-1.3671	0.172487	Runoff	Chloroflexaceae_unclassified	0.129433	Coef_EpiB.txt_Chloroflexaceae_unclassified	1	0.03813	-2193.67	1.90183	0.167874	0.167874	Epiphyte	Bacteria
0.00154331	0.000750889	2.05531	0.0406037	Soil_Moisture	Chloroflexaceae_unclassified	0.129433	Coef_EpiB.txt_Chloroflexaceae_unclassified	1	0.0383896	-2191.29	4.28401	0.0384725	0.0688539	Epiphyte	Bacteria
0.00475271	0.000885225	5.36893	1.46029e-07	Vapor_Pressure	Chloroflexaceae_unclassified	0.129433	Coef_EpiB.txt_Chloroflexaceae_unclassified	1	0.0411018	-2167.33	28.2445	1.06918e-07	6.41511e-07	Epiphyte	Bacteria
-0.00556058	0.00164634	-3.37753	0.000815154	Vapor_Pressure_Deficit	Chloroflexaceae_unclassified	0.129433	Coef_EpiB.txt_Chloroflexaceae_unclassified	1	0.0391816	-2184.12	11.451	0.000714544	0.00214363	Epiphyte	Bacteria
0.00135967	0.000430872	3.15562	0.00174335	Climate_Water_Deficit	Chloroflexales_unclassified	0.131266	Coef_EpiB.txt_Chloroflexales_unclassified	1	0.00536296	-2880.15	10.0451	0.00152756	0.00213858	Epiphyte	Bacteria
-0.00509622	0.00186989	-2.72541	0.00675152	Max_Temperature	Chloroflexales_unclassified	0.131266	Coef_EpiB.txt_Chloroflexales_unclassified	1	0.00532451	-2882.68	7.51999	0.00610179	0.00711875	Epiphyte	Bacteria
0.00562453	0.00161803	3.47617	0.000573989	Potential_Evapotranspiration	Chloroflexales_unclassified	0.131266	Coef_EpiB.txt_Chloroflexales_unclassified	1	0.00539526	-2878.05	12.1527	0.000490161	0.00127496	Epiphyte	Bacteria
-0.000689417	0.000491709	-1.40208	0.161795	Precipitation	Chloroflexales_unclassified	0.131266	Coef_EpiB.txt_Chloroflexales_unclassified	1	0.00524152	-2888.19	2.00595	0.156683	0.156683	Epiphyte	Bacteria
0.00179232	0.000315813	5.67525	2.94989e-08	Snow_Water_Equivalent	Chloroflexales_unclassified	0.131266	Coef_EpiB.txt_Chloroflexales_unclassified	1	0.00570104	-2858.7	31.5027	1.99161e-08	1.39412e-07	Epiphyte	Bacteria
0.00492514	0.00142899	3.44658	0.00063828	Vapor_Pressure	Chloroflexales_unclassified	0.131266	Coef_EpiB.txt_Chloroflexales_unclassified	1	0.00539215	-2878.25	11.9502	0.000546411	0.00127496	Epiphyte	Bacteria
-0.00250176	0.000768614	-3.2549	0.00124734	Vapor_Pressure_Deficit	Chloroflexales_unclassified	0.131266	Coef_EpiB.txt_Chloroflexales_unclassified	1	0.00537263	-2879.52	10.6774	0.00108453	0.00189793	Epiphyte	Bacteria
-0.00164273	0.00069969	-2.3478	0.0194522	Max_Temperature	Chloroflexi_unclassified	0.0620455	Coef_EpiB.txt_Chloroflexi_unclassified	1	0.000678938	-3605.58	5.5959	0.0180026	0.021003	Epiphyte	Bacteria
-0.000779696	0.000292564	-2.66505	0.00806165	Min_Temperature	Chloroflexi_unclassified	0.0620455	Coef_EpiB.txt_Chloroflexi_unclassified	1	0.000682037	-3603.98	7.19391	0.00731512	0.0150813	Epiphyte	Bacteria
0.000509619	0.000154031	3.30854	0.00103733	Palmer_Drought_Severity_Index	Chloroflexi_unclassified	0.0620455	Coef_EpiB.txt_Chloroflexi_unclassified	1	0.000689525	-3600.15	11.0267	0.00089809	0.00329708	Epiphyte	Bacteria
0.00172689	0.000661756	2.60956	0.00946306	Potential_Evapotranspiration	Chloroflexi_unclassified	0.0620455	Coef_EpiB.txt_Chloroflexi_unclassified	1	0.000681466	-3604.27	6.90036	0.00861786	0.0150813	Epiphyte	Bacteria
0.000138845	0.000120243	1.1547	0.249016	Snow_Water_Equivalent	Chloroflexi_unclassified	0.0620455	Coef_EpiB.txt_Chloroflexi_unclassified	1	0.000670798	-3609.81	1.36179	0.243228	0.243228	Epiphyte	Bacteria
-0.000595485	0.000235858	-2.52476	0.0120282	Soil_Moisture	Chloroflexi_unclassified	0.0620455	Coef_EpiB.txt_Chloroflexi_unclassified	1	0.000680618	-3604.71	6.46321	0.0110131	0.0154183	Epiphyte	Bacteria
0.00200334	0.00060799	3.29502	0.0010869	Vapor_Pressure	Chloroflexi_unclassified	0.0620455	Coef_EpiB.txt_Chloroflexi_unclassified	1	0.000689351	-3600.24	10.9382	0.000942022	0.00329708	Epiphyte	Bacteria
0.0764676	0.0256394	2.98243	0.00306746	Climate_Water_Deficit	Chloroidium	0.22937	Coef_EpiE.txt_Chloroidium	1	4.71158	-490.983	9.11754	0.00253171	0.00379756	Epiphyte	Eukaryotes
0.25177	0.0465171	5.41243	1.18067e-07	Downward_Surface_Shortwave_Radiation	Chloroidium	0.22937	Coef_EpiE.txt_Chloroidium	1	4.98865	-470.926	29.1743	6.61508e-08	7.9381e-07	Epiphyte	Eukaryotes
-0.348619	0.0839665	-4.15188	4.17929e-05	Max_Temperature	Chloroidium	0.22937	Coef_EpiE.txt_Chloroidium	1	4.8249	-482.641	17.4596	2.93482e-05	0.000117393	Epiphyte	Eukaryotes
0.10117	0.059117	1.71135	0.0879333	Min_Temperature	Chloroidium	0.22937	Coef_EpiE.txt_Chloroidium	1	4.63055	-497.072	3.02827	0.081825	0.081825	Epiphyte	Eukaryotes
0.163473	0.0456359	3.58212	0.000390845	Palmer_Drought_Severity_Index	Chloroidium	0.22937	Coef_EpiE.txt_Chloroidium	1	4.76505	-487.022	13.0784	0.00029872	0.000896161	Epiphyte	Eukaryotes
0.14667	0.0727079	2.01724	0.0444601	Potential_Evapotranspiration	Chloroidium	0.22937	Coef_EpiE.txt_Chloroidium	1	4.64604	-495.9	4.20055	0.0404108	0.0440846	Epiphyte	Eukaryotes
0.090011	0.030631	2.93856	0.0035241	Precipitation	Chloroidium	0.22937	Coef_EpiE.txt_Chloroidium	1	4.70805	-491.246	8.8546	0.00292351	0.00389801	Epiphyte	Eukaryotes
-0.0563846	0.0169708	-3.32246	0.000989949	Runoff	Chloroidium	0.22937	Coef_EpiE.txt_Chloroidium	1	4.7407	-488.82	11.2801	0.000783438	0.00143038	Epiphyte	Eukaryotes
-0.159343	0.036918	-4.31614	2.08818e-05	Soil_Moisture	Chloroidium	0.22937	Coef_EpiE.txt_Chloroidium	1	4.84379	-481.269	18.8313	1.42806e-05	8.56838e-05	Epiphyte	Eukaryotes
0.201154	0.0573388	3.50817	0.00051221	Vapor_Pressure	Chloroidium	0.22937	Coef_EpiE.txt_Chloroidium	1	4.75793	-487.547	12.5534	0.000395478	0.000949147	Epiphyte	Eukaryotes
-0.163601	0.0495024	-3.30491	0.00105194	Vapor_Pressure_Deficit	Chloroidium	0.22937	Coef_EpiE.txt_Chloroidium	1	4.73912	-488.937	11.1631	0.000834389	0.00143038	Epiphyte	Eukaryotes
0.0879005	0.0429383	2.04714	0.0414176	Wind_Speed	Chloroidium	0.22937	Coef_EpiE.txt_Chloroidium	1	4.64769	-495.775	4.32519	0.0375522	0.0440846	Epiphyte	Eukaryotes
-0.00302915	0.00119884	-2.52674	0.0119618	Downward_Surface_Shortwave_Radiation	Chlorokybus	0.0393265	Coef_EpiE.txt_Chlorokybus	1	0.00522713	-2889.16	6.47327	0.0109509	0.0191641	Epiphyte	Eukaryotes
-0.00308517	0.001651	-1.86867	0.0625205	Max_Temperature	Chlorokybus	0.0393265	Coef_EpiE.txt_Chlorokybus	1	0.00518385	-2892.08	3.55532	0.059355	0.0692475	Epiphyte	Eukaryotes
-0.00214111	0.00092792	-2.30743	0.0216259	Min_Temperature	Chlorokybus	0.0393265	Coef_EpiE.txt_Chlorokybus	1	0.00521127	-2890.22	5.40655	0.0200614	0.0280859	Epiphyte	Eukaryotes
0.00044953	0.000319329	1.40773	0.160116	Palmer_Drought_Severity_Index	Chlorokybus	0.0393265	Coef_EpiE.txt_Chlorokybus	1	0.00516126	-2893.61	2.02209	0.155026	0.155026	Epiphyte	Eukaryotes
0.00557714	0.00178936	3.11683	0.00198246	Potential_Evapotranspiration	Chlorokybus	0.0393265	Coef_EpiE.txt_Chlorokybus	1	0.00527695	-2885.83	9.80306	0.00174222	0.0121955	Epiphyte	Eukaryotes
-0.00157769	0.000588734	-2.6798	0.00772196	Precipitation	Chlorokybus	0.0393265	Coef_EpiE.txt_Chlorokybus	1	0.00523905	-2888.36	7.27295	0.00700008	0.0163335	Epiphyte	Eukaryotes
0.00371747	0.00130424	2.8503	0.00463196	Vapor_Pressure	Chlorokybus	0.0393265	Coef_EpiE.txt_Chlorokybus	1	0.00525316	-2887.41	8.21676	0.00415053	0.0145269	Epiphyte	Eukaryotes
-0.0280004	0.0105042	-2.66563	0.00804797	Max_Temperature	Chloromonas	0.155124	Coef_EpiE.txt_Chloromonas	1	0.110766	-1817.36	7.19703	0.00730243	0.00880769	Epiphyte	Eukaryotes
0.010435	0.00330392	3.15837	0.00172744	Palmer_Drought_Severity_Index	Chloromonas	0.155124	Coef_EpiE.txt_Chloromonas	1	0.111674	-1814.49	10.0624	0.00151329	0.00353102	Epiphyte	Eukaryotes
0.0227842	0.00875603	2.60211	0.00966687	Potential_Evapotranspiration	Chloromonas	0.155124	Coef_EpiE.txt_Chloromonas	1	0.11066	-1817.69	6.86141	0.00880769	0.00880769	Epiphyte	Eukaryotes
0.0102746	0.00271883	3.77903	0.000185607	Precipitation	Chloromonas	0.155124	Coef_EpiE.txt_Chloromonas	1	0.113036	-1810.24	14.3181	0.000154372	0.000814606	Epiphyte	Eukaryotes
-0.00609575	0.00203058	-3.00197	0.00287908	Runoff	Chloromonas	0.155124	Coef_EpiE.txt_Chloromonas	1	0.111369	-1815.45	9.10296	0.00255195	0.00446592	Epiphyte	Eukaryotes
-0.012355	0.00336307	-3.67374	0.000277218	Soil_Moisture	Chloromonas	0.155124	Coef_EpiE.txt_Chloromonas	1	0.112788	-1811.01	13.5463	0.000232745	0.000814606	Epiphyte	Eukaryotes
0.019108	0.00720941	2.65043	0.00841149	Vapor_Pressure	Chloromonas	0.155124	Coef_EpiE.txt_Chloromonas	1	0.110741	-1817.44	7.116	0.00763989	0.00880769	Epiphyte	Eukaryotes
0.000474479	0.000175016	2.71106	0.00704031	Soil_Moisture	Chloronema	0.0789914	Coef_EpiB.txt_Chloronema	1	0.00282493	-3113.16	7.35695	0.0066804	0.0066804	Epiphyte	Bacteria
0.000588668	0.000151381	3.88865	0.0001208	Vapor_Pressure	Chloronema	0.0789914	Coef_EpiB.txt_Chloronema	1	0.00288688	-3105.54	14.972	0.000109117	0.000327352	Epiphyte	Bacteria
-0.000589117	0.000166072	-3.54735	0.00044261	Wind_Speed	Chloronema	0.0789914	Coef_EpiB.txt_Chloronema	1	0.00286665	-3108.01	12.5034	0.000406218	0.000609327	Epiphyte	Bacteria
-0.00238879	0.00141328	-1.69025	0.0918908	Climate_Water_Deficit	Chlorophyceae_unclassified	0.114493	Coef_EpiE.txt_Chlorophyceae_unclassified	1	0.0674507	-1989.46	2.91996	0.0874901	0.116653	Epiphyte	Eukaryotes
0.00615413	0.00352633	1.74519	0.0818491	Downward_Surface_Shortwave_Radiation	Chlorophyceae_unclassified	0.114493	Coef_EpiE.txt_Chlorophyceae_unclassified	1	0.0674876	-1989.27	3.11202	0.0777166	0.116653	Epiphyte	Eukaryotes
-0.0177925	0.0071964	-2.47241	0.0139063	Max_Temperature	Chlorophyceae_unclassified	0.114493	Coef_EpiE.txt_Chlorophyceae_unclassified	1	0.0680875	-1986.16	6.21828	0.0126438	0.0337167	Epiphyte	Eukaryotes
0.00448401	0.0036602	1.22508	0.22139	Min_Temperature	Chlorophyceae_unclassified	0.114493	Coef_EpiE.txt_Chlorophyceae_unclassified	1	0.0671854	-1990.85	1.53693	0.215075	0.215075	Epiphyte	Eukaryotes
0.00536126	0.00167809	3.19485	0.00152922	Palmer_Drought_Severity_Index	Chlorophyceae_unclassified	0.114493	Coef_EpiE.txt_Chlorophyceae_unclassified	1	0.0688883	-1982.06	10.3224	0.00131425	0.00525698	Epiphyte	Eukaryotes
0.00816158	0.00578988	1.40963	0.159558	Potential_Evapotranspiration	Chlorophyceae_unclassified	0.114493	Coef_EpiE.txt_Chlorophyceae_unclassified	1	0.0672805	-1990.35	2.03344	0.153872	0.175854	Epiphyte	Eukaryotes
-0.00799158	0.00223519	-3.57535	0.000400099	Soil_Moisture	Chlorophyceae_unclassified	0.114493	Coef_EpiE.txt_Chlorophyceae_unclassified	1	0.0693921	-1979.5	12.8803	0.000332064	0.00265651	Epiphyte	Eukaryotes
0.0121542	0.00556393	2.18446	0.0296071	Vapor_Pressure	Chlorophyceae_unclassified	0.114493	Coef_EpiE.txt_Chlorophyceae_unclassified	1	0.0678252	-1987.52	4.86359	0.0274293	0.0548585	Epiphyte	Eukaryotes
-0.0291956	0.0106547	-2.74016	0.0064641	Climate_Water_Deficit	Chlorophyta_unclassified	0.111343	Coef_EpiE.txt_Chlorophyta_unclassified	1	0.955771	-1056.92	7.64481	0.00569358	0.00732032	Epiphyte	Eukaryotes
0.0450156	0.0102388	4.39658	1.47125e-05	Downward_Surface_Shortwave_Radiation	Chlorophyta_unclassified	0.111343	Coef_EpiE.txt_Chlorophyta_unclassified	1	0.988191	-1045.21	19.3533	1.08634e-05	5.79263e-05	Epiphyte	Eukaryotes
-0.0910154	0.0237801	-3.82739	0.000154052	Min_Temperature	Chlorophyta_unclassified	0.111343	Coef_EpiE.txt_Chlorophyta_unclassified	1	0.975353	-1049.8	14.7636	0.000121867	0.000318488	Epiphyte	Eukaryotes
-0.0384636	0.0103484	-3.71688	0.000235671	Palmer_Drought_Severity_Index	Chlorophyta_unclassified	0.111343	Coef_EpiE.txt_Chlorophyta_unclassified	1	0.973067	-1050.62	13.9398	0.000188757	0.000339763	Epiphyte	Eukaryotes
0.0317303	0.00837241	3.78987	0.000178177	Precipitation	Chlorophyta_unclassified	0.111343	Coef_EpiE.txt_Chlorophyta_unclassified	1	0.974569	-1050.08	14.4814	0.00014155	0.000318488	Epiphyte	Eukaryotes
0.00980924	0.00409278	2.39672	0.0170805	Snow_Water_Equivalent	Chlorophyta_unclassified	0.111343	Coef_EpiE.txt_Chlorophyta_unclassified	1	0.950933	-1058.7	5.86347	0.0154583	0.0173906	Epiphyte	Eukaryotes
0.0690463	0.0158414	4.35861	1.73489e-05	Vapor_Pressure	Chlorophyta_unclassified	0.111343	Coef_EpiE.txt_Chlorophyta_unclassified	1	0.987279	-1045.53	19.0293	1.28725e-05	5.79263e-05	Epiphyte	Eukaryotes
0.0380534	0.0207284	1.83581	0.0672561	Vapor_Pressure_Deficit	Chlorophyta_unclassified	0.111343	Coef_EpiE.txt_Chlorophyta_unclassified	1	0.944422	-1061.11	3.45201	0.063175	0.063175	Epiphyte	Eukaryotes
-0.0601903	0.0165102	-3.64564	0.000308316	Wind_Speed	Chlorophyta_unclassified	0.111343	Coef_EpiE.txt_Chlorophyta_unclassified	1	0.971629	-1051.14	13.4206	0.000248879	0.000373319	Epiphyte	Eukaryotes
6.51145e-05	4.17484e-05	1.55969	0.119764	Climate_Water_Deficit	Chloropyrula	0.185524	Coef_EpiE.txt_Chloropyrula	1	3.90231e-05	-4602.17	2.50239	0.113674	0.113674	Epiphyte	Eukaryotes
-0.000245978	0.00012323	-1.99609	0.046721	Downward_Surface_Shortwave_Radiation	Chloropyrula	0.185524	Coef_EpiE.txt_Chloropyrula	1	3.92e-05	-4600.58	4.08938	0.0431535	0.0479483	Epiphyte	Eukaryotes
-0.000820283	0.000188408	-4.35375	1.77314e-05	Max_Temperature	Chloropyrula	0.185524	Coef_EpiE.txt_Chloropyrula	1	4.0906e-05	-4585.63	19.0424	1.27846e-05	2.13077e-05	Epiphyte	Eukaryotes
0.000619016	8.27313e-05	7.48224	6.30269e-13	Palmer_Drought_Severity_Index	Chloropyrula	0.185524	Coef_EpiE.txt_Chloropyrula	1	4.51258e-05	-4551.17	53.5022	2.58303e-13	1.29151e-12	Epiphyte	Eukaryotes
0.00103897	0.000195346	5.31861	1.89965e-07	Potential_Evapotranspiration	Chloropyrula	0.185524	Coef_EpiE.txt_Chloropyrula	1	4.19695e-05	-4576.62	28.0514	1.18136e-07	2.9534e-07	Epiphyte	Eukaryotes
-0.000173413	6.7665e-05	-2.56281	0.0108128	Precipitation	Chloropyrula	0.185524	Coef_EpiE.txt_Chloropyrula	1	3.94944e-05	-4597.95	6.71584	0.00955602	0.011945	Epiphyte	Eukaryotes
-0.00054632	6.75675e-05	-8.08554	1.09976e-14	Soil_Moisture	Chloropyrula	0.185524	Coef_EpiE.txt_Chloropyrula	1	4.61961e-05	-4542.94	61.7301	3.93918e-15	3.93918e-14	Epiphyte	Eukaryotes
0.000622173	0.000137184	4.5353	7.98443e-06	Vapor_Pressure	Chloropyrula	0.185524	Coef_EpiE.txt_Chloropyrula	1	4.10899e-05	-4584.05	20.6169	5.60985e-06	1.12197e-05	Epiphyte	Eukaryotes
-0.000302754	8.00956e-05	-3.77991	0.00018524	Vapor_Pressure_Deficit	Chloropyrula	0.185524	Coef_EpiE.txt_Chloropyrula	1	4.03741e-05	-4590.22	14.4485	0.000144047	0.000205781	Epiphyte	Eukaryotes
0.000508915	7.9342e-05	6.41419	4.74298e-10	Wind_Speed	Chloropyrula	0.185524	Coef_EpiE.txt_Chloropyrula	1	4.34344e-05	-4564.58	40.0933	2.4212e-10	8.07068e-10	Epiphyte	Eukaryotes
-0.000302631	0.000158967	-1.90373	0.0577776	Climate_Water_Deficit	Chlorosarcinopsis	0.147169	Coef_EpiE.txt_Chlorosarcinopsis	1	0.00128047	-3386.89	3.66797	0.0554676	0.0554676	Epiphyte	Eukaryotes
-0.000533638	0.000124302	-4.29307	2.29285e-05	Downward_Surface_Shortwave_Radiation	Chlorosarcinopsis	0.147169	Coef_EpiE.txt_Chlorosarcinopsis	1	0.00133485	-3372.29	18.2673	1.91977e-05	3.19961e-05	Epiphyte	Eukaryotes
0.000299184	0.000132278	2.26178	0.0243332	Min_Temperature	Chlorosarcinopsis	0.147169	Coef_EpiE.txt_Chlorosarcinopsis	1	0.00128594	-3385.39	5.16638	0.0230281	0.0287851	Epiphyte	Eukaryotes
-0.000507377	0.000116911	-4.33984	1.87555e-05	Palmer_Drought_Severity_Index	Chlorosarcinopsis	0.147169	Coef_EpiE.txt_Chlorosarcinopsis	1	0.00133633	-3371.9	18.657	1.56469e-05	3.19961e-05	Epiphyte	Eukaryotes
-0.000746405	0.000145417	-5.13287	4.77595e-07	Precipitation	Chlorosarcinopsis	0.147169	Coef_EpiE.txt_Chlorosarcinopsis	1	0.00136392	-3364.73	25.8303	3.72783e-07	1.86392e-06	Epiphyte	Eukaryotes
7.45695e-05	3.34682e-05	2.22807	0.0265221	Downward_Surface_Shortwave_Radiation	Choanoflagellatea_unclassified	0.108101	Coef_EpiE.txt_Choanoflagellatea_unclassified	1	1.03844e-05	-5074.84	5.0291	0.0249248	0.0381658	Epiphyte	Eukaryotes
-9.30596e-05	4.1917e-05	-2.22009	0.0270638	Max_Temperature	Choanoflagellatea_unclassified	0.108101	Coef_EpiE.txt_Choanoflagellatea_unclassified	1	1.03833e-05	-5074.87	4.99342	0.0254439	0.0381658	Epiphyte	Eukaryotes
0.000147242	3.88697e-05	3.78809	0.000179147	Min_Temperature	Choanoflagellatea_unclassified	0.108101	Coef_EpiE.txt_Choanoflagellatea_unclassified	1	1.06637e-05	-5065.52	14.3445	0.000152225	0.000456675	Epiphyte	Eukaryotes
4.82965e-05	1.07917e-05	4.47535	1.03853e-05	Palmer_Drought_Severity_Index	Choanoflagellatea_unclassified	0.108101	Coef_EpiE.txt_Choanoflagellatea_unclassified	1	1.08327e-05	-5060	19.8635	8.31736e-06	4.99042e-05	Epiphyte	Eukaryotes
-1.21652e-05	1.11444e-05	-1.09159	0.275775	Precipitation	Choanoflagellatea_unclassified	0.108101	Coef_EpiE.txt_Choanoflagellatea_unclassified	1	1.02721e-05	-5078.65	1.21373	0.270595	0.270595	Epiphyte	Eukaryotes
-4.33189e-05	2.98798e-05	-1.44977	0.148033	Vapor_Pressure_Deficit	Choanoflagellatea_unclassified	0.108101	Coef_EpiE.txt_Choanoflagellatea_unclassified	1	1.02992e-05	-5077.73	2.13808	0.143681	0.172418	Epiphyte	Eukaryotes
-0.000374414	0.000103599	-3.61408	0.000346136	Downward_Surface_Shortwave_Radiation	Choanoflagellida_unclassified	0.0398313	Coef_EpiE.txt_Choanoflagellida_unclassified	1	0.000126969	-4200.06	13.0063	0.000310438	0.00124175	Epiphyte	Eukaryotes
-0.000128371	5.53565e-05	-2.31898	0.020978	Min_Temperature	Choanoflagellida_unclassified	0.0398313	Coef_EpiE.txt_Choanoflagellida_unclassified	1	0.000124252	-4207.65	5.41343	0.0199824	0.0266432	Epiphyte	Eukaryotes
0.000381511	0.000124307	3.06911	0.00231653	Potential_Evapotranspiration	Choanoflagellida_unclassified	0.0398313	Coef_EpiE.txt_Choanoflagellida_unclassified	1	0.000125681	-4203.64	9.42782	0.00213718	0.00427437	Epiphyte	Eukaryotes
-6.78296e-05	4.67403e-05	-1.4512	0.14763	Wind_Speed	Choanoflagellida_unclassified	0.0398313	Coef_EpiE.txt_Choanoflagellida_unclassified	1	0.000123095	-4210.94	2.12995	0.144446	0.144446	Epiphyte	Eukaryotes
-0.00243702	0.00149231	-1.63306	0.10337	Climate_Water_Deficit	Chryseobacterium	0.126255	Coef_EpiB.txt_Chryseobacterium	1	0.117373	-1801.02	2.70282	0.100171	0.100171	Epiphyte	Bacteria
0.00850351	0.0043358	1.96123	0.050656	Downward_Surface_Shortwave_Radiation	Chryseobacterium	0.126255	Coef_EpiB.txt_Chryseobacterium	1	0.117771	-1799.83	3.89167	0.0485261	0.0606577	Epiphyte	Bacteria
-0.00828144	0.00365114	-2.26818	0.0239359	Potential_Evapotranspiration	Chryseobacterium	0.126255	Coef_EpiB.txt_Chryseobacterium	1	0.118209	-1798.53	5.19547	0.0226458	0.0377431	Epiphyte	Bacteria
0.00897292	0.00267018	3.36042	0.000865378	Precipitation	Chryseobacterium	0.126255	Coef_EpiB.txt_Chryseobacterium	1	0.120285	-1792.42	11.3048	0.000773076	0.00193269	Epiphyte	Bacteria
-0.01075	0.0019667	-5.46602	8.84033e-08	Soil_Moisture	Chryseobacterium	0.126255	Coef_EpiB.txt_Chryseobacterium	1	0.126559	-1774.57	29.1522	6.69105e-08	3.34553e-07	Epiphyte	Bacteria
-4.02905e-05	1.61717e-05	-2.49142	0.0131912	Potential_Evapotranspiration	Chryseoglobus	0.0229564	Coef_EpiB.txt_Chryseoglobus	1	2.23433e-05	-4809.89	6.24105	0.0124822	0.0499288	Epiphyte	Bacteria
-2.55704e-05	1.96938e-05	-1.2984	0.195016	Precipitation	Chryseoglobus	0.0229564	Coef_EpiB.txt_Chryseoglobus	1	2.20564e-05	-4814.43	1.70604	0.1915	0.1915	Epiphyte	Bacteria
-3.11659e-05	1.74957e-05	-1.78135	0.0757331	Snow_Water_Equivalent	Chryseoglobus	0.0229564	Coef_EpiB.txt_Chryseoglobus	1	2.21508e-05	-4812.93	3.20438	0.0734415	0.097922	Epiphyte	Bacteria
3.87713e-05	1.95592e-05	1.98225	0.0482421	Soil_Moisture	Chryseoglobus	0.0229564	Coef_EpiB.txt_Chryseoglobus	1	2.21988e-05	-4812.17	3.96363	0.0464933	0.0929866	Epiphyte	Bacteria
8.36176e-05	6.97284e-05	1.19919	0.231279	Climate_Water_Deficit	Chrysophyceae_Clade.B1_unclassified	0.0729893	Coef_EpiE.txt_Chrysophyceae_Clade.B1_unclassified	1	0.000157288	-4120.9	1.46426	0.226253	0.226253	Epiphyte	Eukaryotes
0.000235837	9.52589e-05	2.47574	0.0137767	Downward_Surface_Shortwave_Radiation	Chrysophyceae_Clade.B1_unclassified	0.0729893	Coef_EpiE.txt_Chrysophyceae_Clade.B1_unclassified	1	0.000159424	-4116.17	6.19897	0.0127825	0.0191737	Epiphyte	Eukaryotes
-0.000742322	0.000194103	-3.82437	0.00015564	Max_Temperature	Chrysophyceae_Clade.B1_unclassified	0.0729893	Coef_EpiE.txt_Chrysophyceae_Clade.B1_unclassified	1	0.000163292	-4107.75	14.6149	0.000131867	0.000395601	Epiphyte	Eukaryotes
0.000672533	0.000163502	4.1133	4.88453e-05	Min_Temperature	Chrysophyceae_Clade.B1_unclassified	0.0729893	Coef_EpiE.txt_Chrysophyceae_Clade.B1_unclassified	1	0.000164337	-4105.51	16.8524	4.04025e-05	0.000242415	Epiphyte	Eukaryotes
-0.00011411	6.41095e-05	-1.77992	0.0759725	Precipitation	Chrysophyceae_Clade.B1_unclassified	0.0729893	Coef_EpiE.txt_Chrysophyceae_Clade.B1_unclassified	1	0.000158075	-4119.15	3.21777	0.0728427	0.0874113	Epiphyte	Eukaryotes
0.000245696	7.16009e-05	3.43147	0.000673438	Wind_Speed	Chrysophyceae_Clade.B1_unclassified	0.0729893	Coef_EpiE.txt_Chrysophyceae_Clade.B1_unclassified	1	0.000161994	-4110.55	11.8135	0.000588019	0.00117604	Epiphyte	Eukaryotes
0.00041061	0.000134623	3.05007	0.00246494	Min_Temperature	Chrysophyceae_Clade.C_unclassified	0.0340419	Coef_EpiE.txt_Chrysophyceae_Clade.C_unclassified	1	0.000161313	-4114.03	9.33935	0.00224285	0.00602571	Epiphyte	Eukaryotes
-0.000196459	6.4877e-05	-3.02817	0.00264568	Potential_Evapotranspiration	Chrysophyceae_Clade.C_unclassified	0.0340419	Coef_EpiE.txt_Chrysophyceae_Clade.C_unclassified	1	0.000161253	-4114.16	9.20748	0.00241028	0.00602571	Epiphyte	Eukaryotes
-6.19674e-05	5.68335e-05	-1.09033	0.276327	Precipitation	Chrysophyceae_Clade.C_unclassified	0.0340419	Coef_EpiE.txt_Chrysophyceae_Clade.C_unclassified	1	0.000157619	-4122.16	1.20742	0.271843	0.271843	Epiphyte	Eukaryotes
0.000130871	5.95327e-05	2.19831	0.0285907	Soil_Moisture	Chrysophyceae_Clade.C_unclassified	0.0340419	Coef_EpiE.txt_Chrysophyceae_Clade.C_unclassified	1	0.000159278	-4118.49	4.88249	0.0271304	0.033913	Epiphyte	Eukaryotes
-0.000281234	0.000120845	-2.32723	0.0205309	Vapor_Pressure	Chrysophyceae_Clade.C_unclassified	0.0340419	Coef_EpiE.txt_Chrysophyceae_Clade.C_unclassified	1	0.000159544	-4117.9	5.46741	0.0193743	0.0322905	Epiphyte	Eukaryotes
-7.0727e-05	2.77175e-05	-2.55171	0.0111489	Climate_Water_Deficit	Chrysophyceae_Clade.F_unclassified	0.0414119	Coef_EpiE.txt_Chrysophyceae_Clade.F_unclassified	1	3.64261e-05	-4638.34	6.54394	0.0105242	0.0210484	Epiphyte	Eukaryotes
7.85973e-05	4.02771e-05	1.95141	0.0518145	Max_Temperature	Chrysophyceae_Clade.F_unclassified	0.0414119	Coef_EpiE.txt_Chrysophyceae_Clade.F_unclassified	1	3.61467e-05	-4641.04	3.84194	0.0499856	0.0666475	Epiphyte	Eukaryotes
-4.69874e-05	3.63422e-05	-1.29292	0.196903	Min_Temperature	Chrysophyceae_Clade.F_unclassified	0.0414119	Coef_EpiE.txt_Chrysophyceae_Clade.F_unclassified	1	3.5926e-05	-4643.19	1.6917	0.193376	0.193376	Epiphyte	Eukaryotes
-7.56822e-05	2.15051e-05	-3.51927	0.00049056	Soil_Moisture	Chrysophyceae_Clade.F_unclassified	0.0414119	Coef_EpiE.txt_Chrysophyceae_Clade.F_unclassified	1	3.70331e-05	-4632.54	12.3446	0.000442269	0.00176908	Epiphyte	Eukaryotes
-0.00788074	0.00337828	-2.33276	0.0202333	Downward_Surface_Shortwave_Radiation	Chrysophyceae_X_unclassified	0.0186858	Coef_EpiE.txt_Chrysophyceae_X_unclassified	1	0.0720908	-1974.11	5.47746	0.0192632	0.0526259	Epiphyte	Eukaryotes
0.00551097	0.00282035	1.954	0.0515063	Potential_Evapotranspiration	Chrysophyceae_X_unclassified	0.0186858	Coef_EpiE.txt_Chrysophyceae_X_unclassified	1	0.0717577	-1975.74	3.85208	0.0496842	0.0526259	Epiphyte	Eukaryotes
-0.00442712	0.00205166	-2.15782	0.0316292	Precipitation	Chrysophyceae_X_unclassified	0.0186858	Coef_EpiE.txt_Chrysophyceae_X_unclassified	1	0.0719297	-1974.9	4.69199	0.0303035	0.0526259	Epiphyte	Eukaryotes
0.00289965	0.00150297	1.92928	0.0545131	Soil_Moisture	Chrysophyceae_X_unclassified	0.0186858	Coef_EpiE.txt_Chrysophyceae_X_unclassified	1	0.0717381	-1975.83	3.75576	0.0526259	0.0526259	Epiphyte	Eukaryotes
-6.19596e-05	3.94994e-05	-1.56862	0.117656	Downward_Surface_Shortwave_Radiation	Chrysosaccus	0.0248113	Coef_EpiE.txt_Chrysosaccus	1	3.39397e-05	-4659.16	2.5017	0.113723	0.136468	Epiphyte	Eukaryotes
3.89005e-05	2.82081e-05	1.37905	0.168774	Max_Temperature	Chrysosaccus	0.0248113	Coef_EpiE.txt_Chrysosaccus	1	3.3885e-05	-4659.72	1.93514	0.164197	0.164197	Epiphyte	Eukaryotes
-8.26735e-05	4.57527e-05	-1.80696	0.0716415	Palmer_Drought_Severity_Index	Chrysosaccus	0.0248113	Coef_EpiE.txt_Chrysosaccus	1	3.40185e-05	-4658.34	3.31585	0.0686149	0.102922	Epiphyte	Eukaryotes
-0.000144914	6.13312e-05	-2.36281	0.0186927	Precipitation	Chrysosaccus	0.0248113	Coef_EpiE.txt_Chrysosaccus	1	3.42456e-05	-4656.01	5.65076	0.0174478	0.0523434	Epiphyte	Eukaryotes
8.41205e-05	3.37083e-05	2.49554	0.0130443	Runoff	Chrysosaccus	0.0248113	Coef_EpiE.txt_Chrysosaccus	1	3.43088e-05	-4655.36	6.29763	0.0120899	0.0523434	Epiphyte	Eukaryotes
0.000114259	5.23617e-05	2.18212	0.0297768	Soil_Moisture	Chrysosaccus	0.0248113	Coef_EpiE.txt_Chrysosaccus	1	3.41651e-05	-4656.83	4.82522	0.0280463	0.0560926	Epiphyte	Eukaryotes
-2.13083e-05	1.88935e-05	-1.12781	0.260198	Climate_Water_Deficit	Chthoniobacter	0.132444	Coef_EpiB.txt_Chthoniobacter	1	9.85511e-06	-5083.2	1.31451	0.251579	0.251579	Epiphyte	Bacteria
-0.000135231	8.41622e-05	-1.60679	0.109031	Downward_Surface_Shortwave_Radiation	Chthoniobacter	0.132444	Coef_EpiB.txt_Chthoniobacter	1	9.89304e-06	-5081.85	2.66304	0.102704	0.112975	Epiphyte	Bacteria
-0.000147941	5.56518e-05	-2.65834	0.00822496	Min_Temperature	Chthoniobacter	0.132444	Coef_EpiB.txt_Chthoniobacter	1	1.00229e-05	-5077.27	7.2417	0.00712297	0.0156705	Epiphyte	Bacteria
-0.000121594	4.75808e-05	-2.55553	0.0110385	Palmer_Drought_Severity_Index	Chthoniobacter	0.132444	Coef_EpiB.txt_Chthoniobacter	1	1.00074e-05	-5077.82	6.69761	0.00965425	0.0176995	Epiphyte	Bacteria
0.000234082	9.41989e-05	2.48497	0.013438	Potential_Evapotranspiration	Chthoniobacter	0.132444	Coef_EpiB.txt_Chthoniobacter	1	9.99712e-06	-5078.18	6.33615	0.0118302	0.0185903	Epiphyte	Bacteria
-0.000107695	5.14351e-05	-2.09381	0.0370193	Precipitation	Chthoniobacter	0.132444	Coef_EpiB.txt_Chthoniobacter	1	9.94524e-06	-5080.01	4.51013	0.0336947	0.0411824	Epiphyte	Bacteria
6.63594e-05	2.72568e-05	2.4346	0.0154237	Runoff	Chthoniobacter	0.132444	Coef_EpiB.txt_Chthoniobacter	1	9.98994e-06	-5078.43	6.08407	0.0136406	0.0187559	Epiphyte	Bacteria
0.0001034	2.18915e-05	4.72329	3.40363e-06	Snow_Water_Equivalent	Chthoniobacter	0.132444	Coef_EpiB.txt_Chthoniobacter	1	1.04644e-05	-5062.14	22.3709	2.24754e-06	2.47229e-05	Epiphyte	Bacteria
0.000115048	4.26079e-05	2.70016	0.00727826	Soil_Moisture	Chthoniobacter	0.132444	Coef_EpiB.txt_Chthoniobacter	1	1.00294e-05	-5077.05	7.46894	0.00627724	0.0156705	Epiphyte	Bacteria
0.000179101	4.86396e-05	3.68219	0.000268983	Vapor_Pressure	Chthoniobacter	0.132444	Coef_EpiB.txt_Chthoniobacter	1	1.0211e-05	-5070.75	13.765	0.000207157	0.00113936	Epiphyte	Bacteria
-0.000128231	3.77531e-05	-3.39657	0.000763447	Wind_Speed	Chthoniobacter	0.132444	Coef_EpiB.txt_Chthoniobacter	1	1.01524e-05	-5072.77	11.7463	0.000609638	0.00223534	Epiphyte	Bacteria
-0.000578412	0.000108627	-5.32477	1.83204e-07	Downward_Surface_Shortwave_Radiation	Chthonobacter	0.0923571	Coef_EpiB.txt_Chthonobacter	1	3.35922e-05	-4660.77	27.8775	1.29245e-07	9.04713e-07	Epiphyte	Bacteria
0.000204019	4.03534e-05	5.05581	6.99009e-07	Palmer_Drought_Severity_Index	Chthonobacter	0.0923571	Coef_EpiB.txt_Chthonobacter	1	3.33397e-05	-4663.42	25.2286	5.09223e-07	1.78228e-06	Epiphyte	Bacteria
0.000534799	0.000114185	4.68361	4.0681e-06	Potential_Evapotranspiration	Chthonobacter	0.0923571	Coef_EpiB.txt_Chthonobacter	1	3.30117e-05	-4666.89	21.7592	3.09098e-06	7.21228e-06	Epiphyte	Bacteria
-0.000225223	5.23692e-05	-4.30067	2.2228e-05	Precipitation	Chthonobacter	0.0923571	Coef_EpiB.txt_Chthonobacter	1	3.27005e-05	-4670.21	18.4345	1.75848e-05	3.07733e-05	Epiphyte	Bacteria
2.90918e-05	2.60601e-05	1.11633	0.265061	Snow_Water_Equivalent	Chthonobacter	0.0923571	Coef_EpiB.txt_Chthonobacter	1	3.11401e-05	-4687.37	1.27296	0.259213	0.259213	Epiphyte	Bacteria
-7.86101e-05	4.56871e-05	-1.72062	0.086222	Vapor_Pressure_Deficit	Chthonobacter	0.0923571	Coef_EpiB.txt_Chthonobacter	1	3.12952e-05	-4685.63	3.01658	0.0824172	0.0961534	Epiphyte	Bacteria
0.000151472	4.48199e-05	3.37958	0.000809562	Wind_Speed	Chthonobacter	0.0923571	Coef_EpiB.txt_Chthonobacter	1	3.20606e-05	-4677.15	11.4976	0.000696878	0.000975629	Epiphyte	Bacteria
0.00118101	0.00052853	2.23452	0.0260887	Downward_Surface_Shortwave_Radiation	Ciliophora_unclassified	0.0232108	Coef_EpiE.txt_Ciliophora_unclassified	1	0.00735128	-2773.46	5.04351	0.0247183	0.0308979	Epiphyte	Eukaryotes
-0.00170264	0.000681569	-2.49811	0.0129506	Palmer_Drought_Severity_Index	Ciliophora_unclassified	0.0232108	Coef_EpiE.txt_Ciliophora_unclassified	1	0.00737749	-2772.21	6.29236	0.012126	0.0219724	Epiphyte	Eukaryotes
0.00163054	0.000644277	2.53081	0.0118239	Soil_Moisture	Ciliophora_unclassified	0.0232108	Coef_EpiE.txt_Ciliophora_unclassified	1	0.00738094	-2772.05	6.45664	0.0110539	0.0219724	Epiphyte	Eukaryotes
-0.00061154	0.000462231	-1.32302	0.186705	Vapor_Pressure_Deficit	Ciliophora_unclassified	0.0232108	Coef_EpiE.txt_Ciliophora_unclassified	1	0.00728317	-2776.73	1.77632	0.182602	0.182602	Epiphyte	Eukaryotes
-0.00182331	0.000738692	-2.46829	0.0140603	Wind_Speed	Ciliophora_unclassified	0.0232108	Coef_EpiE.txt_Ciliophora_unclassified	1	0.00737437	-2772.36	6.14433	0.0131834	0.0219724	Epiphyte	Eukaryotes
-0.000218693	5.33456e-05	-4.09955	5.18585e-05	Climate_Water_Deficit	Citricoccus	0.0791963	Coef_EpiB.txt_Citricoccus	1	2.61739e-05	-4740.35	16.9836	3.77032e-05	0.000207368	Epiphyte	Bacteria
-8.35962e-05	7.85315e-05	-1.06449	0.287863	Downward_Surface_Shortwave_Radiation	Citricoccus	0.0791963	Coef_EpiB.txt_Citricoccus	1	2.50209e-05	-4756.17	1.1713	0.279134	0.279134	Epiphyte	Bacteria
0.000712391	0.00019592	3.63613	0.000319735	Max_Temperature	Citricoccus	0.0791963	Coef_EpiB.txt_Citricoccus	1	2.59102e-05	-4743.91	13.4293	0.000247729	0.000545004	Epiphyte	Bacteria
-0.000407479	0.000133878	-3.04365	0.00251993	Min_Temperature	Citricoccus	0.0791963	Coef_EpiB.txt_Citricoccus	1	2.5619e-05	-4747.87	9.46303	0.00209654	0.00256244	Epiphyte	Bacteria
-0.000420267	0.000105641	-3.97827	8.49141e-05	Palmer_Drought_Severity_Index	Citricoccus	0.0791963	Coef_EpiB.txt_Citricoccus	1	2.61018e-05	-4741.32	16.0159	6.28138e-05	0.000230317	Epiphyte	Bacteria
-0.000585985	0.000158794	-3.69022	0.000260956	Potential_Evapotranspiration	Citricoccus	0.0791963	Coef_EpiB.txt_Citricoccus	1	2.59393e-05	-4743.51	13.8239	0.000200763	0.000545004	Epiphyte	Bacteria
0.000107258	3.32679e-05	3.22407	0.00138671	Runoff	Citricoccus	0.0791963	Coef_EpiB.txt_Citricoccus	1	2.57022e-05	-4746.74	10.6009	0.00113035	0.00155424	Epiphyte	Bacteria
0.000276493	8.15813e-05	3.38917	0.000783656	Soil_Moisture	Citricoccus	0.0791963	Coef_EpiB.txt_Citricoccus	1	2.57826e-05	-4745.64	11.696	0.000626341	0.000984251	Epiphyte	Bacteria
-0.000239645	0.000133179	-1.79943	0.0728402	Vapor_Pressure	Citricoccus	0.0791963	Coef_EpiB.txt_Citricoccus	1	2.51758e-05	-4754	3.33665	0.0677525	0.0745277	Epiphyte	Bacteria
0.000439432	0.000105737	4.15592	4.10693e-05	Vapor_Pressure_Deficit	Citricoccus	0.0791963	Coef_EpiB.txt_Citricoccus	1	2.62081e-05	-4739.9	17.4424	2.96152e-05	0.000207368	Epiphyte	Bacteria
-0.000304423	8.8998e-05	-3.42056	0.000701248	Wind_Speed	Citricoccus	0.0791963	Coef_EpiB.txt_Citricoccus	1	2.57983e-05	-4745.43	11.91	0.000558327	0.000984251	Epiphyte	Bacteria
-5.2787e-05	2.06479e-05	-2.55653	0.0110024	Downward_Surface_Shortwave_Radiation	Citrifermentans	0.0468457	Coef_EpiB.txt_Citrifermentans	1	1.0403e-06	-5880.42	6.62535	0.0100537	0.0234587	Epiphyte	Bacteria
4.08701e-05	1.78379e-05	2.2912	0.0225578	Potential_Evapotranspiration	Citrifermentans	0.0468457	Coef_EpiB.txt_Citrifermentans	1	1.03647e-06	-5881.71	5.33133	0.0209454	0.0366544	Epiphyte	Bacteria
-3.21956e-05	1.25822e-05	-2.55881	0.0109317	Precipitation	Citrifermentans	0.0468457	Coef_EpiB.txt_Citrifermentans	1	1.04034e-06	-5880.41	6.63708	0.00998772	0.0234587	Epiphyte	Bacteria
7.62598e-06	4.99643e-06	1.52629	0.12786	Runoff	Citrifermentans	0.0468457	Coef_EpiB.txt_Citrifermentans	1	1.02778e-06	-5884.67	2.37583	0.123226	0.150968	Epiphyte	Bacteria
1.36725e-05	5.00609e-06	2.73118	0.00663707	Snow_Water_Equivalent	Citrifermentans	0.0468457	Coef_EpiB.txt_Citrifermentans	1	1.04305e-06	-5879.49	7.5515	0.00599603	0.0234587	Epiphyte	Bacteria
9.02568e-06	6.01093e-06	1.50154	0.134135	Soil_Moisture	Citrifermentans	0.0468457	Coef_EpiB.txt_Citrifermentans	1	1.02756e-06	-5884.74	2.29967	0.129401	0.150968	Epiphyte	Bacteria
7.84212e-06	6.40201e-06	1.22495	0.221436	Wind_Speed	Citrifermentans	0.0468457	Coef_EpiB.txt_Citrifermentans	1	1.02531e-06	-5885.51	1.53214	0.215791	0.215791	Epiphyte	Bacteria
-0.00264295	0.000608909	-4.34047	1.88075e-05	Climate_Water_Deficit	Clavibacter	0.227028	Coef_EpiB.txt_Clavibacter	1	0.00279959	-3098.32	19.0385	1.28108e-05	2.19613e-05	Epiphyte	Bacteria
-0.00476553	0.00139059	-3.42698	0.000685652	Downward_Surface_Shortwave_Radiation	Clavibacter	0.227028	Coef_EpiB.txt_Clavibacter	1	0.00274392	-3105.37	11.9888	0.000535216	0.00069232	Epiphyte	Bacteria
0.00771781	0.00136557	5.6517	3.37942e-08	Max_Temperature	Clavibacter	0.227028	Coef_EpiB.txt_Clavibacter	1	0.00290238	-3085.66	31.6951	1.80374e-08	7.21496e-08	Epiphyte	Bacteria
-0.00814243	0.00138206	-5.89153	9.25015e-09	Min_Temperature	Clavibacter	0.227028	Coef_EpiB.txt_Clavibacter	1	0.0029241	-3083.04	34.312	4.69467e-09	2.8168e-08	Epiphyte	Bacteria
-0.00625285	0.00113616	-5.50347	7.37143e-08	Palmer_Drought_Severity_Index	Clavibacter	0.227028	Coef_EpiB.txt_Clavibacter	1	0.00288941	-3087.23	30.1228	4.05535e-08	1.21661e-07	Epiphyte	Bacteria
-0.00179566	0.0013851	-1.29641	0.195718	Potential_Evapotranspiration	Clavibacter	0.227028	Coef_EpiB.txt_Clavibacter	1	0.00266497	-3115.62	1.741	0.187012	0.204013	Epiphyte	Bacteria
-0.00304369	0.000893471	-3.4066	0.000737096	Precipitation	Clavibacter	0.227028	Coef_EpiB.txt_Clavibacter	1	0.00274283	-3105.51	11.849	0.000576934	0.00069232	Epiphyte	Bacteria
0.00299871	0.000497672	6.02547	4.40707e-09	Runoff	Clavibacter	0.227028	Coef_EpiB.txt_Clavibacter	1	0.00293662	-3081.55	35.812	2.17306e-09	2.60767e-08	Epiphyte	Bacteria
0.000352061	0.000337197	1.04408	0.297195	Snow_Water_Equivalent	Clavibacter	0.227028	Coef_EpiB.txt_Clavibacter	1	0.00266033	-3116.23	1.13021	0.287731	0.287731	Epiphyte	Bacteria
0.00462824	0.000872179	5.30653	2.02628e-07	Soil_Moisture	Clavibacter	0.227028	Coef_EpiB.txt_Clavibacter	1	0.0028727	-3089.27	28.0879	1.15929e-07	2.7823e-07	Epiphyte	Bacteria
0.00576484	0.00117335	4.91313	1.39935e-06	Vapor_Pressure_Deficit	Clavibacter	0.227028	Coef_EpiB.txt_Clavibacter	1	0.00284116	-3093.14	24.2126	8.62663e-07	1.72533e-06	Epiphyte	Bacteria
-0.00397198	0.00104293	-3.80848	0.000166038	Wind_Speed	Clavibacter	0.227028	Coef_EpiB.txt_Clavibacter	1	0.00276558	-3102.61	14.7482	0.000122867	0.000184301	Epiphyte	Bacteria
-0.000729288	0.000365153	-1.99721	0.0465806	Downward_Surface_Shortwave_Radiation	Cloacibacterium	0.0145389	Coef_EpiB.txt_Cloacibacterium	1	0.0145709	-2539.32	4.00035	0.0454908	0.0909815	Epiphyte	Bacteria
-0.00054757	0.000340455	-1.60835	0.108666	Runoff	Cloacibacterium	0.0145389	Coef_EpiB.txt_Cloacibacterium	1	0.0145129	-2540.73	2.59943	0.106902	0.106902	Epiphyte	Bacteria
1.92316e-05	1.79923e-05	1.06888	0.285877	Climate_Water_Deficit	Clostridiaceae_unclassified	0.0423351	Coef_EpiB.txt_Clostridiaceae_unclassified	1	9.73288e-06	-5093.58	1.17062	0.279274	0.279274	Epiphyte	Bacteria
0.000195058	8.1115e-05	2.4047	0.0167165	Max_Temperature	Clostridiaceae_unclassified	0.0423351	Coef_EpiB.txt_Clostridiaceae_unclassified	1	9.86449e-06	-5088.87	5.88516	0.015269	0.030538	Epiphyte	Bacteria
6.15723e-05	4.25416e-05	1.44734	0.148717	Min_Temperature	Clostridiaceae_unclassified	0.0423351	Coef_EpiB.txt_Clostridiaceae_unclassified	1	9.75989e-06	-5092.61	2.14337	0.143187	0.163642	Epiphyte	Bacteria
-0.000254567	8.32274e-05	-3.05869	0.00239849	Potential_Evapotranspiration	Clostridiaceae_unclassified	0.0423351	Coef_EpiB.txt_Clostridiaceae_unclassified	1	9.96584e-06	-5085.28	9.47281	0.0020854	0.0083416	Epiphyte	Bacteria
-3.1906e-05	1.59488e-05	-2.00052	0.0462339	Snow_Water_Equivalent	Clostridiaceae_unclassified	0.0423351	Coef_EpiB.txt_Clostridiaceae_unclassified	1	9.81399e-06	-5090.67	4.08357	0.0433022	0.0577362	Epiphyte	Bacteria
3.99935e-05	1.85322e-05	2.15806	0.031619	Soil_Moisture	Clostridiaceae_unclassified	0.0423351	Coef_EpiB.txt_Clostridiaceae_unclassified	1	9.83257e-06	-5090	4.74752	0.0293406	0.046945	Epiphyte	Bacteria
-0.000182357	7.45819e-05	-2.44506	0.0149868	Vapor_Pressure	Clostridiaceae_unclassified	0.0423351	Coef_EpiB.txt_Clostridiaceae_unclassified	1	9.87004e-06	-5088.67	6.08263	0.0136517	0.030538	Epiphyte	Bacteria
7.12803e-05	2.2515e-05	3.16591	0.00168498	Wind_Speed	Clostridiaceae_unclassified	0.0423351	Coef_EpiB.txt_Clostridiaceae_unclassified	1	9.98476e-06	-5084.61	10.1389	0.00145175	0.0083416	Epiphyte	Bacteria
6.68876e-05	1.69923e-05	3.93634	0.000100088	Min_Temperature	Clostridium_sensu_stricto_10	0.0767648	Coef_EpiB.txt_Clostridium_sensu_stricto_10	1	2.61375e-06	-5561.05	15.4205	8.60493e-05	0.000143416	Epiphyte	Bacteria
-3.57065e-05	8.18452e-06	-4.36268	1.69918e-05	Potential_Evapotranspiration	Clostridium_sensu_stricto_10	0.0767648	Coef_EpiB.txt_Clostridium_sensu_stricto_10	1	2.6394e-06	-5557.62	18.8488	1.41503e-05	7.07517e-05	Epiphyte	Bacteria
-2.6933e-05	7.17193e-06	-3.75533	0.000203124	Precipitation	Clostridium_sensu_stricto_10	0.0767648	Coef_EpiB.txt_Clostridium_sensu_stricto_10	1	2.60365e-06	-5562.41	14.0623	0.000176854	0.000221068	Epiphyte	Bacteria
3.06161e-05	7.51326e-06	4.07495	5.7158e-05	Soil_Moisture	Clostridium_sensu_stricto_10	0.0767648	Coef_EpiB.txt_Clostridium_sensu_stricto_10	1	2.6218e-06	-5559.97	16.5	4.86499e-05	0.000121625	Epiphyte	Bacteria
-4.09261e-05	1.5251e-05	-2.68351	0.00763661	Vapor_Pressure	Clostridium_sensu_stricto_10	0.0767648	Coef_EpiB.txt_Clostridium_sensu_stricto_10	1	2.55361e-06	-5569.22	7.25103	0.00708605	0.00708605	Epiphyte	Bacteria
3.18823e-05	1.33509e-05	2.38803	0.0174812	Climate_Water_Deficit	Clostridium_sensu_stricto_12	0.0897987	Coef_EpiB.txt_Clostridium_sensu_stricto_12	1	3.3942e-06	-5463.34	5.80449	0.0159853	0.0159853	Epiphyte	Bacteria
8.2311e-05	2.34578e-05	3.50889	0.000510138	Min_Temperature	Clostridium_sensu_stricto_12	0.0897987	Coef_EpiB.txt_Clostridium_sensu_stricto_12	1	3.45872e-06	-5456.73	12.4142	0.000426089	0.000681742	Epiphyte	Bacteria
-6.30956e-05	1.55267e-05	-4.06367	5.99673e-05	Palmer_Drought_Severity_Index	Clostridium_sensu_stricto_12	0.0897987	Coef_EpiB.txt_Clostridium_sensu_stricto_12	1	3.49973e-06	-5452.59	16.5516	4.73453e-05	0.000126254	Epiphyte	Bacteria
-7.17866e-05	1.68273e-05	-4.26609	2.57814e-05	Precipitation	Clostridium_sensu_stricto_12	0.0897987	Coef_EpiB.txt_Clostridium_sensu_stricto_12	1	3.51619e-06	-5450.95	18.1984	1.99045e-05	0.000126254	Epiphyte	Bacteria
3.14882e-05	1.08283e-05	2.90795	0.0038757	Runoff	Clostridium_sensu_stricto_12	0.0897987	Coef_EpiB.txt_Clostridium_sensu_stricto_12	1	3.42108e-06	-5460.57	8.57315	0.00341156	0.00454874	Epiphyte	Bacteria
6.83245e-05	1.86333e-05	3.6668	0.000284668	Soil_Moisture	Clostridium_sensu_stricto_12	0.0897987	Coef_EpiB.txt_Clostridium_sensu_stricto_12	1	3.46979e-06	-5455.61	13.5349	0.000234165	0.000468329	Epiphyte	Bacteria
-4.91366e-05	1.8536e-05	-2.65088	0.00840162	Vapor_Pressure	Clostridium_sensu_stricto_12	0.0897987	Coef_EpiB.txt_Clostridium_sensu_stricto_12	1	3.40713e-06	-5462	7.139	0.00754253	0.00862003	Epiphyte	Bacteria
-7.27864e-05	1.7842e-05	-4.0795	5.62042e-05	Vapor_Pressure_Deficit	Clostridium_sensu_stricto_12	0.0897987	Coef_EpiB.txt_Clostridium_sensu_stricto_12	1	3.50099e-06	-5452.47	16.6777	4.42982e-05	0.000126254	Epiphyte	Bacteria
0.000495729	0.000178001	2.78498	0.00565215	Climate_Water_Deficit	Clostridium_sensu_stricto_13	0.0536186	Coef_EpiB.txt_Clostridium_sensu_stricto_13	1	0.000273358	-3920.9	7.89411	0.00495961	0.00743942	Epiphyte	Bacteria
-0.000516998	0.000321247	-1.60935	0.108465	Downward_Surface_Shortwave_Radiation	Clostridium_sensu_stricto_13	0.0536186	Coef_EpiB.txt_Clostridium_sensu_stricto_13	1	0.000269309	-3926.14	2.65588	0.103167	0.116063	Epiphyte	Bacteria
0.00121552	0.000414634	2.93156	0.00360033	Min_Temperature	Clostridium_sensu_stricto_13	0.0536186	Coef_EpiB.txt_Clostridium_sensu_stricto_13	1	0.000274015	-3920.06	8.73645	0.00311911	0.0056144	Epiphyte	Bacteria
0.000626706	0.000182514	3.43375	0.000668643	Palmer_Drought_Severity_Index	Clostridium_sensu_stricto_13	0.0536186	Coef_EpiB.txt_Clostridium_sensu_stricto_13	1	0.000276521	-3916.86	11.9313	0.000551984	0.00165595	Epiphyte	Bacteria
0.000427791	0.000327897	1.30465	0.192892	Potential_Evapotranspiration	Clostridium_sensu_stricto_13	0.0536186	Coef_EpiB.txt_Clostridium_sensu_stricto_13	1	0.000268613	-3927.05	1.74767	0.18617	0.18617	Epiphyte	Bacteria
-0.000617083	0.000172565	-3.57595	0.000399365	Precipitation	Clostridium_sensu_stricto_13	0.0536186	Coef_EpiB.txt_Clostridium_sensu_stricto_13	1	0.000277302	-3915.87	12.9216	0.000324805	0.00146162	Epiphyte	Bacteria
-0.000648686	0.000276271	-2.34801	0.0194451	Vapor_Pressure	Clostridium_sensu_stricto_13	0.0536186	Coef_EpiB.txt_Clostridium_sensu_stricto_13	1	0.0002716	-3923.16	5.62943	0.0176614	0.0227075	Epiphyte	Bacteria
-0.00111987	0.000351377	-3.18708	0.00157006	Vapor_Pressure_Deficit	Clostridium_sensu_stricto_13	0.0536186	Coef_EpiB.txt_Clostridium_sensu_stricto_13	1	0.000275241	-3918.49	10.3027	0.00132837	0.00298884	Epiphyte	Bacteria
0.00100544	0.000271355	3.70527	0.000246289	Wind_Speed	Clostridium_sensu_stricto_13	0.0536186	Coef_EpiB.txt_Clostridium_sensu_stricto_13	1	0.00027804	-3914.94	13.8546	0.000197515	0.00146162	Epiphyte	Bacteria
0.000421265	0.000136859	3.07809	0.00224922	Climate_Water_Deficit	Clostridium_sensu_stricto_1	0.0552991	Coef_EpiB.txt_Clostridium_sensu_stricto_1	1	0.00112097	-3437.58	9.45534	0.00210536	0.00315803	Epiphyte	Bacteria
0.00055532	0.000171341	3.24102	0.0013064	Downward_Surface_Shortwave_Radiation	Clostridium_sensu_stricto_1	0.0552991	Coef_EpiB.txt_Clostridium_sensu_stricto_1	1	0.00112421	-3436.57	10.4676	0.00121485	0.00315803	Epiphyte	Bacteria
-0.000571765	0.000195026	-2.93173	0.0035944	Vapor_Pressure_Deficit	Clostridium_sensu_stricto_1	0.0552991	Coef_EpiB.txt_Clostridium_sensu_stricto_1	1	0.00111821	-3438.45	8.58821	0.00338347	0.00338347	Epiphyte	Bacteria
2.2895e-05	1.22543e-05	1.86833	0.0625586	Max_Temperature	Clostridium_sensu_stricto_5	0.0165907	Coef_EpiB.txt_Clostridium_sensu_stricto_5	1	7.66054e-06	-5187.62	3.51325	0.0608798	0.0608798	Epiphyte	Bacteria
-3.05265e-05	1.47589e-05	-2.06834	0.0393485	Potential_Evapotranspiration	Clostridium_sensu_stricto_5	0.0165907	Coef_EpiB.txt_Clostridium_sensu_stricto_5	1	7.67774e-06	-5186.83	4.30089	0.0380925	0.0608798	Epiphyte	Bacteria
2.06001e-05	1.06725e-05	1.9302	0.0543968	Wind_Speed	Clostridium_sensu_stricto_5	0.0165907	Coef_EpiB.txt_Clostridium_sensu_stricto_5	1	7.66567e-06	-5187.39	3.74853	0.0528539	0.0608798	Epiphyte	Bacteria
3.21758e-05	2.51613e-05	1.27878	0.20184	Downward_Surface_Shortwave_Radiation	Clostridium_sensu_stricto_9	0.0893541	Coef_EpiB.txt_Clostridium_sensu_stricto_9	1	4.28177e-06	-5381.8	1.67432	0.195681	0.195681	Epiphyte	Bacteria
0.000106627	3.04711e-05	3.49927	0.000528226	Min_Temperature	Clostridium_sensu_stricto_9	0.0893541	Coef_EpiB.txt_Clostridium_sensu_stricto_9	1	4.41397e-06	-5371.13	12.3474	0.000441598	0.00123882	Epiphyte	Bacteria
5.86024e-05	1.32421e-05	4.42546	1.29577e-05	Palmer_Drought_Severity_Index	Clostridium_sensu_stricto_9	0.0893541	Coef_EpiB.txt_Clostridium_sensu_stricto_9	1	4.50543e-06	-5363.93	19.5456	9.8227e-06	7.85816e-05	Epiphyte	Bacteria
-0.000100007	3.75342e-05	-2.66442	0.00807759	Potential_Evapotranspiration	Clostridium_sensu_stricto_9	0.0893541	Coef_EpiB.txt_Clostridium_sensu_stricto_9	1	4.34985e-06	-5376.27	7.21135	0.00724442	0.0115911	Epiphyte	Bacteria
-3.13421e-05	8.99185e-06	-3.48561	0.000554972	Runoff	Clostridium_sensu_stricto_9	0.0893541	Coef_EpiB.txt_Clostridium_sensu_stricto_9	1	4.41278e-06	-5371.22	12.2528	0.000464557	0.00123882	Epiphyte	Bacteria
-2.74476e-05	1.09924e-05	-2.49697	0.0129956	Snow_Water_Equivalent	Clostridium_sensu_stricto_9	0.0893541	Coef_EpiB.txt_Clostridium_sensu_stricto_9	1	4.33908e-06	-5377.14	6.34132	0.0117957	0.0134808	Epiphyte	Bacteria
-7.7453e-05	2.52332e-05	-3.06948	0.00231576	Vapor_Pressure	Clostridium_sensu_stricto_9	0.0893541	Coef_EpiB.txt_Clostridium_sensu_stricto_9	1	4.37879e-06	-5373.94	9.53887	0.00201166	0.00402331	Epiphyte	Bacteria
3.69786e-05	1.43873e-05	2.57022	0.0105861	Wind_Speed	Clostridium_sensu_stricto_9	0.0893541	Coef_EpiB.txt_Clostridium_sensu_stricto_9	1	4.34371e-06	-5376.76	6.71524	0.00955923	0.0127456	Epiphyte	Bacteria
-0.000309734	0.000118099	-2.62267	0.00911019	Downward_Surface_Shortwave_Radiation	Coccidiomorphea_unclassified	0.0219901	Coef_EpiE.txt_Coccidiomorphea_unclassified	1	0.000118392	-4224.61	6.90934	0.00857467	0.0279898	Epiphyte	Eukaryotes
0.000315119	0.000136987	2.30035	0.022023	Max_Temperature	Coccidiomorphea_unclassified	0.0219901	Coef_EpiE.txt_Coccidiomorphea_unclassified	1	0.00011786	-4226.19	5.32743	0.0209923	0.0279898	Epiphyte	Eukaryotes
8.14413e-05	4.24829e-05	1.91704	0.0560567	Soil_Moisture	Coccidiomorphea_unclassified	0.0219901	Coef_EpiE.txt_Coccidiomorphea_unclassified	1	0.000117317	-4227.81	3.70847	0.0541369	0.0541369	Epiphyte	Eukaryotes
-0.000302212	0.00012598	-2.39889	0.0169737	Vapor_Pressure	Coccidiomorphea_unclassified	0.0219901	Coef_EpiE.txt_Coccidiomorphea_unclassified	1	0.000118015	-4225.73	5.7898	0.0161194	0.0279898	Epiphyte	Eukaryotes
0.000425459	0.00012399	3.43139	0.000673625	Downward_Surface_Shortwave_Radiation	Coccobotrys	0.118879	Coef_EpiE.txt_Coccobotrys	1	7.48217e-05	-4381.68	11.813	0.000588186	0.000790463	Epiphyte	Eukaryotes
-0.000336278	0.000159995	-2.10181	0.0362967	Max_Temperature	Coccobotrys	0.118879	Coef_EpiE.txt_Coccobotrys	1	7.32745e-05	-4389.02	4.4788	0.0343178	0.0343178	Epiphyte	Eukaryotes
-0.000329524	9.69151e-05	-3.40013	0.000752694	Min_Temperature	Coccobotrys	0.118879	Coef_EpiE.txt_Coccobotrys	1	7.47768e-05	-4381.89	11.6023	0.000658719	0.000790463	Epiphyte	Eukaryotes
0.000178064	4.86668e-05	3.65885	0.000293062	Precipitation	Coccobotrys	0.118879	Coef_EpiE.txt_Coccobotrys	1	7.51609e-05	-4380.09	13.4005	0.000251559	0.000503119	Epiphyte	Eukaryotes
-0.000229791	5.36437e-05	-4.28365	2.38875e-05	Soil_Moisture	Coccobotrys	0.118879	Coef_EpiE.txt_Coccobotrys	1	7.62045e-05	-4375.25	18.2408	1.94666e-05	5.83998e-05	Epiphyte	Eukaryotes
0.000600262	0.000106565	5.63285	3.68953e-08	Vapor_Pressure	Coccobotrys	0.118879	Coef_EpiE.txt_Coccobotrys	1	7.90183e-05	-4362.53	30.9675	2.62386e-08	1.57432e-07	Epiphyte	Eukaryotes
-0.000118702	7.20396e-05	-1.64774	0.100322	Climate_Water_Deficit	Coccomyxa	0.0328599	Coef_EpiE.txt_Coccomyxa	1	0.000183625	-4064.56	2.76743	0.0962007	0.112234	Epiphyte	Eukaryotes
0.000599949	0.000241181	2.48754	0.0133374	Downward_Surface_Shortwave_Radiation	Coccomyxa	0.0328599	Coef_EpiE.txt_Coccomyxa	1	0.000185469	-4061.05	6.27576	0.0122401	0.0214202	Epiphyte	Eukaryotes
-0.000281244	0.000170244	-1.652	0.0994492	Potential_Evapotranspiration	Coccomyxa	0.0328599	Coef_EpiE.txt_Coccomyxa	1	0.000183632	-4064.54	2.78171	0.0953462	0.112234	Epiphyte	Eukaryotes
0.000463263	0.00016696	2.7747	0.00582799	Precipitation	Coccomyxa	0.0328599	Coef_EpiE.txt_Coccomyxa	1	0.000186272	-4059.54	7.79139	0.00524959	0.0204258	Epiphyte	Eukaryotes
-0.000186318	6.79973e-05	-2.74008	0.00646374	Runoff	Coccomyxa	0.0328599	Coef_EpiE.txt_Coccomyxa	1	0.000186171	-4059.73	7.60027	0.00583595	0.0204258	Epiphyte	Eukaryotes
-0.000113181	8.4204e-05	-1.34412	0.179797	Soil_Moisture	Coccomyxa	0.0328599	Coef_EpiE.txt_Coccomyxa	1	0.000183142	-4065.48	1.84396	0.174488	0.174488	Epiphyte	Eukaryotes
-0.000258784	0.000103977	-2.48886	0.0132889	Wind_Speed	Coccomyxa	0.0328599	Coef_EpiE.txt_Coccomyxa	1	0.000185473	-4061.04	6.28236	0.0121946	0.0214202	Epiphyte	Eukaryotes
-0.00137791	0.000431937	-3.19006	0.00155286	Downward_Surface_Shortwave_Radiation	Cochliopodium	0.0543987	Coef_EpiE.txt_Cochliopodium	1	0.00218278	-3199.67	10.2037	0.00140157	0.00700784	Epiphyte	Eukaryotes
-0.000281607	0.000231479	-1.21656	0.224605	Min_Temperature	Cochliopodium	0.0543987	Coef_EpiE.txt_Cochliopodium	1	0.00212933	-3208.37	1.50253	0.220283	0.220283	Epiphyte	Eukaryotes
0.0013386	0.000520758	2.57048	0.0105747	Potential_Evapotranspiration	Cochliopodium	0.0543987	Coef_EpiE.txt_Cochliopodium	1	0.00216084	-3203.22	6.6587	0.00986726	0.0246682	Epiphyte	Eukaryotes
0.000365622	0.000162641	2.24803	0.0252053	Soil_Moisture	Cochliopodium	0.0543987	Coef_EpiE.txt_Cochliopodium	1	0.0021513	-3204.77	5.10423	0.0238675	0.0397792	Epiphyte	Eukaryotes
-0.000414212	0.000214856	-1.92786	0.0546934	Wind_Speed	Cochliopodium	0.0543987	Coef_EpiE.txt_Cochliopodium	1	0.00214308	-3206.12	3.76105	0.0524596	0.0655745	Epiphyte	Eukaryotes
-0.00261947	0.0012788	-2.04838	0.0412858	Climate_Water_Deficit	Coelastrella	0.139738	Coef_EpiE.txt_Coelastrella	1	0.0552178	-2059.7	4.28008	0.0385616	0.0616986	Epiphyte	Eukaryotes
-0.0219565	0.00347137	-6.32505	7.92151e-10	Downward_Surface_Shortwave_Radiation	Coelastrella	0.139738	Coef_EpiE.txt_Coelastrella	1	0.0609295	-2025.15	38.8298	4.62422e-10	1.84969e-09	Epiphyte	Eukaryotes
0.0283289	0.00488682	5.79701	1.5349e-08	Max_Temperature	Coelastrella	0.139738	Coef_EpiE.txt_Coelastrella	1	0.0599086	-2031.08	32.8986	9.70913e-09	2.5891e-08	Epiphyte	Eukaryotes
-0.00292862	0.00287639	-1.01816	0.309322	Min_Temperature	Coelastrella	0.139738	Coef_EpiE.txt_Coelastrella	1	0.0547139	-2062.92	1.06232	0.302686	0.302686	Epiphyte	Eukaryotes
0.00197186	0.00116232	1.69649	0.0907034	Palmer_Drought_Severity_Index	Coelastrella	0.139738	Coef_EpiE.txt_Coelastrella	1	0.0550076	-2061.04	2.94145	0.0863331	0.0986664	Epiphyte	Eukaryotes
-0.00296132	0.00159653	-1.85484	0.0644792	Precipitation	Coelastrella	0.139738	Coef_EpiE.txt_Coelastrella	1	0.0550973	-2060.47	3.51334	0.0608767	0.081169	Epiphyte	Eukaryotes
0.00505298	0.00184792	2.73441	0.00657455	Soil_Moisture	Coelastrella	0.139738	Coef_EpiE.txt_Coelastrella	1	0.0557411	-2056.39	7.5911	0.00586571	0.0117314	Epiphyte	Eukaryotes
-0.0188767	0.00296882	-6.3583	6.52999e-10	Vapor_Pressure	Coelastrella	0.139738	Coef_EpiE.txt_Coelastrella	1	0.0609968	-2024.77	39.2171	3.79198e-10	1.84969e-09	Epiphyte	Eukaryotes
5.40548e-05	3.11325e-05	1.73628	0.0833997	Vapor_Pressure_Deficit	Coenocystis	0.0135931	Coef_EpiE.txt_Coenocystis	1	9.18109e-05	-4317.86	3.02756	0.0818613	0.0818613	Epiphyte	Eukaryotes
-6.07821e-05	3.09741e-05	-1.96235	0.0505181	Wind_Speed	Coenocystis	0.0135931	Coef_EpiE.txt_Coenocystis	1	9.20296e-05	-4317.02	3.86269	0.0493712	0.0818613	Epiphyte	Eukaryotes
-0.000127313	4.2055e-05	-3.02731	0.00265363	Downward_Surface_Shortwave_Radiation	Cohnella	0.0300373	Coef_EpiB.txt_Cohnella	1	5.88465e-05	-4465.98	9.22868	0.00238254	0.0142952	Epiphyte	Bacteria
8.64966e-05	3.70912e-05	2.332	0.0202773	Max_Temperature	Cohnella	0.0300373	Coef_EpiB.txt_Cohnella	1	5.82256e-05	-4469.71	5.50548	0.0189569	0.0366629	Epiphyte	Bacteria
-5.42405e-05	3.37492e-05	-1.60717	0.108936	Palmer_Drought_Severity_Index	Cohnella	0.0300373	Coef_EpiB.txt_Cohnella	1	5.77498e-05	-4472.59	2.6257	0.105146	0.126176	Epiphyte	Bacteria
-0.000110681	4.95081e-05	-2.23562	0.026018	Precipitation	Cohnella	0.0300373	Coef_EpiB.txt_Cohnella	1	5.81522e-05	-4470.15	5.063	0.024442	0.0366629	Epiphyte	Bacteria
4.13888e-05	2.96416e-05	1.39631	0.163521	Snow_Water_Equivalent	Cohnella	0.0300373	Coef_EpiB.txt_Cohnella	1	5.76443e-05	-4473.23	1.98374	0.158997	0.158997	Epiphyte	Bacteria
0.000113243	4.9845e-05	2.27189	0.0237099	Soil_Moisture	Cohnella	0.0300373	Coef_EpiB.txt_Cohnella	1	5.81795e-05	-4469.99	5.22741	0.0222336	0.0366629	Epiphyte	Bacteria
-0.00437311	0.00349169	-1.25243	0.211263	Downward_Surface_Shortwave_Radiation	Colpoda	0.0435777	Coef_EpiE.txt_Colpoda	1	0.0754829	-1953.97	1.59687	0.206348	0.206348	Epiphyte	Eukaryotes
0.0171053	0.00652775	2.62039	0.00917224	Max_Temperature	Colpoda	0.0435777	Coef_EpiE.txt_Colpoda	1	0.0766401	-1948.63	6.93718	0.00844219	0.0161325	Epiphyte	Eukaryotes
0.00426171	0.00329216	1.2945	0.19636	Min_Temperature	Colpoda	0.0435777	Coef_EpiE.txt_Colpoda	1	0.0755063	-1953.86	1.70569	0.191546	0.206348	Epiphyte	Eukaryotes
-0.00970336	0.00382513	-2.53674	0.0116303	Potential_Evapotranspiration	Colpoda	0.0435777	Coef_EpiE.txt_Colpoda	1	0.0765458	-1949.06	6.50536	0.010755	0.0161325	Epiphyte	Eukaryotes
0.00404924	0.00149737	2.70424	0.00718645	Soil_Moisture	Colpoda	0.0435777	Coef_EpiE.txt_Colpoda	1	0.0767376	-1948.19	7.38351	0.00658247	0.0161325	Epiphyte	Eukaryotes
-0.0147428	0.00486136	-3.03266	0.00260826	Vapor_Pressure	Colpoda	0.0435777	Coef_EpiE.txt_Colpoda	1	0.0771491	-1946.31	9.2609	0.00234098	0.0140459	Epiphyte	Eukaryotes
0.0139668	0.0044519	3.13727	0.00185251	Max_Temperature	Colpodea_X_unclassified	0.0464128	Coef_EpiE.txt_Colpodea_X_unclassified	1	0.0749419	-1956.5	9.90176	0.00165121	0.00330242	Epiphyte	Eukaryotes
0.00562095	0.00290583	1.93437	0.0538875	Min_Temperature	Colpodea_X_unclassified	0.0464128	Coef_EpiE.txt_Colpodea_X_unclassified	1	0.0736498	-1962.6	3.79731	0.051335	0.061602	Epiphyte	Eukaryotes
-0.0168222	0.00467119	-3.60127	0.000363274	Potential_Evapotranspiration	Colpodea_X_unclassified	0.0464128	Coef_EpiE.txt_Colpodea_X_unclassified	1	0.0756041	-1953.41	12.9897	0.000313208	0.000939624	Epiphyte	Eukaryotes
-0.0019437	0.00118875	-1.63508	0.102946	Snow_Water_Equivalent	Colpodea_X_unclassified	0.0464128	Coef_EpiE.txt_Colpodea_X_unclassified	1	0.0734235	-1963.68	2.71735	0.0992625	0.0992625	Epiphyte	Eukaryotes
-0.0153319	0.00402179	-3.81221	0.000163176	Vapor_Pressure	Colpodea_X_unclassified	0.0464128	Coef_EpiE.txt_Colpodea_X_unclassified	1	0.0759353	-1951.87	14.524	0.000138387	0.000830323	Epiphyte	Eukaryotes
0.00358069	0.00158721	2.25596	0.0247006	Wind_Speed	Colpodea_X_unclassified	0.0464128	Coef_EpiE.txt_Colpodea_X_unclassified	1	0.0739352	-1961.24	5.15489	0.0231811	0.0347716	Epiphyte	Eukaryotes
0.000107626	5.89231e-05	1.82654	0.0686275	Downward_Surface_Shortwave_Radiation	Colpodella	0.0369207	Coef_EpiE.txt_Colpodella	1	4.87229e-05	-4538.25	3.3586	0.066855	0.066855	Epiphyte	Eukaryotes
0.000103442	3.13709e-05	3.29739	0.00107683	Min_Temperature	Colpodella	0.0369207	Coef_EpiE.txt_Colpodella	1	4.9771e-05	-4530.78	10.8294	0.000999033	0.0029971	Epiphyte	Eukaryotes
-0.000154918	6.22564e-05	-2.48838	0.013301	Potential_Evapotranspiration	Colpodella	0.0369207	Coef_EpiE.txt_Colpodella	1	4.912e-05	-4535.4	6.2082	0.012716	0.019074	Epiphyte	Eukaryotes
5.47362e-05	1.97903e-05	2.76582	0.00598361	Min_Temperature	Colpodellaceae_unclassified	0.0382466	Coef_EpiE.txt_Colpodellaceae_unclassified	1	3.46978e-06	-5461.61	7.69775	0.00552896	0.00921493	Epiphyte	Eukaryotes
-2.9914e-05	9.53723e-06	-3.13655	0.0018565	Potential_Evapotranspiration	Colpodellaceae_unclassified	0.0382466	Coef_EpiE.txt_Colpodellaceae_unclassified	1	3.49131e-06	-5459.44	9.86899	0.00168088	0.008341	Epiphyte	Eukaryotes
-1.95309e-05	8.35479e-06	-2.33769	0.0199745	Precipitation	Colpodellaceae_unclassified	0.0382466	Coef_EpiE.txt_Colpodellaceae_unclassified	1	3.44828e-06	-5463.79	5.51626	0.0188405	0.0235506	Epiphyte	Eukaryotes
2.56217e-05	8.75159e-06	2.92766	0.00364193	Soil_Moisture	Colpodellaceae_unclassified	0.0382466	Coef_EpiE.txt_Colpodellaceae_unclassified	1	3.47885e-06	-5460.69	8.61372	0.0033364	0.008341	Epiphyte	Eukaryotes
-3.46127e-05	1.77647e-05	-1.94839	0.0521787	Vapor_Pressure	Colpodellaceae_unclassified	0.0382466	Coef_EpiE.txt_Colpodellaceae_unclassified	1	3.43187e-06	-5465.47	3.84115	0.0500091	0.0500091	Epiphyte	Eukaryotes
-1.78526e-05	1.40327e-05	-1.27221	0.204156	Downward_Surface_Shortwave_Radiation	Colpodellidae2	0.025878	Coef_EpiE.txt_Colpodellidae2	1	2.111e-06	-5634.03	1.64759	0.199287	0.199287	Epiphyte	Eukaryotes
-4.59592e-05	2.30333e-05	-1.99534	0.0467947	Max_Temperature	Colpodellidae2	0.025878	Coef_EpiE.txt_Colpodellidae2	1	2.12543e-06	-5631.64	4.03905	0.0444588	0.144021	Epiphyte	Eukaryotes
2.79482e-05	1.43692e-05	1.94501	0.0525882	Potential_Evapotranspiration	Colpodellidae2	0.025878	Coef_EpiE.txt_Colpodellidae2	1	2.12422e-06	-5631.84	3.83898	0.050074	0.144021	Epiphyte	Eukaryotes
-8.19055e-06	4.5882e-06	-1.78514	0.0751203	Runoff	Colpodellidae2	0.025878	Coef_EpiE.txt_Colpodellidae2	1	2.12058e-06	-5632.44	3.23659	0.0720105	0.144021	Epiphyte	Eukaryotes
2.31023e-05	1.65323e-05	1.3974	0.163193	Vapor_Pressure	Colpodellidae2	0.025878	Coef_EpiE.txt_Colpodellidae2	1	2.11304e-06	-5633.69	1.98684	0.158672	0.190406	Epiphyte	Eukaryotes
2.06082e-05	1.31553e-05	1.56654	0.118142	Vapor_Pressure_Deficit	Colpodellidae2	0.025878	Coef_EpiE.txt_Colpodellidae2	1	2.11611e-06	-5633.18	2.4951	0.114201	0.171302	Epiphyte	Eukaryotes
0.00160217	0.000853876	1.87635	0.0614608	Climate_Water_Deficit	Colpodida_unclassified	0.102397	Coef_EpiE.txt_Colpodida_unclassified	1	0.0108155	-2629.94	3.60536	0.0575935	0.0740488	Epiphyte	Eukaryotes
-0.0027087	0.001654	-1.63767	0.102414	Downward_Surface_Shortwave_Radiation	Colpodida_unclassified	0.102397	Coef_EpiE.txt_Colpodida_unclassified	1	0.0107891	-2630.8	2.7498	0.0972667	0.109425	Epiphyte	Eukaryotes
0.00221368	0.00214371	1.03264	0.302504	Max_Temperature	Colpodida_unclassified	0.102397	Coef_EpiE.txt_Colpodida_unclassified	1	0.0107384	-2632.45	1.0959	0.295167	0.295167	Epiphyte	Eukaryotes
0.00380452	0.00181805	2.09263	0.0371206	Min_Temperature	Colpodida_unclassified	0.102397	Coef_EpiE.txt_Colpodida_unclassified	1	0.0108424	-2629.07	4.47884	0.034317	0.0617706	Epiphyte	Eukaryotes
-0.00274501	0.000768209	-3.57326	0.000403339	Precipitation	Colpodida_unclassified	0.102397	Coef_EpiE.txt_Colpodida_unclassified	1	0.0111058	-2620.64	12.9026	0.000328132	0.00196966	Epiphyte	Eukaryotes
0.000966649	0.000503636	1.91934	0.0557758	Runoff	Colpodida_unclassified	0.102397	Coef_EpiE.txt_Colpodida_unclassified	1	0.0108206	-2629.77	3.77156	0.0521311	0.0740488	Epiphyte	Eukaryotes
-0.00380077	0.00108701	-3.49654	0.000533677	Vapor_Pressure	Colpodida_unclassified	0.102397	Coef_EpiE.txt_Colpodida_unclassified	1	0.0110887	-2621.18	12.364	0.000437703	0.00196966	Epiphyte	Eukaryotes
-0.00369092	0.00142652	-2.58735	0.010085	Vapor_Pressure_Deficit	Colpodida_unclassified	0.102397	Coef_EpiE.txt_Colpodida_unclassified	1	0.0109151	-2626.72	6.82394	0.00899439	0.0202374	Epiphyte	Eukaryotes
0.00265889	0.000865023	3.07378	0.00228411	Wind_Speed	Colpodida_unclassified	0.102397	Coef_EpiE.txt_Colpodida_unclassified	1	0.0110015	-2623.95	9.59287	0.00195334	0.00586002	Epiphyte	Eukaryotes
0.0125036	0.00783714	1.59543	0.111547	Downward_Surface_Shortwave_Radiation	Comamonadaceae_unclassified	0.142351	Coef_EpiB.txt_Comamonadaceae_unclassified	1	0.086002	-1898.18	2.62567	0.105148	0.115663	Epiphyte	Bacteria
-0.0267582	0.00591043	-4.52729	8.28296e-06	Max_Temperature	Comamonadaceae_unclassified	0.142351	Coef_EpiB.txt_Comamonadaceae_unclassified	1	0.0905221	-1880.2	20.605	5.64471e-06	2.06973e-05	Epiphyte	Bacteria
0.0211382	0.00517637	4.0836	5.53721e-05	Min_Temperature	Comamonadaceae_unclassified	0.142351	Coef_EpiB.txt_Comamonadaceae_unclassified	1	0.0895601	-1883.95	16.8548	4.03506e-05	0.000110964	Epiphyte	Bacteria
0.0295187	0.0056989	5.17973	3.82041e-07	Palmer_Drought_Severity_Index	Comamonadaceae_unclassified	0.142351	Coef_EpiB.txt_Comamonadaceae_unclassified	1	0.0921169	-1874.07	26.7348	2.33379e-07	2.56716e-06	Epiphyte	Bacteria
0.00868808	0.00639292	1.35902	0.175045	Potential_Evapotranspiration	Comamonadaceae_unclassified	0.142351	Coef_EpiB.txt_Comamonadaceae_unclassified	1	0.0858262	-1898.9	1.90711	0.167285	0.167285	Epiphyte	Bacteria
0.0149225	0.00457753	3.25995	0.00122737	Precipitation	Comamonadaceae_unclassified	0.142351	Coef_EpiB.txt_Comamonadaceae_unclassified	1	0.0880371	-1889.97	10.8345	0.000996273	0.00136988	Epiphyte	Bacteria
-0.0112348	0.00281799	-3.9868	8.20521e-05	Runoff	Comamonadaceae_unclassified	0.142351	Coef_EpiB.txt_Comamonadaceae_unclassified	1	0.0893634	-1884.72	16.0831	6.06238e-05	0.000133372	Epiphyte	Bacteria
-0.00516076	0.00189553	-2.7226	0.00681205	Snow_Water_Equivalent	Comamonadaceae_unclassified	0.142351	Coef_EpiB.txt_Comamonadaceae_unclassified	1	0.0872276	-1893.21	7.59222	0.00586207	0.00716475	Epiphyte	Bacteria
-0.0245898	0.00487985	-5.03904	7.62597e-07	Soil_Moisture	Comamonadaceae_unclassified	0.142351	Coef_EpiB.txt_Comamonadaceae_unclassified	1	0.0917549	-1875.45	25.3527	4.77477e-07	2.62612e-06	Epiphyte	Bacteria
-0.0111594	0.00340151	-3.28072	0.00114305	Vapor_Pressure_Deficit	Comamonadaceae_unclassified	0.142351	Coef_EpiB.txt_Comamonadaceae_unclassified	1	0.0880713	-1889.83	10.9709	0.00092556	0.00136988	Epiphyte	Bacteria
0.0148654	0.00396668	3.74758	0.000209826	Wind_Speed	Comamonadaceae_unclassified	0.142351	Coef_EpiB.txt_Comamonadaceae_unclassified	1	0.0888975	-1886.56	14.2483	0.000160204	0.000293707	Epiphyte	Bacteria
-0.00524355	0.000933764	-5.6155	4.06132e-08	Max_Temperature	Conexibacter	0.295905	Coef_EpiB.txt_Conexibacter	1	0.0010492	-3450.81	30.9575	2.63745e-08	5.2749e-08	Epiphyte	Bacteria
-0.00176546	0.000397299	-4.44366	1.1963e-05	Min_Temperature	Conexibacter	0.295905	Coef_EpiB.txt_Conexibacter	1	0.00101609	-3462.06	19.7023	9.04942e-06	1.20659e-05	Epiphyte	Bacteria
0.0054916	0.00087948	6.24414	1.26334e-09	Potential_Evapotranspiration	Conexibacter	0.295905	Coef_EpiB.txt_Conexibacter	1	0.00107014	-3443.87	37.8942	7.4688e-10	1.99168e-09	Epiphyte	Bacteria
-0.000407721	0.000214266	-1.90288	0.0578962	Precipitation	Conexibacter	0.295905	Coef_EpiB.txt_Conexibacter	1	0.000970794	-3478.07	3.69669	0.0545205	0.0545205	Epiphyte	Bacteria
0.0014406	0.000157779	9.13054	6.07232e-18	Snow_Water_Equivalent	Conexibacter	0.295905	Coef_EpiB.txt_Conexibacter	1	0.00119479	-3405.2	76.5675	2.12811e-18	1.70249e-17	Epiphyte	Bacteria
-0.000577931	0.000183525	-3.14906	0.00178228	Soil_Moisture	Conexibacter	0.295905	Coef_EpiB.txt_Conexibacter	1	0.000988478	-3471.73	10.0328	0.00153781	0.00175749	Epiphyte	Bacteria
0.0056049	0.000809912	6.92038	2.23051e-11	Vapor_Pressure	Conexibacter	0.295905	Coef_EpiB.txt_Conexibacter	1	0.00109514	-3435.76	46.0014	1.18166e-11	4.72664e-11	Epiphyte	Bacteria
-0.00103767	0.000202976	-5.11228	5.30853e-07	Wind_Speed	Conexibacter	0.295905	Coef_EpiB.txt_Conexibacter	1	0.00103403	-3455.92	25.8477	3.69451e-07	5.91121e-07	Epiphyte	Bacteria
-0.000183477	6.96441e-05	-2.63449	0.00881076	Downward_Surface_Shortwave_Radiation	Confluentibacter	0.0530101	Coef_EpiB.txt_Confluentibacter	1	1.05577e-05	-5063.03	7.07233	0.00782833	0.0104845	Epiphyte	Bacteria
0.000256721	8.67823e-05	2.95822	0.00331027	Max_Temperature	Confluentibacter	0.0530101	Coef_EpiB.txt_Confluentibacter	1	1.06126e-05	-5061.21	8.89407	0.00286099	0.00808448	Epiphyte	Bacteria
-0.000118328	4.20075e-05	-2.81683	0.00513249	Min_Temperature	Confluentibacter	0.0530101	Coef_EpiB.txt_Confluentibacter	1	1.05879e-05	-5062.03	8.07364	0.00449138	0.00808448	Epiphyte	Bacteria
-9.96186e-05	3.28608e-05	-3.03153	0.00261938	Palmer_Drought_Severity_Index	Confluentibacter	0.0530101	Coef_EpiB.txt_Confluentibacter	1	1.0626e-05	-5060.77	9.33447	0.00224883	0.00808448	Epiphyte	Bacteria
-0.000123248	4.34419e-05	-2.83708	0.00482502	Precipitation	Confluentibacter	0.0530101	Coef_EpiB.txt_Confluentibacter	1	1.05913e-05	-5061.91	8.18882	0.00421494	0.00808448	Epiphyte	Bacteria
0.000101531	2.65771e-05	3.82023	0.000158398	Runoff	Confluentibacter	0.0530101	Coef_EpiB.txt_Confluentibacter	1	1.07899e-05	-5055.39	14.7096	0.000125406	0.00112866	Epiphyte	Bacteria
2.01146e-05	1.54604e-05	1.30104	0.194123	Snow_Water_Equivalent	Confluentibacter	0.0530101	Coef_EpiB.txt_Confluentibacter	1	1.03985e-05	-5068.36	1.73804	0.187388	0.187388	Epiphyte	Bacteria
0.000107692	4.10928e-05	2.62069	0.00916781	Soil_Moisture	Confluentibacter	0.0530101	Coef_EpiB.txt_Confluentibacter	1	1.05555e-05	-5063.1	6.99919	0.00815464	0.0104845	Epiphyte	Bacteria
-7.82558e-05	4.69699e-05	-1.66608	0.096615	Vapor_Pressure	Confluentibacter	0.0530101	Coef_EpiB.txt_Confluentibacter	1	1.04313e-05	-5067.26	2.84567	0.0916203	0.103073	Epiphyte	Bacteria
-0.00725655	0.0022444	-3.23318	0.00134379	Downward_Surface_Shortwave_Radiation	Conosa_unclassified	0.0743308	Coef_EpiE.txt_Conosa_unclassified	1	0.0111219	-2620.13	10.5984	0.00113186	0.00203735	Epiphyte	Eukaryotes
0.00910072	0.00279491	3.25618	0.00124259	Max_Temperature	Conosa_unclassified	0.0743308	Coef_EpiE.txt_Conosa_unclassified	1	0.0111266	-2619.98	10.7474	0.00104427	0.00203735	Epiphyte	Eukaryotes
-0.0036857	0.00135608	-2.71791	0.0069052	Min_Temperature	Conosa_unclassified	0.0743308	Coef_EpiE.txt_Conosa_unclassified	1	0.0110249	-2623.21	7.52247	0.00609341	0.00783438	Epiphyte	Eukaryotes
-0.00447778	0.00106132	-4.21908	3.14805e-05	Palmer_Drought_Severity_Index	Conosa_unclassified	0.0743308	Coef_EpiE.txt_Conosa_unclassified	1	0.0113544	-2612.87	17.8604	2.37713e-05	0.000106971	Epiphyte	Eukaryotes
-0.00510251	0.0014028	-3.63738	0.000317991	Precipitation	Conosa_unclassified	0.0743308	Coef_EpiE.txt_Conosa_unclassified	1	0.0112098	-2617.37	13.3609	0.000256919	0.000770758	Epiphyte	Eukaryotes
0.00378657	0.000858216	4.41214	1.37467e-05	Runoff	Conosa_unclassified	0.0743308	Coef_EpiE.txt_Conosa_unclassified	1	0.0114071	-2611.25	19.4868	1.013e-05	9.11698e-05	Epiphyte	Eukaryotes
0.00105051	0.000498985	2.10529	0.0359975	Snow_Water_Equivalent	Conosa_unclassified	0.0743308	Coef_EpiE.txt_Conosa_unclassified	1	0.0109314	-2626.2	4.53281	0.033251	0.0374073	Epiphyte	Eukaryotes
0.00383708	0.00132651	2.8926	0.00406607	Soil_Moisture	Conosa_unclassified	0.0743308	Coef_EpiE.txt_Conosa_unclassified	1	0.0110559	-2622.22	8.50857	0.00353478	0.00530218	Epiphyte	Eukaryotes
-0.00270386	0.00151216	-1.78809	0.07465	Vapor_Pressure	Conosa_unclassified	0.0743308	Coef_EpiE.txt_Conosa_unclassified	1	0.0108923	-2627.46	3.27568	0.0703139	0.0703139	Epiphyte	Eukaryotes
0.00010133	4.20697e-05	2.40863	0.0165409	Downward_Surface_Shortwave_Radiation	Constrictibacter	0.0387454	Coef_EpiB.txt_Constrictibacter	1	5.32175e-06	-5305.48	5.90422	0.0151046	0.0241674	Epiphyte	Bacteria
9.67079e-05	6.59595e-05	1.46617	0.14352	Max_Temperature	Constrictibacter	0.0387454	Coef_EpiB.txt_Constrictibacter	1	5.26588e-06	-5309.19	2.19933	0.138071	0.157795	Epiphyte	Bacteria
-8.44046e-05	2.51971e-05	-3.34977	0.000899045	Palmer_Drought_Severity_Index	Constrictibacter	0.0387454	Coef_EpiB.txt_Constrictibacter	1	5.40468e-06	-5300.06	11.3314	0.00076209	0.00304836	Epiphyte	Bacteria
-0.000146374	5.95682e-05	-2.45725	0.0144964	Potential_Evapotranspiration	Constrictibacter	0.0387454	Coef_EpiB.txt_Constrictibacter	1	5.32537e-06	-5305.24	6.14291	0.013194	0.0241674	Epiphyte	Bacteria
4.63627e-05	2.24866e-05	2.06179	0.0399825	Precipitation	Constrictibacter	0.0387454	Coef_EpiB.txt_Constrictibacter	1	5.29803e-06	-5307.05	4.33597	0.0373151	0.0497534	Epiphyte	Bacteria
6.60085e-05	2.36508e-05	2.79096	0.00555012	Soil_Moisture	Constrictibacter	0.0387454	Coef_EpiB.txt_Constrictibacter	1	5.35217e-06	-5303.48	7.90478	0.00493045	0.0131479	Epiphyte	Bacteria
-6.40833e-05	4.80293e-05	-1.33425	0.183008	Vapor_Pressure	Constrictibacter	0.0387454	Coef_EpiB.txt_Constrictibacter	1	5.26022e-06	-5309.56	1.82234	0.177035	0.177035	Epiphyte	Bacteria
-8.14519e-05	2.40469e-05	-3.3872	0.000788356	Wind_Speed	Constrictibacter	0.0387454	Coef_EpiB.txt_Constrictibacter	1	5.40854e-06	-5299.8	11.5819	0.000665983	0.00304836	Epiphyte	Bacteria
5.20358e-05	2.53105e-05	2.0559	0.0405446	Downward_Surface_Shortwave_Radiation	Corynebacteriales_unclassified	0.0363451	Coef_EpiB.txt_Corynebacteriales_unclassified	1	6.91741e-06	-5219.44	4.27409	0.0386977	0.0967443	Epiphyte	Bacteria
-5.33127e-05	2.90619e-05	-1.83445	0.0674479	Max_Temperature	Corynebacteriales_unclassified	0.0363451	Coef_EpiB.txt_Corynebacteriales_unclassified	1	6.90034e-06	-5220.3	3.40715	0.0649145	0.108191	Epiphyte	Bacteria
1.58209e-05	1.00181e-05	1.57924	0.115198	Snow_Water_Equivalent	Corynebacteriales_unclassified	0.0363451	Coef_EpiB.txt_Corynebacteriales_unclassified	1	6.88308e-06	-5221.18	2.52823	0.111825	0.139782	Epiphyte	Bacteria
6.90009e-05	2.54368e-05	2.71264	0.00700956	Vapor_Pressure	Corynebacteriales_unclassified	0.0363451	Coef_EpiB.txt_Corynebacteriales_unclassified	1	6.97944e-06	-5216.3	7.40767	0.00649463	0.0324732	Epiphyte	Bacteria
-9.62202e-06	9.05641e-06	-1.06245	0.288773	Wind_Speed	Corynebacteriales_unclassified	0.0363451	Coef_EpiB.txt_Corynebacteriales_unclassified	1	6.85604e-06	-5222.56	1.14657	0.284269	0.284269	Epiphyte	Bacteria
-0.00664929	0.00289766	-2.29471	0.0223535	Downward_Surface_Shortwave_Radiation	Corynebacterium	0.0310749	Coef_EpiB.txt_Corynebacterium	1	0.0219504	-2385.5	5.34754	0.0207515	0.0363151	Epiphyte	Bacteria
-0.00521776	0.0019199	-2.71772	0.00690698	Min_Temperature	Corynebacterium	0.0310749	Coef_EpiB.txt_Corynebacterium	1	0.022084	-2383.37	7.47807	0.00624551	0.0218593	Epiphyte	Bacteria
0.000735896	0.000673016	1.09343	0.274972	Palmer_Drought_Severity_Index	Corynebacterium	0.0310749	Coef_EpiB.txt_Corynebacterium	1	0.0216938	-2389.63	1.22135	0.269096	0.269096	Epiphyte	Bacteria
0.00822995	0.00332045	2.47857	0.0136716	Potential_Evapotranspiration	Corynebacterium	0.0310749	Coef_EpiB.txt_Corynebacterium	1	0.0220057	-2384.62	6.23094	0.0125537	0.029292	Epiphyte	Bacteria
-0.00210278	0.000960719	-2.18876	0.0292884	Precipitation	Corynebacterium	0.0310749	Coef_EpiB.txt_Corynebacterium	1	0.0219204	-2385.98	4.86846	0.0273518	0.0368008	Epiphyte	Bacteria
0.00149472	0.000700919	2.13252	0.0336738	Snow_Water_Equivalent	Corynebacterium	0.0310749	Coef_EpiB.txt_Corynebacterium	1	0.0219051	-2386.22	4.62314	0.0315435	0.0368008	Epiphyte	Bacteria
0.00463576	0.00158585	2.9232	0.00369466	Vapor_Pressure	Corynebacterium	0.0310749	Coef_EpiB.txt_Corynebacterium	1	0.022157	-2382.21	8.63723	0.00329362	0.0218593	Epiphyte	Bacteria
-6.43822e-05	2.81199e-05	-2.28956	0.0226501	Downward_Surface_Shortwave_Radiation	Craspedida_unclassified	0.0171114	Coef_EpiE.txt_Craspedida_unclassified	1	4.96722e-06	-5335.68	5.29315	0.0214095	0.0649873	Epiphyte	Eukaryotes
8.74028e-05	3.94596e-05	2.21499	0.0274134	Max_Temperature	Craspedida_unclassified	0.0171114	Coef_EpiE.txt_Craspedida_unclassified	1	4.96246e-06	-5336.02	4.95636	0.0259949	0.0649873	Epiphyte	Eukaryotes
-2.55733e-05	2.49691e-05	-1.0242	0.306459	Min_Temperature	Craspedida_unclassified	0.0171114	Coef_EpiE.txt_Craspedida_unclassified	1	4.90775e-06	-5339.91	1.06561	0.30194	0.30194	Epiphyte	Eukaryotes
1.32682e-05	8.78685e-06	1.51001	0.131957	Soil_Moisture	Craspedida_unclassified	0.0171114	Coef_EpiE.txt_Craspedida_unclassified	1	4.92521e-06	-5338.66	2.31214	0.128367	0.160459	Epiphyte	Eukaryotes
-4.81456e-05	2.59016e-05	-1.85879	0.0639081	Vapor_Pressure	Craspedida_unclassified	0.0171114	Coef_EpiE.txt_Craspedida_unclassified	1	4.94188e-06	-5337.48	3.49771	0.0614538	0.102423	Epiphyte	Eukaryotes
-0.00180319	0.000766256	-2.35325	0.0191772	Climate_Water_Deficit	Craurococcus.Caldovatus	0.0814402	Coef_EpiB.txt_Craurococcus.Caldovatus	1	0.00441101	-2944.74	5.65442	0.0174115	0.0195879	Epiphyte	Bacteria
0.00616562	0.00144784	4.25848	2.66476e-05	Max_Temperature	Craurococcus.Caldovatus	0.0814402	Coef_EpiB.txt_Craurococcus.Caldovatus	1	0.00457136	-2932.21	18.1871	2.00235e-05	0.000156645	Epiphyte	Bacteria
-0.00633162	0.00156942	-4.03438	6.7614e-05	Min_Temperature	Craurococcus.Caldovatus	0.0814402	Coef_EpiB.txt_Craurococcus.Caldovatus	1	0.0045477	-2934.03	16.3659	5.2215e-05	0.000156645	Epiphyte	Bacteria
-0.00274817	0.000942742	-2.91508	0.0037911	Palmer_Drought_Severity_Index	Craurococcus.Caldovatus	0.0814402	Coef_EpiB.txt_Craurococcus.Caldovatus	1	0.00444869	-2941.76	8.63967	0.0032892	0.00490478	Epiphyte	Bacteria
-0.00445392	0.00109837	-4.05504	6.21585e-05	Potential_Evapotranspiration	Craurococcus.Caldovatus	0.0814402	Coef_EpiB.txt_Craurococcus.Caldovatus	1	0.00454983	-2933.87	16.5301	4.78837e-05	0.000156645	Epiphyte	Bacteria
0.00174949	0.000609864	2.86866	0.004379	Precipitation	Craurococcus.Caldovatus	0.0814402	Coef_EpiB.txt_Craurococcus.Caldovatus	1	0.00444527	-2942.03	8.36992	0.00381483	0.00490478	Epiphyte	Bacteria
0.0014521	0.000635369	2.28544	0.0229004	Soil_Moisture	Craurococcus.Caldovatus	0.0814402	Coef_EpiB.txt_Craurococcus.Caldovatus	1	0.00440701	-2945.06	5.33564	0.0208937	0.0208937	Epiphyte	Bacteria
0.00469194	0.00144014	3.25798	0.00123494	Vapor_Pressure_Deficit	Craurococcus.Caldovatus	0.0814402	Coef_EpiB.txt_Craurococcus.Caldovatus	1	0.00447563	-2939.64	10.7591	0.00103766	0.00233474	Epiphyte	Bacteria
-0.00371084	0.00118516	-3.13108	0.00189221	Wind_Speed	Craurococcus.Caldovatus	0.0814402	Coef_EpiB.txt_Craurococcus.Caldovatus	1	0.00446531	-2940.45	9.94884	0.00160951	0.00289712	Epiphyte	Bacteria
-0.00371512	0.00207777	-1.78803	0.0746508	Downward_Surface_Shortwave_Radiation	Croceicoccus	0.0432242	Coef_EpiB.txt_Croceicoccus	1	0.0261249	-2326.39	3.24705	0.0715521	0.0858625	Epiphyte	Bacteria
-0.00415194	0.00370135	-1.12174	0.262757	Max_Temperature	Croceicoccus	0.0432242	Coef_EpiB.txt_Croceicoccus	1	0.025979	-2328.35	1.28156	0.25761	0.25761	Epiphyte	Bacteria
-0.00536802	0.00196857	-2.72686	0.00672164	Min_Temperature	Croceicoccus	0.0432242	Coef_EpiB.txt_Croceicoccus	1	0.0264438	-2322.13	7.50625	0.00614853	0.0184456	Epiphyte	Bacteria
0.00751465	0.00336372	2.23403	0.0261233	Potential_Evapotranspiration	Croceicoccus	0.0432242	Coef_EpiB.txt_Croceicoccus	1	0.0262599	-2324.58	5.05586	0.0245428	0.0490857	Epiphyte	Bacteria
-0.00239366	0.00119494	-2.00316	0.045944	Precipitation	Croceicoccus	0.0432242	Coef_EpiB.txt_Croceicoccus	1	0.0261863	-2325.57	4.07061	0.0436354	0.0654531	Epiphyte	Bacteria
0.0078606	0.00286312	2.74547	0.00635995	Vapor_Pressure	Croceicoccus	0.0432242	Coef_EpiB.txt_Croceicoccus	1	0.0264515	-2322.03	7.60791	0.00581127	0.0184456	Epiphyte	Bacteria
9.26027e-05	6.16366e-05	1.5024	0.133904	Max_Temperature	Crocinitomix	0.0209961	Coef_EpiB.txt_Crocinitomix	1	0.000148034	-4148.18	2.27582	0.131405	0.191551	Epiphyte	Bacteria
5.07806e-05	3.90583e-05	1.30012	0.194422	Precipitation	Crocinitomix	0.0209961	Coef_EpiB.txt_Crocinitomix	1	0.000147794	-4148.75	1.70565	0.191551	0.191551	Epiphyte	Bacteria
-0.000101271	6.41161e-05	-1.57949	0.115134	Vapor_Pressure_Deficit	Crocinitomix	0.0209961	Coef_EpiB.txt_Crocinitomix	1	0.000148135	-4147.94	2.51453	0.112801	0.191551	Epiphyte	Bacteria
-8.73137e-05	3.85484e-05	-2.26504	0.0241244	Min_Temperature	Crossiella	0.0160631	Coef_EpiB.txt_Crossiella	1	4.60831e-05	-4559.8	5.13687	0.0234228	0.0234228	Epiphyte	Bacteria
8.93835e-05	3.83618e-05	2.33001	0.0203768	Vapor_Pressure	Crossiella	0.0160631	Coef_EpiB.txt_Crossiella	1	4.61221e-05	-4559.5	5.43349	0.0197542	0.0234228	Epiphyte	Bacteria
-0.00147797	0.000783285	-1.88688	0.0600252	Downward_Surface_Shortwave_Radiation	Cryobacterium	0.123926	Coef_EpiB.txt_Cryobacterium	1	0.000881471	-3509.95	3.64574	0.0562128	0.0722736	Epiphyte	Bacteria
-0.00114247	0.000471827	-2.42138	0.0159831	Min_Temperature	Cryobacterium	0.123926	Coef_EpiB.txt_Cryobacterium	1	0.000887362	-3507.61	5.98372	0.0144385	0.0324867	Epiphyte	Bacteria
-0.000398953	0.000245053	-1.62803	0.104442	Palmer_Drought_Severity_Index	Cryobacterium	0.123926	Coef_EpiB.txt_Cryobacterium	1	0.000879143	-3510.87	2.71766	0.0992436	0.111649	Epiphyte	Bacteria
0.00186663	0.000862692	2.16373	0.0311793	Potential_Evapotranspiration	Cryobacterium	0.123926	Coef_EpiB.txt_Cryobacterium	1	0.00088434	-3508.81	4.78623	0.0286882	0.0430323	Epiphyte	Bacteria
-0.00105562	0.000469207	-2.2498	0.0250986	Precipitation	Cryobacterium	0.123926	Coef_EpiB.txt_Cryobacterium	1	0.000885312	-3508.42	5.17177	0.0229569	0.0413224	Epiphyte	Bacteria
0.000615133	0.000223802	2.74856	0.0063044	Runoff	Cryobacterium	0.123926	Coef_EpiB.txt_Cryobacterium	1	0.000891689	-3505.9	7.69122	0.00554901	0.0171538	Epiphyte	Bacteria
0.000870363	0.000184427	4.71928	3.45978e-06	Snow_Water_Equivalent	Cryobacterium	0.123926	Coef_EpiB.txt_Cryobacterium	1	0.000929339	-3491.39	22.2072	2.4476e-06	2.20284e-05	Epiphyte	Bacteria
0.000385652	0.000275792	1.39834	0.162918	Soil_Moisture	Cryobacterium	0.123926	Coef_EpiB.txt_Cryobacterium	1	0.000877365	-3511.59	2.00696	0.156579	0.156579	Epiphyte	Bacteria
0.00111627	0.00040758	2.73877	0.00649098	Vapor_Pressure	Cryobacterium	0.123926	Coef_EpiB.txt_Cryobacterium	1	0.000891552	-3505.96	7.63712	0.00571792	0.0171538	Epiphyte	Bacteria
-4.63987e-05	3.27452e-05	-1.41696	0.157394	Climate_Water_Deficit	Cryomonadida_unclassified	0.031714	Coef_EpiE.txt_Cryomonadida_unclassified	1	6.07165e-05	-4459	2.03091	0.154128	0.170132	Epiphyte	Eukaryotes
7.90152e-05	2.87134e-05	2.75185	0.00623807	Min_Temperature	Cryomonadida_unclassified	0.031714	Coef_EpiE.txt_Cryomonadida_unclassified	1	6.16874e-05	-4453.44	7.59926	0.00583922	0.0116784	Epiphyte	Eukaryotes
6.96372e-05	2.50584e-05	2.779	0.00575033	Palmer_Drought_Severity_Index	Cryomonadida_unclassified	0.031714	Coef_EpiE.txt_Cryomonadida_unclassified	1	6.17136e-05	-4453.29	7.74831	0.00537629	0.0116784	Epiphyte	Eukaryotes
-4.25251e-05	3.11813e-05	-1.3638	0.173516	Precipitation	Cryomonadida_unclassified	0.031714	Coef_EpiE.txt_Cryomonadida_unclassified	1	6.06907e-05	-4459.15	1.88178	0.170132	0.170132	Epiphyte	Eukaryotes
-3.35209e-05	2.46618e-05	-1.35922	0.174963	Downward_Surface_Shortwave_Radiation	Cryomorpha	0.0482226	Coef_EpiB.txt_Cryomorpha	1	1.11435e-05	-5052.07	1.87461	0.170948	0.170948	Epiphyte	Bacteria
8.41297e-05	4.67772e-05	1.79852	0.0729688	Max_Temperature	Cryomorpha	0.0482226	Coef_EpiB.txt_Cryomorpha	1	1.11881e-05	-5050.67	3.27559	0.0703175	0.0878969	Epiphyte	Bacteria
-9.18266e-05	4.10701e-05	-2.23585	0.0260005	Min_Temperature	Cryomorpha	0.0482226	Coef_EpiB.txt_Cryomorpha	1	1.12448e-05	-5048.9	5.04948	0.0246334	0.0410556	Epiphyte	Bacteria
-3.04937e-05	1.35036e-05	-2.25819	0.0245579	Palmer_Drought_Severity_Index	Cryomorpha	0.0482226	Coef_EpiB.txt_Cryomorpha	1	1.1248e-05	-5048.8	5.15016	0.0232443	0.0410556	Epiphyte	Bacteria
5.05515e-05	1.27344e-05	3.96969	8.75936e-05	Runoff	Cryomorpha	0.0482226	Coef_EpiB.txt_Cryomorpha	1	1.15905e-05	-5038.27	15.6771	7.51277e-05	0.000375639	Epiphyte	Bacteria
-0.00176951	0.000776063	-2.28011	0.0232126	Downward_Surface_Shortwave_Radiation	Cryptodifflugia	0.0734233	Coef_EpiE.txt_Cryptodifflugia	1	0.00815882	-2734.88	5.26501	0.0217583	0.0425942	Epiphyte	Eukaryotes
0.00152701	0.000903226	1.69062	0.0918157	Min_Temperature	Cryptodifflugia	0.0734233	Coef_EpiE.txt_Cryptodifflugia	1	0.00810413	-2737.24	2.9043	0.0883436	0.106012	Epiphyte	Eukaryotes
0.0011674	0.000335122	3.48351	0.000558808	Soil_Moisture	Cryptodifflugia	0.0734233	Coef_EpiE.txt_Cryptodifflugia	1	0.00832087	-2727.98	12.1684	0.000486069	0.00291642	Epiphyte	Eukaryotes
-0.00170445	0.000782846	-2.17725	0.0301412	Vapor_Pressure	Cryptodifflugia	0.0734233	Coef_EpiE.txt_Cryptodifflugia	1	0.0081481	-2735.34	4.80386	0.0283961	0.0425942	Epiphyte	Eukaryotes
0.000853806	0.00085006	1.00441	0.315888	Vapor_Pressure_Deficit	Cryptodifflugia	0.0734233	Coef_EpiE.txt_Cryptodifflugia	1	0.00806092	-2739.12	1.02786	0.310663	0.310663	Epiphyte	Eukaryotes
-0.000792367	0.000340347	-2.32812	0.0204852	Wind_Speed	Cryptodifflugia	0.0734233	Coef_EpiE.txt_Cryptodifflugia	1	0.00816399	-2734.66	5.4873	0.0191551	0.0425942	Epiphyte	Eukaryotes
9.79172e-05	6.03556e-05	1.62234	0.105639	Downward_Surface_Shortwave_Radiation	Cryptophyceae_unclassified	0.0255021	Coef_EpiE.txt_Cryptophyceae_unclassified	1	5.89012e-05	-4471.66	2.65228	0.103402	0.103402	Epiphyte	Eukaryotes
9.29347e-05	3.36595e-05	2.76102	0.0060684	Vapor_Pressure	Cryptophyceae_unclassified	0.0255021	Coef_EpiE.txt_Cryptophyceae_unclassified	1	5.97421e-05	-4466.68	7.62764	0.00574805	0.0172441	Epiphyte	Eukaryotes
-0.000109177	5.64711e-05	-1.93333	0.0540087	Vapor_Pressure_Deficit	Cryptophyceae_unclassified	0.0255021	Coef_EpiE.txt_Cryptophyceae_unclassified	1	5.90875e-05	-4470.55	3.76064	0.0524726	0.078709	Epiphyte	Eukaryotes
-5.76209e-05	4.15769e-05	-1.38589	0.166671	Downward_Surface_Shortwave_Radiation	Cryptosporangium	0.0202885	Coef_EpiB.txt_Cryptosporangium	1	4.93013e-05	-4534.1	1.93747	0.163944	0.163944	Epiphyte	Bacteria
0.0001415	5.39785e-05	2.62141	0.00914212	Potential_Evapotranspiration	Cryptosporangium	0.0202885	Coef_EpiB.txt_Cryptosporangium	1	5.00009e-05	-4529.16	6.88307	0.00870159	0.0261048	Epiphyte	Bacteria
-9.37513e-05	4.89874e-05	-1.91378	0.0564703	Vapor_Pressure_Deficit	Cryptosporangium	0.0202885	Coef_EpiB.txt_Cryptosporangium	1	4.95474e-05	-4532.36	3.68537	0.0548918	0.0823377	Epiphyte	Bacteria
-0.000438952	0.000111593	-3.93349	0.000101123	Min_Temperature	Cupriavidus	0.0598692	Coef_EpiB.txt_Cupriavidus	1	0.000381691	-3815.73	15.3118	9.11438e-05	0.000136716	Epiphyte	Bacteria
-0.000125759	5.29718e-05	-2.37408	0.0181365	Runoff	Cupriavidus	0.0598692	Coef_EpiB.txt_Cupriavidus	1	0.000371333	-3825.38	5.6554	0.0174017	0.0174017	Epiphyte	Bacteria
0.000492376	0.000111015	4.43521	1.23633e-05	Vapor_Pressure	Cupriavidus	0.0598692	Coef_EpiB.txt_Cupriavidus	1	0.000386112	-3811.68	19.3543	1.08573e-05	3.25718e-05	Epiphyte	Bacteria
0.000200035	0.000151496	1.3204	0.187569	Precipitation	Curtobacterium	0.00612676	Coef_EpiB.txt_Curtobacterium	1	0.00217761	-3206.51	1.7541	0.185362	0.245067	Epiphyte	Bacteria
-0.000163624	0.000141231	-1.15855	0.247433	Runoff	Curtobacterium	0.00612676	Coef_EpiB.txt_Curtobacterium	1	0.00217511	-3206.91	1.35121	0.245067	0.245067	Epiphyte	Bacteria
-0.0231076	0.00935759	-2.4694	0.0140232	Max_Temperature	Cutibacterium	0.0499569	Coef_EpiB.txt_Cutibacterium	1	0.082709	-1915.88	6.22131	0.0126222	0.0162285	Epiphyte	Bacteria
-0.00913117	0.00338016	-2.7014	0.00724974	Min_Temperature	Cutibacterium	0.0499569	Coef_EpiB.txt_Cutibacterium	1	0.0829949	-1914.67	7.43233	0.00640622	0.014414	Epiphyte	Bacteria
0.00886802	0.00297969	2.97616	0.00312733	Palmer_Drought_Severity_Index	Cutibacterium	0.0499569	Coef_EpiB.txt_Cutibacterium	1	0.0833666	-1913.1	9.00087	0.00269851	0.00809553	Epiphyte	Bacteria
0.0211593	0.00814463	2.59794	0.00978513	Potential_Evapotranspiration	Cutibacterium	0.0499569	Coef_EpiB.txt_Cutibacterium	1	0.0828642	-1915.22	6.87937	0.00871962	0.0151961	Epiphyte	Bacteria
0.00316818	0.00242654	1.30564	0.192556	Precipitation	Cutibacterium	0.0499569	Coef_EpiB.txt_Cutibacterium	1	0.0816622	-1920.35	1.75031	0.185838	0.197454	Epiphyte	Bacteria
-0.00449379	0.00176474	-2.54642	0.0113224	Runoff	Cutibacterium	0.0499569	Coef_EpiB.txt_Cutibacterium	1	0.0828011	-1915.49	6.61176	0.0101307	0.0151961	Epiphyte	Bacteria
-0.0107114	0.00323139	-3.3148	0.00101566	Soil_Moisture	Cutibacterium	0.0499569	Coef_EpiB.txt_Cutibacterium	1	0.0838742	-1910.97	11.1317	0.000848628	0.00763765	Epiphyte	Bacteria
0.0223329	0.00732352	3.04948	0.00247176	Vapor_Pressure	Cutibacterium	0.0499569	Coef_EpiB.txt_Cutibacterium	1	0.0834719	-1912.66	9.44385	0.00211859	0.00809553	Epiphyte	Bacteria
0.00358851	0.00282149	1.27185	0.204293	Vapor_Pressure_Deficit	Cutibacterium	0.0499569	Coef_EpiB.txt_Cutibacterium	1	0.0816414	-1920.44	1.66111	0.197454	0.197454	Epiphyte	Bacteria
-6.92664e-05	4.63587e-05	-1.49414	0.136048	Downward_Surface_Shortwave_Radiation	Cyanidioschyzon	0.0113582	Coef_EpiE.txt_Cyanidioschyzon	1	0.000232557	-3989.64	2.25096	0.133532	0.200297	Epiphyte	Eukaryotes
6.35674e-05	5.51384e-05	1.15287	0.249757	Palmer_Drought_Severity_Index	Cyanidioschyzon	0.0113582	Coef_EpiE.txt_Cyanidioschyzon	1	0.000231955	-3990.55	1.34186	0.246706	0.246706	Epiphyte	Eukaryotes
-8.38841e-05	5.25431e-05	-1.59648	0.111291	Runoff	Cyanidioschyzon	0.0113582	Coef_EpiE.txt_Cyanidioschyzon	1	0.000232767	-3989.32	2.56872	0.108996	0.200297	Epiphyte	Eukaryotes
-6.05701e-05	2.00225e-05	-3.0251	0.00267146	Palmer_Drought_Severity_Index	Cyanobacteriales_unclassified	0.029956	Coef_EpiB.txt_Cyanobacteriales_unclassified	1	6.90942e-06	-5221.84	9.16282	0.00246982	0.00987926	Epiphyte	Bacteria
-1.17552e-05	1.12087e-05	-1.04876	0.295021	Precipitation	Cyanobacteriales_unclassified	0.029956	Coef_EpiB.txt_Cyanobacteriales_unclassified	1	6.75278e-06	-5229.89	1.11402	0.29121	0.29121	Epiphyte	Bacteria
4.6185e-05	2.16447e-05	2.13378	0.0335635	Soil_Moisture	Cyanobacteriales_unclassified	0.029956	Coef_EpiB.txt_Cyanobacteriales_unclassified	1	6.81996e-06	-5226.42	4.5887	0.0321835	0.0429113	Epiphyte	Bacteria
-4.41719e-05	1.74309e-05	-2.53412	0.0117137	Wind_Speed	Cyanobacteriales_unclassified	0.029956	Coef_EpiB.txt_Cyanobacteriales_unclassified	1	6.85632e-06	-5224.55	6.45482	0.0110652	0.0221303	Epiphyte	Bacteria
0.00345556	0.000676515	5.10789	5.44774e-07	Downward_Surface_Shortwave_Radiation	Cyanobacteriia_unclassified	0.141531	Coef_EpiB.txt_Cyanobacteriia_unclassified	1	0.000691628	-3591.08	26.025	3.37028e-07	1.23577e-06	Epiphyte	Bacteria
0.0013896	0.000476913	2.91374	0.00380842	Min_Temperature	Cyanobacteriia_unclassified	0.141531	Coef_EpiB.txt_Cyanobacteriia_unclassified	1	0.000658286	-3608.42	8.68213	0.00321345	0.00392755	Epiphyte	Bacteria
0.00195988	0.000426929	4.59065	6.23401e-06	Palmer_Drought_Severity_Index	Cyanobacteriia_unclassified	0.141531	Coef_EpiB.txt_Cyanobacteriia_unclassified	1	0.000682125	-3595.94	21.1687	4.20584e-06	7.7107e-06	Epiphyte	Bacteria
-0.0032477	0.000768554	-4.22573	3.06532e-05	Potential_Evapotranspiration	Cyanobacteriia_unclassified	0.141531	Coef_EpiB.txt_Cyanobacteriia_unclassified	1	0.000676031	-3599.09	18.0184	2.18776e-05	3.43792e-05	Epiphyte	Bacteria
0.00201873	0.000405325	4.98054	1.01205e-06	Precipitation	Cyanobacteriia_unclassified	0.141531	Coef_EpiB.txt_Cyanobacteriia_unclassified	1	0.000689195	-3592.32	24.7876	6.40083e-07	1.63817e-06	Epiphyte	Bacteria
-0.00122485	0.000215412	-5.68608	2.80776e-08	Runoff	Cyanobacteriia_unclassified	0.141531	Coef_EpiB.txt_Cyanobacteriia_unclassified	1	0.000703451	-3585.13	31.9743	1.56223e-08	1.71845e-07	Epiphyte	Bacteria
-0.00087584	0.000176933	-4.95012	1.17123e-06	Snow_Water_Equivalent	Cyanobacteriia_unclassified	0.141531	Coef_EpiB.txt_Cyanobacteriia_unclassified	1	0.000688622	-3592.61	24.4961	7.44621e-07	1.63817e-06	Epiphyte	Bacteria
-0.00179203	0.000339221	-5.28278	2.28084e-07	Soil_Moisture	Cyanobacteriia_unclassified	0.141531	Coef_EpiB.txt_Cyanobacteriia_unclassified	1	0.000695071	-3589.34	27.7678	1.36787e-07	7.5233e-07	Epiphyte	Bacteria
-0.00107329	0.000389957	-2.75233	0.00623562	Vapor_Pressure	Cyanobacteriia_unclassified	0.141531	Coef_EpiB.txt_Cyanobacteriia_unclassified	1	0.000656553	-3609.35	7.75714	0.00535005	0.00588506	Epiphyte	Bacteria
-0.000776052	0.000293653	-2.64275	0.00860517	Vapor_Pressure_Deficit	Cyanobacteriia_unclassified	0.141531	Coef_EpiB.txt_Cyanobacteriia_unclassified	1	0.000655433	-3609.95	7.15788	0.00746356	0.00746356	Epiphyte	Bacteria
0.00108714	0.000332554	3.26907	0.00118964	Wind_Speed	Cyanobacteriia_unclassified	0.141531	Coef_EpiB.txt_Cyanobacteriia_unclassified	1	0.000662448	-3606.21	10.8943	0.00096461	0.00132634	Epiphyte	Bacteria
-2.8591e-05	2.65436e-05	-1.07713	0.282176	Climate_Water_Deficit	Cyanothece_PCC.7424	0.0313372	Coef_EpiB.txt_Cyanothece_PCC.7424	1	2.82489e-05	-4723.57	1.18183	0.276983	0.276983	Epiphyte	Bacteria
-0.000132722	6.01617e-05	-2.20608	0.0280388	Downward_Surface_Shortwave_Radiation	Cyanothece_PCC.7424	0.0313372	Coef_EpiB.txt_Cyanothece_PCC.7424	1	2.85523e-05	-4719.83	4.93103	0.0263786	0.0395679	Epiphyte	Bacteria
0.000389797	0.000134783	2.89203	0.00407117	Max_Temperature	Cyanothece_PCC.7424	0.0313372	Coef_EpiB.txt_Cyanothece_PCC.7424	1	2.88385e-05	-4716.32	8.43193	0.00368688	0.0148977	Epiphyte	Bacteria
-0.00015562	7.86733e-05	-1.97805	0.0487204	Potential_Evapotranspiration	Cyanothece_PCC.7424	0.0313372	Coef_EpiB.txt_Cyanothece_PCC.7424	1	2.84742e-05	-4720.79	3.96978	0.0463239	0.0555887	Epiphyte	Bacteria
6.8612e-05	2.87302e-05	2.38815	0.0174723	Soil_Moisture	Cyanothece_PCC.7424	0.0313372	Coef_EpiB.txt_Cyanothece_PCC.7424	1	2.86207e-05	-4718.99	5.7716	0.0162872	0.0325743	Epiphyte	Bacteria
-0.000272776	9.75317e-05	-2.79679	0.00545152	Vapor_Pressure	Cyanothece_PCC.7424	0.0313372	Coef_EpiB.txt_Cyanothece_PCC.7424	1	2.87941e-05	-4716.86	7.89182	0.0049659	0.0148977	Epiphyte	Bacteria
0.000266769	0.00010148	2.62878	0.00895355	Downward_Surface_Shortwave_Radiation	Cyclidium_3	0.104555	Coef_EpiE.txt_Cyclidium_3	1	9.35218e-05	-4303.38	6.98122	0.00823696	0.0164739	Epiphyte	Eukaryotes
-0.00029761	0.000125677	-2.36806	0.0184341	Max_Temperature	Cyclidium_3	0.104555	Coef_EpiE.txt_Cyclidium_3	1	9.31746e-05	-4304.68	5.67568	0.0172017	0.0258026	Epiphyte	Eukaryotes
0.00044342	0.000115283	3.84634	0.000142856	Min_Temperature	Cyclidium_3	0.104555	Coef_EpiE.txt_Cyclidium_3	1	9.56229e-05	-4295.58	14.7798	0.000120822	0.000362465	Epiphyte	Eukaryotes
0.000157189	3.54709e-05	4.43149	1.25984e-05	Palmer_Drought_Severity_Index	Cyclidium_3	0.104555	Coef_EpiE.txt_Cyclidium_3	1	9.69138e-05	-4290.87	19.4866	1.01306e-05	6.07836e-05	Epiphyte	Eukaryotes
-4.19561e-05	3.36828e-05	-1.24562	0.213751	Soil_Moisture	Cyclidium_3	0.104555	Coef_EpiE.txt_Cyclidium_3	1	9.20936e-05	-4308.78	1.57959	0.20882	0.20882	Epiphyte	Eukaryotes
-0.000165753	8.96955e-05	-1.84796	0.065467	Vapor_Pressure_Deficit	Cyclidium_3	0.104555	Coef_EpiE.txt_Cyclidium_3	1	9.25902e-05	-4306.89	3.46725	0.0625953	0.0751144	Epiphyte	Eukaryotes
-5.64134e-06	3.49815e-06	-1.61266	0.107729	Climate_Water_Deficit	Cyclobacteriaceae_unclassified	0.0177844	Coef_EpiB.txt_Cyclobacteriaceae_unclassified	1	9.26418e-07	-5927.11	2.6284	0.104967	0.139956	Epiphyte	Bacteria
8.22969e-06	4.39713e-06	1.8716	0.0621049	Palmer_Drought_Severity_Index	Cyclobacteriaceae_unclassified	0.0177844	Coef_EpiB.txt_Cyclobacteriaceae_unclassified	1	9.28816e-07	-5926.2	3.53566	0.0600626	0.120125	Epiphyte	Bacteria
-9.52444e-06	3.91867e-06	-2.43053	0.0155845	Runoff	Cyclobacteriaceae_unclassified	0.0177844	Coef_EpiB.txt_Cyclobacteriaceae_unclassified	1	9.35206e-07	-5923.8	5.94226	0.0147821	0.0591283	Epiphyte	Bacteria
-4.05799e-06	3.3758e-06	-1.20208	0.230153	Snow_Water_Equivalent	Cyclobacteriaceae_unclassified	0.0177844	Coef_EpiB.txt_Cyclobacteriaceae_unclassified	1	9.23347e-07	-5928.28	1.46283	0.22648	0.22648	Epiphyte	Bacteria
-7.81072e-06	7.04773e-06	-1.10826	0.268526	Climate_Water_Deficit	Cylindrocystis	0.0493468	Coef_EpiE.txt_Cylindrocystis	1	1.70067e-06	-5707.9	1.25464	0.262668	0.262668	Epiphyte	Eukaryotes
-0.000102933	4.11843e-05	-2.49932	0.01291	Max_Temperature	Cylindrocystis	0.0493468	Coef_EpiE.txt_Cylindrocystis	1	1.72547e-06	-5702.82	6.33479	0.0118392	0.0173357	Epiphyte	Eukaryotes
3.9617e-05	1.20043e-05	3.30023	0.00106755	Palmer_Drought_Severity_Index	Cylindrocystis	0.0493468	Coef_EpiE.txt_Cylindrocystis	1	1.74842e-06	-5698.18	10.9722	0.00092487	0.00647409	Epiphyte	Eukaryotes
8.60799e-05	3.46616e-05	2.48344	0.0134893	Potential_Evapotranspiration	Cylindrocystis	0.0493468	Coef_EpiE.txt_Cylindrocystis	1	1.72508e-06	-5702.9	6.25524	0.0123827	0.0173357	Epiphyte	Eukaryotes
-1.52871e-05	6.77605e-06	-2.25605	0.0246968	Runoff	Cylindrocystis	0.0493468	Coef_EpiE.txt_Cylindrocystis	1	1.71975e-06	-5703.98	5.17021	0.0229774	0.026807	Epiphyte	Eukaryotes
-3.20438e-05	1.21578e-05	-2.63566	0.00877878	Soil_Moisture	Cylindrocystis	0.0493468	Coef_EpiE.txt_Cylindrocystis	1	1.72893e-06	-5702.11	7.03769	0.00798118	0.0173357	Epiphyte	Eukaryotes
7.5367e-05	2.76248e-05	2.72824	0.00669522	Vapor_Pressure	Cylindrocystis	0.0493468	Coef_EpiE.txt_Cylindrocystis	1	1.73138e-06	-5701.61	7.53542	0.00604976	0.0173357	Epiphyte	Eukaryotes
-0.000144134	7.20186e-05	-2.00134	0.046134	Climate_Water_Deficit	Cyrtolophosidida_unclassified	0.0714561	Coef_EpiE.txt_Cyrtolophosidida_unclassified	1	0.00035359	-3842.57	4.02833	0.0447422	0.0671133	Epiphyte	Eukaryotes
8.59988e-05	7.08103e-05	1.2145	0.225384	Precipitation	Cyrtolophosidida_unclassified	0.0714561	Coef_EpiE.txt_Cyrtolophosidida_unclassified	1	0.000351041	-3845.11	1.48884	0.222397	0.222397	Epiphyte	Eukaryotes
-0.000356555	7.07397e-05	-5.04038	7.49539e-07	Soil_Moisture	Cyrtolophosidida_unclassified	0.0714561	Coef_EpiE.txt_Cyrtolophosidida_unclassified	1	0.000375148	-3821.8	24.8011	6.35611e-07	1.90683e-06	Epiphyte	Eukaryotes
-5.44153e-05	2.0432e-05	-2.66324	0.00810111	Climate_Water_Deficit	Cyrtolophosis	0.0520856	Coef_EpiE.txt_Cyrtolophosis	1	1.42335e-05	-4968.17	7.12257	0.00761196	0.0152239	Epiphyte	Eukaryotes
1.42884e-05	1.0895e-05	1.31147	0.190569	Vapor_Pressure	Cyrtolophosis	0.0520856	Coef_EpiE.txt_Cyrtolophosis	1	1.40169e-05	-4973.55	1.74048	0.187078	0.187078	Epiphyte	Eukaryotes
4.84372e-05	2.06108e-05	2.35009	0.01933	Vapor_Pressure_Deficit	Cyrtolophosis	0.0520856	Coef_EpiE.txt_Cyrtolophosis	1	1.41702e-05	-4969.74	5.55849	0.0183913	0.0245217	Epiphyte	Eukaryotes
-6.19371e-05	1.60815e-05	-3.85145	0.000139895	Wind_Speed	Cyrtolophosis	0.0520856	Coef_EpiE.txt_Cyrtolophosis	1	1.45455e-05	-4960.56	14.7344	0.00012377	0.000495082	Epiphyte	Eukaryotes
0.000308801	0.00010458	2.95278	0.00336513	Min_Temperature	Cytophaga	0.0976664	Coef_EpiB.txt_Cytophaga	1	8.60411e-05	-4334.64	8.7603	0.00307859	0.00769647	Epiphyte	Bacteria
-0.000103069	6.22436e-05	-1.6559	0.0986507	Potential_Evapotranspiration	Cytophaga	0.0976664	Coef_EpiB.txt_Cytophaga	1	8.45873e-05	-4340.62	2.77867	0.0955273	0.0955273	Epiphyte	Bacteria
0.000136418	3.4332e-05	3.9735	8.62642e-05	Soil_Moisture	Cytophaga	0.0976664	Coef_EpiB.txt_Cytophaga	1	8.77609e-05	-4327.7	15.7066	7.39673e-05	0.000369836	Epiphyte	Bacteria
-0.000197198	9.4911e-05	-2.07772	0.0384747	Vapor_Pressure	Cytophaga	0.0976664	Coef_EpiB.txt_Cytophaga	1	8.49704e-05	-4339.04	4.36473	0.0366904	0.0458629	Epiphyte	Bacteria
-0.000110573	4.24008e-05	-2.6078	0.0095085	Wind_Speed	Cytophaga	0.0976664	Coef_EpiB.txt_Cytophaga	1	8.55745e-05	-4336.55	6.85159	0.00885624	0.0147604	Epiphyte	Bacteria
-0.00042469	0.000168059	-2.52703	0.0119533	Downward_Surface_Shortwave_Radiation	Cytophagaceae_unclassified	0.0705349	Coef_EpiB.txt_Cytophagaceae_unclassified	1	7.24726e-05	-4388.88	6.49351	0.0108269	0.0288718	Epiphyte	Bacteria
-0.000201393	0.000117014	-1.7211	0.0861366	Min_Temperature	Cytophagaceae_unclassified	0.0705349	Coef_EpiB.txt_Cytophagaceae_unclassified	1	7.17604e-05	-4392.35	3.02706	0.0818865	0.115997	Epiphyte	Bacteria
-0.000133848	8.68565e-05	-1.54103	0.124234	Palmer_Drought_Severity_Index	Cytophagaceae_unclassified	0.0705349	Coef_EpiB.txt_Cytophagaceae_unclassified	1	7.16382e-05	-4392.94	2.42884	0.119121	0.136138	Epiphyte	Bacteria
0.000462558	0.000165213	2.79977	0.00540437	Potential_Evapotranspiration	Cytophagaceae_unclassified	0.0705349	Coef_EpiB.txt_Cytophagaceae_unclassified	1	7.27748e-05	-4387.42	7.95416	0.00479771	0.0191908	Epiphyte	Bacteria
-0.000169584	7.72309e-05	-2.1958	0.0287771	Precipitation	Cytophagaceae_unclassified	0.0705349	Coef_EpiB.txt_Cytophagaceae_unclassified	1	7.21472e-05	-4390.46	4.91389	0.0266417	0.0532833	Epiphyte	Bacteria
0.000231987	7.32772e-05	3.16589	0.0016851	Soil_Moisture	Cytophagaceae_unclassified	0.0705349	Coef_EpiB.txt_Cytophagaceae_unclassified	1	7.32292e-05	-4385.23	10.1387	0.00145186	0.0116148	Epiphyte	Bacteria
9.49474e-05	9.27538e-05	1.02365	0.306724	Vapor_Pressure	Cytophagaceae_unclassified	0.0705349	Coef_EpiB.txt_Cytophagaceae_unclassified	1	7.13622e-05	-4394.3	1.07379	0.300091	0.300091	Epiphyte	Bacteria
-0.000149898	8.85451e-05	-1.6929	0.0913854	Wind_Speed	Cytophagaceae_unclassified	0.0705349	Coef_EpiB.txt_Cytophagaceae_unclassified	1	7.17404e-05	-4392.44	2.92907	0.0869976	0.115997	Epiphyte	Bacteria
-0.000297652	0.000112427	-2.64752	0.00848065	Downward_Surface_Shortwave_Radiation	Cytophagales_unclassified	0.0509547	Coef_EpiB.txt_Cytophagales_unclassified	1	7.35482e-05	-4389.71	7.05977	0.00788342	0.0197086	Epiphyte	Bacteria
0.000248187	9.006e-05	2.75579	0.00616596	Potential_Evapotranspiration	Cytophagales_unclassified	0.0509547	Coef_EpiB.txt_Cytophagales_unclassified	1	7.36704e-05	-4389.13	7.64265	0.0057004	0.0197086	Epiphyte	Bacteria
-9.09929e-05	7.16133e-05	-1.27062	0.204722	Precipitation	Cytophagales_unclassified	0.0509547	Coef_EpiB.txt_Cytophagales_unclassified	1	7.2421e-05	-4395.13	1.63871	0.200503	0.200503	Epiphyte	Bacteria
0.000103854	4.80159e-05	2.1629	0.031235	Soil_Moisture	Cytophagales_unclassified	0.0509547	Coef_EpiB.txt_Cytophagales_unclassified	1	7.30611e-05	-4392.04	4.72753	0.0296834	0.0494724	Epiphyte	Bacteria
-6.36579e-05	4.05221e-05	-1.57094	0.117113	Wind_Speed	Cytophagales_unclassified	0.0509547	Coef_EpiB.txt_Cytophagales_unclassified	1	7.25993e-05	-4394.27	2.50184	0.113713	0.142142	Epiphyte	Bacteria
0.000116579	6.11317e-05	1.90701	0.0573498	Min_Temperature	D05.2_ge	0.0358725	Coef_EpiB.txt_D05.2_ge	1	7.62272e-05	-4377.15	3.68056	0.0550502	0.0917504	Epiphyte	Bacteria
0.000122415	3.92722e-05	3.1171	0.00197978	Precipitation	D05.2_ge	0.0358725	Coef_EpiB.txt_D05.2_ge	1	7.75565e-05	-4371.08	9.74868	0.00179452	0.00897258	Epiphyte	Bacteria
3.45976e-05	3.39959e-05	1.0177	0.309534	Snow_Water_Equivalent	D05.2_ge	0.0358725	Coef_EpiB.txt_D05.2_ge	1	7.56585e-05	-4379.78	1.05215	0.305013	0.305013	Epiphyte	Bacteria
-5.68735e-05	3.67233e-05	-1.54871	0.122369	Soil_Moisture	D05.2_ge	0.0358725	Coef_EpiB.txt_D05.2_ge	1	7.59565e-05	-4378.4	2.43176	0.118899	0.148624	Epiphyte	Bacteria
-0.00012904	5.62233e-05	-2.29513	0.0223256	Vapor_Pressure	D05.2_ge	0.0358725	Coef_EpiB.txt_D05.2_ge	1	7.65838e-05	-4375.51	5.31871	0.0210976	0.052744	Epiphyte	Bacteria
1.3386e-05	5.70976e-06	2.34441	0.0196207	Min_Temperature	DEV114	0.0561015	Coef_EpiB.txt_DEV114	1	3.70114e-06	-5442.95	5.51603	0.018843	0.018843	Epiphyte	Bacteria
1.92072e-05	6.53928e-06	2.9372	0.00353314	Soil_Moisture	DEV114	0.0561015	Coef_EpiB.txt_DEV114	1	3.73401e-06	-5439.85	8.61989	0.00332512	0.00498767	Epiphyte	Bacteria
-2.51146e-05	6.13151e-06	-4.09599	5.23594e-05	Wind_Speed	DEV114	0.0561015	Coef_EpiB.txt_DEV114	1	3.81958e-06	-5431.9	16.5731	4.68109e-05	0.000140433	Epiphyte	Bacteria
-7.99411e-05	2.65247e-05	-3.01384	0.00277053	Min_Temperature	DS.100_ge	0.0610031	Coef_EpiB.txt_DS.100_ge	1	3.25345e-05	-4676	9.12162	0.00252606	0.00631514	Epiphyte	Bacteria
9.07432e-05	3.00555e-05	3.01919	0.00272333	Precipitation	DS.100_ge	0.0610031	Coef_EpiB.txt_DS.100_ge	1	3.25375e-05	-4675.97	9.15362	0.00248227	0.00631514	Epiphyte	Bacteria
4.59995e-05	1.78424e-05	2.5781	0.0103487	Runoff	DS.100_ge	0.0610031	Coef_EpiB.txt_DS.100_ge	1	3.23106e-05	-4678.42	6.69788	0.00965274	0.0120659	Epiphyte	Bacteria
-7.11732e-05	2.67489e-05	-2.66079	0.00815999	Soil_Moisture	DS.100_ge	0.0610031	Coef_EpiB.txt_DS.100_ge	1	3.23505e-05	-4677.99	7.13003	0.00758033	0.0120659	Epiphyte	Bacteria
5.13777e-05	2.3169e-05	2.21752	0.027239	Vapor_Pressure_Deficit	DS.100_ge	0.0610031	Coef_EpiB.txt_DS.100_ge	1	3.21518e-05	-4680.15	4.96758	0.0258268	0.0258268	Epiphyte	Bacteria
6.13495e-05	1.56116e-05	3.92974	0.000102699	Min_Temperature	DSSD61	0.0508227	Coef_EpiB.txt_DSSD61	1	1.55336e-05	-4937.49	15.3265	9.04395e-05	0.000361758	Epiphyte	Bacteria
-4.33218e-05	1.30191e-05	-3.32755	0.000970303	Potential_Evapotranspiration	DSSD61	0.0508227	Coef_EpiB.txt_DSSD61	1	1.53457e-05	-4941.76	11.0566	0.000883724	0.00176745	Epiphyte	Bacteria
-3.68898e-05	1.7432e-05	-2.11622	0.0350401	Precipitation	DSSD61	0.0508227	Coef_EpiB.txt_DSSD61	1	1.50623e-05	-4948.3	4.51394	0.0336197	0.0336197	Epiphyte	Bacteria
4.18771e-05	1.72616e-05	2.42602	0.0157761	Soil_Moisture	DSSD61	0.0508227	Coef_EpiB.txt_DSSD61	1	1.51228e-05	-4946.9	5.92041	0.0149665	0.0199553	Epiphyte	Bacteria
-0.000100098	2.54416e-05	-3.93444	0.000101179	Climate_Water_Deficit	Dapisostemonum_CCIBt_3536	0.0818483	Coef_EpiB.txt_Dapisostemonum_CCIBt_3536	1	4.77667e-06	-5337.41	15.6726	7.53068e-05	0.00022387	Epiphyte	Bacteria
0.000295893	8.14799e-05	3.63148	0.000325328	Max_Temperature	Dapisostemonum_CCIBt_3536	0.0818483	Coef_EpiB.txt_Dapisostemonum_CCIBt_3536	1	4.74578e-06	-5339.69	13.3956	0.000252215	0.000462394	Epiphyte	Bacteria
-0.000227932	5.7147e-05	-3.98852	8.14866e-05	Min_Temperature	Dapisostemonum_CCIBt_3536	0.0818483	Coef_EpiB.txt_Dapisostemonum_CCIBt_3536	1	4.78244e-06	-5336.99	16.0966	6.01913e-05	0.00022387	Epiphyte	Bacteria
-0.00017635	4.52488e-05	-3.89733	0.000117217	Palmer_Drought_Severity_Index	Dapisostemonum_CCIBt_3536	0.0818483	Coef_EpiB.txt_Dapisostemonum_CCIBt_3536	1	4.77275e-06	-5337.7	15.3847	8.7694e-05	0.00022387	Epiphyte	Bacteria
-0.000220091	6.81214e-05	-3.23086	0.00135513	Potential_Evapotranspiration	Dapisostemonum_CCIBt_3536	0.0818483	Coef_EpiB.txt_Dapisostemonum_CCIBt_3536	1	4.70874e-06	-5342.44	10.6449	0.00110373	0.00173444	Epiphyte	Bacteria
4.18276e-05	2.20993e-05	1.89271	0.0592482	Precipitation	Dapisostemonum_CCIBt_3536	0.0818483	Coef_EpiB.txt_Dapisostemonum_CCIBt_3536	1	4.61635e-06	-5349.39	3.6897	0.0547495	0.0602245	Epiphyte	Bacteria
3.75966e-05	1.5631e-05	2.40526	0.0166964	Runoff	Dapisostemonum_CCIBt_3536	0.0818483	Coef_EpiB.txt_Dapisostemonum_CCIBt_3536	1	4.64603e-06	-5347.14	5.93951	0.0148051	0.020357	Epiphyte	Bacteria
8.07832e-05	3.59516e-05	2.247	0.0252831	Soil_Moisture	Dapisostemonum_CCIBt_3536	0.0818483	Coef_EpiB.txt_Dapisostemonum_CCIBt_3536	1	4.63611e-06	-5347.89	5.18918	0.022728	0.0277786	Epiphyte	Bacteria
-6.12302e-05	5.69318e-05	-1.0755	0.282915	Vapor_Pressure	Dapisostemonum_CCIBt_3536	0.0818483	Coef_EpiB.txt_Dapisostemonum_CCIBt_3536	1	4.58366e-06	-5351.89	1.19561	0.274201	0.274201	Epiphyte	Bacteria
0.000189448	4.90695e-05	3.86081	0.000135335	Vapor_Pressure_Deficit	Dapisostemonum_CCIBt_3536	0.0818483	Coef_EpiB.txt_Dapisostemonum_CCIBt_3536	1	4.76893e-06	-5337.98	15.1038	0.000101759	0.00022387	Epiphyte	Bacteria
-0.000168209	4.1637e-05	-4.03989	6.61944e-05	Wind_Speed	Dapisostemonum_CCIBt_3536	0.0818483	Coef_EpiB.txt_Dapisostemonum_CCIBt_3536	1	4.788e-06	-5336.58	16.5043	4.85403e-05	0.00022387	Epiphyte	Bacteria
0.00150821	0.000430974	3.49954	0.000528293	Climate_Water_Deficit	Defluviicoccus	0.115294	Coef_EpiB.txt_Defluviicoccus	1	0.00155293	-3307.17	12.4566	0.000416518	0.000840422	Epiphyte	Bacteria
-0.00294628	0.000974518	-3.02331	0.00269079	Downward_Surface_Shortwave_Radiation	Defluviicoccus	0.115294	Coef_EpiB.txt_Defluviicoccus	1	0.00153919	-3310.29	9.33864	0.00224372	0.00352584	Epiphyte	Bacteria
0.00359065	0.00103362	3.47387	0.000579566	Min_Temperature	Defluviicoccus	0.115294	Coef_EpiB.txt_Defluviicoccus	1	0.00155214	-3307.35	12.2777	0.000458412	0.000840422	Epiphyte	Bacteria
0.0019474	0.000434886	4.47796	1.03111e-05	Palmer_Drought_Severity_Index	Defluviicoccus	0.115294	Coef_EpiB.txt_Defluviicoccus	1	0.00158744	-3299.46	20.1711	7.0815e-06	1.94741e-05	Epiphyte	Bacteria
0.00298086	0.00112204	2.65665	0.00826539	Potential_Evapotranspiration	Defluviicoccus	0.115294	Coef_EpiB.txt_Defluviicoccus	1	0.00152999	-3312.4	7.2326	0.00715916	0.00984384	Epiphyte	Bacteria
-0.00258645	0.000529085	-4.88853	1.57091e-06	Precipitation	Defluviicoccus	0.115294	Coef_EpiB.txt_Defluviicoccus	1	0.00160444	-3295.72	23.9105	1.00921e-06	8.04263e-06	Epiphyte	Bacteria
0.000257615	0.000226336	1.1382	0.255841	Runoff	Defluviicoccus	0.115294	Coef_EpiB.txt_Defluviicoccus	1	0.00150451	-3318.29	1.3388	0.247246	0.247246	Epiphyte	Bacteria
0.000366348	0.000231792	1.5805	0.114925	Snow_Water_Equivalent	Defluviicoccus	0.115294	Coef_EpiB.txt_Defluviicoccus	1	0.00150983	-3317.05	2.57692	0.108432	0.119275	Epiphyte	Bacteria
-0.00176936	0.000728442	-2.42897	0.0156613	Vapor_Pressure	Defluviicoccus	0.115294	Coef_EpiB.txt_Defluviicoccus	1	0.00152487	-3313.57	6.05617	0.0138578	0.0169373	Epiphyte	Bacteria
-0.00387463	0.000841358	-4.60521	5.8372e-06	Vapor_Pressure_Deficit	Defluviicoccus	0.115294	Coef_EpiB.txt_Defluviicoccus	1	0.00159255	-3298.33	21.2992	3.92896e-06	1.44062e-05	Epiphyte	Bacteria
0.00324037	0.000673315	4.81256	2.24737e-06	Wind_Speed	Defluviicoccus	0.115294	Coef_EpiB.txt_Defluviicoccus	1	0.00160118	-3296.43	23.1969	1.4623e-06	8.04263e-06	Epiphyte	Bacteria
-1.66931e-05	1.15808e-05	-1.44145	0.15036	Max_Temperature	Defluviimonas	0.0246991	Coef_EpiB.txt_Defluviimonas	1	4.69691e-06	-5359.32	2.09545	0.147738	0.147738	Epiphyte	Bacteria
2.88347e-05	1.12647e-05	2.55973	0.0108986	Min_Temperature	Defluviimonas	0.0246991	Coef_EpiB.txt_Defluviimonas	1	4.75711e-06	-5354.85	6.56594	0.0103949	0.0311847	Epiphyte	Bacteria
1.10181e-05	7.13141e-06	1.54502	0.123254	Palmer_Drought_Severity_Index	Defluviimonas	0.0246991	Coef_EpiB.txt_Defluviimonas	1	4.70107e-06	-5359.01	2.40633	0.120846	0.147738	Epiphyte	Bacteria
3.78242e-05	1.86597e-05	2.02705	0.0434305	Downward_Surface_Shortwave_Radiation	Deinococcaceae_unclassified	0.0538025	Coef_EpiB.txt_Deinococcaceae_unclassified	1	7.58282e-06	-5183.2	4.17977	0.0409091	0.0701671	Epiphyte	Bacteria
-4.94849e-05	2.67161e-05	-1.85225	0.0648484	Min_Temperature	Deinococcaceae_unclassified	0.0538025	Coef_EpiB.txt_Deinococcaceae_unclassified	1	7.56801e-06	-5183.89	3.49342	0.0616131	0.0707678	Epiphyte	Bacteria
-9.372e-05	2.96148e-05	-3.16464	0.00169173	Palmer_Drought_Severity_Index	Deinococcaceae_unclassified	0.0538025	Coef_EpiB.txt_Deinococcaceae_unclassified	1	7.71184e-06	-5177.28	10.1017	0.0014813	0.00345636	Epiphyte	Bacteria
2.02228e-05	1.12951e-05	1.79042	0.0742688	Runoff	Deinococcaceae_unclassified	0.0538025	Coef_EpiB.txt_Deinococcaceae_unclassified	1	7.56309e-06	-5184.11	3.26512	0.0707678	0.0707678	Epiphyte	Bacteria
7.80939e-05	2.20715e-05	3.53822	0.00045831	Soil_Moisture	Deinococcaceae_unclassified	0.0538025	Coef_EpiB.txt_Deinococcaceae_unclassified	1	7.76655e-06	-5174.8	12.5827	0.000389329	0.0027253	Epiphyte	Bacteria
[truncated: 13,350 more rows]
