# Supplementary material for: Microbial communities living inside plant leaves or on the leaf surface are differently shaped by environmental cues
Source: ISME Commun. 2024 Aug 8;4(1):ycae103. doi: 10.1093/ismeco/ycae103 (PMC11333920; doi:10.1093/ismeco/ycae103)
Supplement: TableS5_CorrelationEnvFactorsAndNumberofNodes_ycae103 [file tables5_correlationenvfactorsandnumberofnodes_ycae103.xlsx]

## Sheet: Sheet1
EnvironmentalFactors	correlation	p_value	Compartment	Method
Precipitation	0.707354	0.0149055	Epi	Pearson
Soil moisture	0.691275	0.0184773	Epi	Pearson
Runoff	0.408423	0.212366	Epi	Pearson
Vapor pressure	0.358874	0.278434	Epi	Pearson
Min temperature	0.274907	0.413278	Epi	Pearson
Wind speed	0.210841	0.533742	Epi	Pearson
Drought	0.178518	0.599461	Epi	Pearson
Max temperature	0.0949617	0.78122	Epi	Pearson
Potential evapotranspiration	0.0502304	0.883397	Epi	Pearson
Radiation	-0.161692	0.634806	Epi	Pearson
Vapor pressure deficit	-0.16867	0.62006	Epi	Pearson
Snow water equivalent	-0.299775	0.37046	Epi	Pearson
Climate water deficit	-0.56267	0.0715438	Epi	Pearson
Soil moisture	0.419227	0.199331	Endo	Pearson
Precipitation	0.379265	0.249997	Endo	Pearson
Wind speed	0.29694	0.375223	Endo	Pearson
Potential evapotranspiration	0.248387	0.461444	Endo	Pearson
Runoff	0.190932	0.573866	Endo	Pearson
Radiation	0.105145	0.758331	Endo	Pearson
Max temperature	0.0435743	0.898774	Endo	Pearson
Min temperature	-0.00747862	0.982589	Endo	Pearson
Vapor pressure	-0.0409758	0.904786	Endo	Pearson
Drought	-0.0423301	0.901652	Endo	Pearson
Vapor pressure deficit	-0.122272	0.720235	Endo	Pearson
Snow water equivalent	-0.318908	0.339136	Endo	Pearson
Climate water deficit	-0.461927	0.152614	Endo	Pearson
